# Supplementary material for: Comparative Genomic Analysis of the Human Gut Microbiome Reveals a Broad Distribution of Metabolic Pathways for the Degradation of Host-Synthetized Mucin Glycans and Utilization of Mucin-Derived Monosaccharides
Source: Front Genet. 2017 Aug 29;8:111. doi: 10.3389/fgene.2017.00111 (PMC5583593; doi:10.3389/fgene.2017.00111)
Supplement: Supplementary file 1 [file Table1.XLSX]

## Sheet: Table S1
Table S1. Analyzed HGM genomes.
Organism name	IDs			Taxonomy					Genome status
	PubSEED ID	IMG ID	NCBI TaxID	Domain	Phylum	Class	Order	Family
Abiotrophia defectiva ATCC 49176	592010	2562617177	592010	Bacteria	Firmicutes	Bacilli	Lactobacillales	Aerococcaceae	Draft
Acidaminococcus sp. D21	563191	643886056	563191	Bacteria	Firmicutes	Negativicutes	Selenomonadales	Veillonellaceae	Draft
Acidaminococcus sp. HPA0509	1.20356e+06	2541047012	1203555	Bacteria	Firmicutes	Negativicutes	Selenomonadales	Acidaminococcaceae	Draft
Acinetobacter junii SH205	575587	646206269	575587	Bacteria	Proteobacteria	Gammaproteobacteria	Pseudomonadales	Moraxellaceae	Draft
Actinomyces odontolyticus ATCC 17982	411467	2623620210	411466	Bacteria	Actinobacteria	Actinobacteria	Actinomycetales	Actinomycetaceae	Draft
Actinomyces sp. HPA0247	1.20356e+06	2541047011	1203556	Bacteria	Actinobacteria	Actinobacteria	Actinomycetales	Actinomycetaceae	Draft
Akkermansia muciniphila ATCC BAA-835	349742	642555104	349741	Bacteria	Verrucomicrobia	Verrucomicrobiae	Verrucomicrobiales	Verrucomicrobiaceae	Finished
Alistipes indistinctus YIT 12060	742725	2513237277	742725	Bacteria	Bacteroidetes	Bacteroidia	Bacteroidales	Rikenellaceae	Draft
Alistipes shahii WAL 8301	717959	650377904	717959	Bacteria	Bacteroidetes	Bacteroidia	Bacteroidales	Rikenellaceae	Draft
Anaerobaculum hydrogeniformans ATCC BAA-1850	592016	647000209	592015	Bacteria	Synergistetes	Synergistia	Synergistales	Synergistaceae	Draft
Anaerococcus hydrogenalis DSM 7454	561177	642979323	561177	Bacteria	Firmicutes	Clostridia	Clostridiales	Clostridiales Family XI. Incertae Sedis	Draft
Anaerofustis stercorihominis DSM 17244	445972	641736193	445971	Bacteria	Firmicutes	Clostridia	Clostridiales	Eubacteriaceae	Draft
Anaerostipes caccae DSM 14662	411491	641736227	411490	Bacteria	Firmicutes	Clostridia	Clostridiales	Lachnospiraceae	Draft
Anaerostipes hadrus DSM 3319	649757	2534681714	649757	Bacteria	Firmicutes	Clostridia	Clostridiales	Lachnospiraceae	Draft
Anaerostipes sp. 3_2_56FAA	665937	649989907	665937	Bacteria	Firmicutes	Clostridia	Clostridiales	Lachnospiraceae	Draft
Anaerotruncus colihominis DSM 17241	445973	641736271	445972	Bacteria	Firmicutes	Clostridia	Clostridiales	Ruminococcaceae	Draft
Bacillus smithii 7_3_47FAA	665952	2513237385	665952	Bacteria	Firmicutes	Bacilli	Bacillales	Bacillaceae	Draft
Bacillus sp. 7_6_55CFAA_CT2	665957	2513237325	665957	Bacteria	Firmicutes	Bacilli	Bacillales	Bacillaceae	Draft
Bacillus subtilis subsp. subtilis str. 168	224308	646311909	224308	Bacteria	Firmicutes	Bacilli	Bacillales	Bacillaceae	Finished
Bacteroides caccae ATCC 43185	411902	2623620314	411901	Bacteria	Bacteroidetes	Bacteroidia	Bacteroidales	Bacteroidaceae	Draft
Bacteroides capillosus ATCC 29799	411468	2623620352	411467	Bacteria	Bacteroidetes	Bacteroidia	Bacteroidales	Bacteroidaceae	Draft
Bacteroides cellulosilyticus DSM 14838	537012	643886111	537012	Bacteria	Bacteroidetes	Bacteroidia	Bacteroidales	Bacteroidaceae	Draft
Bacteroides clarus YIT 12056	762984	651324010	762984	Bacteria	Bacteroidetes	Bacteroidia	Bacteroidales	Bacteroidaceae	Draft
Bacteroides coprocola DSM 17136	470146	642791613	470145	Bacteria	Bacteroidetes	Bacteroidia	Bacteroidales	Bacteroidaceae	Draft
Bacteroides coprophilus DSM 18228	547042	643886197	547042	Bacteria	Bacteroidetes	Bacteroidia	Bacteroidales	Bacteroidaceae	Draft
Bacteroides dorei DSM 17855	483218	642979370	483217	Bacteria	Bacteroidetes	Bacteroidia	Bacteroidales	Bacteroidaceae	Draft
Bacteroides eggerthii 1_2_48FAA	665953	649989912	665953	Bacteria	Bacteroidetes	Bacteroidia	Bacteroidales	Bacteroidaceae	Draft
Bacteroides eggerthii DSM 20697	483217	642979334	483216	Bacteria	Bacteroidetes	Bacteroidia	Bacteroidales	Bacteroidaceae	Draft
Bacteroides finegoldii DSM 17565	483216	2562617142	483215	Bacteria	Bacteroidetes	Bacteroidia	Bacteroidales	Bacteroidaceae	Draft
Bacteroides fluxus YIT 12057	763034	651324011	763034	Bacteria	Bacteroidetes	Bacteroidia	Bacteroidales	Bacteroidaceae	Draft
Bacteroides fragilis 3_1_12	457424	645058788	457424	Bacteria	Bacteroidetes	Bacteroidia	Bacteroidales	Bacteroidaceae	Draft
Bacteroides fragilis 638R	862962	650377910	862962	Bacteria	Bacteroidetes	Bacteroidia	Bacteroidales	Bacteroidaceae	Finished
Bacteroides fragilis NCTC 9343	272559	2623620861	272559	Bacteria	Bacteroidetes	Bacteroidia	Bacteroidales	Bacteroidaceae	Finished
Bacteroides fragilis YCH46	295405	2623620898	295405	Bacteria	Bacteroidetes	Bacteroidia	Bacteroidales	Bacteroidaceae	Finished
Bacteroides intestinalis DSM 17393	471871	642791621	471870	Bacteria	Bacteroidetes	Bacteroidia	Bacteroidales	Bacteroidaceae	Draft
Bacteroides ovatus 3_8_47FAA	665954	651324012	665954	Bacteria	Bacteroidetes	Bacteroidia	Bacteroidales	Bacteroidaceae	Draft
Bacteroides ovatus ATCC 8483	411476	641380449	411476	Bacteria	Bacteroidetes	Bacteroidia	Bacteroidales	Bacteroidaceae	Draft
Bacteroides ovatus SD CC 2a	702444	647000212	702444	Bacteria	Bacteroidetes	Bacteroidia	Bacteroidales	Bacteroidaceae	Draft
Bacteroides ovatus SD CMC 3f	702443	647000213	702443	Bacteria	Bacteroidetes	Bacteroidia	Bacteroidales	Bacteroidaceae	Draft
Bacteroides pectinophilus ATCC 43243	483218	642979337	483218	Bacteria	Bacteroidetes	Bacteroidia	Bacteroidales	Bacteroidaceae	Draft
Bacteroides plebeius DSM 17135	484019	642979351	484018	Bacteria	Bacteroidetes	Bacteroidia	Bacteroidales	Bacteroidaceae	Draft
Bacteroides sp. 1_1_14	469585	648861000	469585	Bacteria	Bacteroidetes	Bacteroidia	Bacteroidales	Bacteroidaceae	Draft
Bacteroides sp. 1_1_30	457387	651324013	457387	Bacteria	Bacteroidetes	Bacteroidia	Bacteroidales	Bacteroidaceae	Draft
Bacteroides sp. 1_1_6	469586	646206272	469586	Bacteria	Bacteroidetes	Bacteroidia	Bacteroidales	Bacteroidaceae	Draft
Bacteroides sp. 2_1_16	469587	647533110	469587	Bacteria	Bacteroidetes	Bacteroidia	Bacteroidales	Bacteroidaceae	Draft
Bacteroides sp. 2_1_22	469588	647533111	469588	Bacteria	Bacteroidetes	Bacteroidia	Bacteroidales	Bacteroidaceae	Draft
Bacteroides sp. 2_1_33B	469589	647533112	469589	Bacteria	Bacteroidetes	Bacteroidia	Bacteroidales	Bacteroidaceae	Draft
Bacteroides sp. 2_1_56FAA	665938	651324014	665938	Bacteria	Bacteroidetes	Bacteroidia	Bacteroidales	Bacteroidaceae	Draft
Bacteroides sp. 2_1_7	457388	645058782	457388	Bacteria	Bacteroidetes	Bacteroidia	Bacteroidales	Bacteroidaceae	Draft
Bacteroides sp. 2_2_4	469590	646206266	469590	Bacteria	Bacteroidetes	Bacteroidia	Bacteroidales	Bacteroidaceae	Draft
Bacteroides sp. 20_3	469591	648861001	469591	Bacteria	Bacteroidetes	Bacteroidia	Bacteroidales	Bacteroidaceae	Draft
Bacteroides sp. 3_1_19	469592	648861002	469592	Bacteria	Bacteroidetes	Bacteroidia	Bacteroidales	Bacteroidaceae	Draft
Bacteroides sp. 3_1_23	457390	648861003	457390	Bacteria	Bacteroidetes	Bacteroidia	Bacteroidales	Bacteroidaceae	Draft
Bacteroides sp. 3_1_33FAA	457391	647533113	457391	Bacteria	Bacteroidetes	Bacteroidia	Bacteroidales	Bacteroidaceae	Draft
Bacteroides sp. 3_1_40A	469593	649989913	469593	Bacteria	Bacteroidetes	Bacteroidia	Bacteroidales	Bacteroidaceae	Draft
Bacteroides sp. 3_2_5	457392	2558309115	457392	Bacteria	Bacteroidetes	Bacteroidia	Bacteroidales	Bacteroidaceae	Draft
Bacteroides sp. 4_1_36	457393	649989914	457393	Bacteria	Bacteroidetes	Bacteroidia	Bacteroidales	Bacteroidaceae	Draft
Bacteroides sp. 4_3_47FAA	457394	646206274	457394	Bacteria	Bacteroidetes	Bacteroidia	Bacteroidales	Bacteroidaceae	Draft
Bacteroides sp. 9_1_42FAA	457396	646206263	457395	Bacteria	Bacteroidetes	Bacteroidia	Bacteroidales	Bacteroidaceae	Draft
Bacteroides sp. D1	556258	646206264	556258	Bacteria	Bacteroidetes	Bacteroidia	Bacteroidales	Bacteroidaceae	Draft
Bacteroides sp. D2	556259	2562617173	556259	Bacteria	Bacteroidetes	Bacteroidia	Bacteroidales	Bacteroidaceae	Draft
Bacteroides sp. D20	585543	647533114	585543	Bacteria	Bacteroidetes	Bacteroidia	Bacteroidales	Bacteroidaceae	Draft
Bacteroides sp. D22	585544	648861004	585544	Bacteria	Bacteroidetes	Bacteroidia	Bacteroidales	Bacteroidaceae	Draft
Bacteroides sp. HPS0048	1.07809e+06	2529293266	1078089	Bacteria	Bacteroidetes	Bacteroidia	Bacteroidales	Bacteroidaceae	Draft
Bacteroides stercoris ATCC 43183	449674	641736196	449673	Bacteria	Bacteroidetes	Bacteroidia	Bacteroidales	Bacteroidaceae	Draft
Bacteroides thetaiotaomicron VPI-5482	226186	2623620899	226186	Bacteria	Bacteroidetes	Bacteroidia	Bacteroidales	Bacteroidaceae	Finished
Bacteroides uniformis ATCC 8492	411479	641380447	411479	Bacteria	Bacteroidetes	Bacteroidia	Bacteroidales	Bacteroidaceae	Draft
Bacteroides vulgatus ATCC 8482	435591	2623620366	435590	Bacteria	Bacteroidetes	Bacteroidia	Bacteroidales	Bacteroidaceae	Finished
Bacteroides vulgatus PC510	702446	647000214	702446	Bacteria	Bacteroidetes	Bacteroidia	Bacteroidales	Bacteroidaceae	Draft
Bacteroides xylanisolvens SD CC 1b	702447	2617271081	702447	Bacteria	Bacteroidetes	Bacteroidia	Bacteroidales	Bacteroidaceae	Draft
Bacteroides xylanisolvens XB1A	657309	650377911	657309	Bacteria	Bacteroidetes	Bacteroidia	Bacteroidales	Bacteroidaceae	Finished
Barnesiella intestinihominis YIT 11860	742726	2529292932	742726	Bacteria	Bacteroidetes	Bacteroidia	Bacteroidales	Porphyromonadaceae	Draft
Bifidobacterium adolescentis L2-32	411482	640963015	411481	Bacteria	Actinobacteria	Actinobacteria	Bifidobacteriales	Bifidobacteriaceae	Draft
Bifidobacterium angulatum DSM 20098 = JCM 7096	518636	2562617143	518635	Bacteria	Actinobacteria	Actinobacteria	Bifidobacteriales	Bifidobacteriaceae	Draft
Bifidobacterium animalis subsp. lactis AD011	442563	643348515	442563	Bacteria	Actinobacteria	Actinobacteria	Bifidobacteriales	Bifidobacteriaceae	Finished
Bifidobacterium bifidum NCIMB 41171	398514	643886040	398513	Bacteria	Actinobacteria	Actinobacteria	Bifidobacteriales	Bifidobacteriaceae	Draft
Bifidobacterium breve DSM 20213 = JCM 1192	518635	643886102	518634	Bacteria	Actinobacteria	Actinobacteria	Bifidobacteriales	Bifidobacteriaceae	Draft
Bifidobacterium breve HPH0326	1.20354e+06	2541047014	1203540	Bacteria	Actinobacteria	Actinobacteria	Bifidobacteriales	Bifidobacteriaceae	Draft
Bifidobacterium catenulatum DSM 16992 = JCM 1194	566553	642979312	566552	Bacteria	Actinobacteria	Actinobacteria	Bifidobacteriales	Bifidobacteriaceae	Draft
Bifidobacterium dentium ATCC 27678	473820	641736189	473819	Bacteria	Actinobacteria	Actinobacteria	Bifidobacteriales	Bifidobacteriaceae	Draft
Bifidobacterium gallicum DSM 20093	561180	2562617144	561180	Bacteria	Actinobacteria	Actinobacteria	Bifidobacteriales	Bifidobacteriaceae	Draft
Bifidobacterium longum DJO10A (Prj:321)	205913	642555107	205913	Bacteria	Actinobacteria	Actinobacteria	Bifidobacteriales	Bifidobacteriaceae	Finished
Bifidobacterium longum NCC2705	206673	637000031	206672	Bacteria	Actinobacteria	Actinobacteria	Bifidobacteriales	Bifidobacteriaceae	Finished
Bifidobacterium longum subsp. infantis 157F	565040	649633017	565040	Bacteria	Actinobacteria	Actinobacteria	Bifidobacteriales	Bifidobacteriaceae	Finished
Bifidobacterium longum subsp. infantis ATCC 15697 = JCM 1222	391905	651053007	391904	Bacteria	Actinobacteria	Actinobacteria	Bifidobacteriales	Bifidobacteriaceae	Finished
Bifidobacterium longum subsp. infantis ATCC 55813	548480	643886140	548480	Bacteria	Actinobacteria	Actinobacteria	Bifidobacteriales	Bifidobacteriaceae	Draft
Bifidobacterium longum subsp. infantis CCUG 52486	537938	643886216	537937	Bacteria	Actinobacteria	Actinobacteria	Bifidobacteriales	Bifidobacteriaceae	Draft
Bifidobacterium longum subsp. longum 2-2B	1.16175e+06	2531839495	1161745	Bacteria	Actinobacteria	Actinobacteria	Bifidobacteriales	Bifidobacteriaceae	Draft
Bifidobacterium longum subsp. longum 44B	1.16174e+06	2529293221	1161743	Bacteria	Actinobacteria	Actinobacteria	Bifidobacteriales	Bifidobacteriaceae	Draft
Bifidobacterium longum subsp. longum F8	722911	650377912	722911	Bacteria	Actinobacteria	Actinobacteria	Bifidobacteriales	Bifidobacteriaceae	Finished
Bifidobacterium longum subsp. longum JCM 1217	565042	649633019	565042	Bacteria	Actinobacteria	Actinobacteria	Bifidobacteriales	Bifidobacteriaceae	Finished
Bifidobacterium pseudocatenulatum DSM 20438 = JCM 1200	547044	2597490216	547043	Bacteria	Actinobacteria	Actinobacteria	Bifidobacteriales	Bifidobacteriaceae	Draft
Bifidobacterium sp. 12_1_47BFAA	469594	649989916	469594	Bacteria	Actinobacteria	Actinobacteria	Bifidobacteriales	Bifidobacteriaceae	Draft
Bilophila wadsworthia 3_1_6	563192	2562617176	563192	Bacteria	Proteobacteria	Deltaproteobacteria	Desulfovibrionales	Desulfovibrionaceae	Draft
Blautia hansenii DSM 20583	537008	2562617096	537007	Bacteria	Firmicutes	Clostridia	Clostridiales	unclassified Clostridiales	Draft
Blautia hydrogenotrophica DSM 10507	476272	643886199	476272	Bacteria	Firmicutes	Clostridia	Clostridiales	unclassified Clostridiales	Draft
Bryantella formatexigens DSM 14469	478750	2562617090	478749	Bacteria	Firmicutes	Clostridia	Clostridiales	Lachnospiraceae	Draft
Burkholderiales bacterium 1_1_47	469610	648861006	469610	Bacteria	Proteobacteria	Betaproteobacteria	Burkholderiales	unclassified Burkholderiales	Draft
butyrate-producing bacterium SM4/1	245012	2622736406	245012	Bacteria	Firmicutes	Clostridia	Clostridiales	unclassified Clostridiales	Finished
butyrate-producing bacterium SS3/4	245014	650377989	245014	Bacteria	Firmicutes	Clostridia	Clostridiales	unclassified Clostridiales	Finished
butyrate-producing bacterium SSC/2	245018	650377990	245018	Bacteria	Firmicutes	Clostridia	Clostridiales	unclassified Clostridiales	Finished
Butyricicoccus pullicaecorum 1.2	1.20361e+06	2537561731	1203606	Bacteria	Firmicutes	Clostridia	Clostridiales	Clostridiaceae	Draft
Butyrivibrio crossotus DSM 2876	511680	645951834	511680	Bacteria	Firmicutes	Clostridia	Clostridiales	Lachnospiraceae	Draft
Butyrivibrio fibrisolvens 16/4	657324	650377919	657324	Bacteria	Firmicutes	Clostridia	Clostridiales	Lachnospiraceae	Finished
Campylobacter coli JV20	864566	648276627	864566	Bacteria	Proteobacteria	Epsilonproteobacteria	Campylobacterales	Campylobacteraceae	Draft
Campylobacter upsaliensis JV21	888826	649989919	888826	Bacteria	Proteobacteria	Epsilonproteobacteria	Campylobacterales	Campylobacteraceae	Draft
Catenibacterium mitsuokai DSM 15897	451640	643886110	451640	Bacteria	Firmicutes	Erysipelotrichi	Erysipelotrichales	Erysipelotrichaceae	Draft
Cedecea davisae DSM 4568	566551	2541046972	566551	Bacteria	Proteobacteria	Gammaproteobacteria	Enterobacteriales	Enterobacteriaceae	Draft
Citrobacter freundii 4_7_47CFAA	742730	2513237266	742730	Bacteria	Proteobacteria	Gammaproteobacteria	Enterobacteriales	Enterobacteriaceae	Draft
Citrobacter sp. 30_2	469595	646206256	469595	Bacteria	Proteobacteria	Gammaproteobacteria	Enterobacteriales	Enterobacteriaceae	Draft
Citrobacter youngae ATCC 29220	500640	2562617093	500640	Bacteria	Proteobacteria	Gammaproteobacteria	Enterobacteriales	Enterobacteriaceae	Draft
Clostridiales bacterium 1_7_47FAA	457422	643886007	457421	Bacteria	Firmicutes	Clostridia	Clostridiales	unclassified Clostridiales	Draft
Clostridium asparagiforme DSM 15981	518636	643886112	518636	Bacteria	Firmicutes	Clostridia	Clostridiales	Clostridiaceae	Draft
Clostridium bartlettii DSM 16795	445974	641736113	445973	Bacteria	Firmicutes	Clostridia	Clostridiales	Clostridiaceae	Draft
Clostridium bolteae 90A5	997894	2537561659	997893	Bacteria	Firmicutes	Clostridia	Clostridiales	Clostridiaceae	Draft
Clostridium bolteae ATCC BAA-613	411903	641380428	411902	Bacteria	Firmicutes	Clostridia	Clostridiales	Clostridiaceae	Draft
Clostridium celatum DSM 1785	545697	2524023202	545697	Bacteria	Firmicutes	Clostridia	Clostridiales	Clostridiaceae	Draft
Clostridium cf. saccharolyticum K10	717608	650377923	717608	Bacteria	Firmicutes	Clostridia	Clostridiales	Clostridiaceae	Draft
Clostridium citroniae WAL-17108	742733	2513237360	742733	Bacteria	Firmicutes	Clostridia	Clostridiales	Clostridiaceae	Draft
Clostridium clostridioforme 2_1_49FAA	742735	2513237315	742735	Bacteria	Firmicutes	Clostridia	Clostridiales	Clostridiaceae	Draft
Clostridium difficile CD196	645462	646311914	645462	Bacteria	Firmicutes	Clostridia	Clostridiales	Clostridiaceae	Draft
Clostridium difficile NAP07	525258	647000227	525258	Bacteria	Firmicutes	Clostridia	Clostridiales	Clostridiaceae	Finished
Clostridium difficile NAP08	525259	647000228	525259	Bacteria	Firmicutes	Clostridia	Clostridiales	Clostridiaceae	Draft
Clostridium hathewayi WAL-18680	742737	2513237275	742737	Bacteria	Firmicutes	Clostridia	Clostridiales	Clostridiaceae	Draft
Clostridium hiranonis DSM 13275	500634	642979371	500633	Bacteria	Firmicutes	Clostridia	Clostridiales	Clostridiaceae	Draft
Clostridium hylemonae DSM 15053	553974	642979359	553973	Bacteria	Firmicutes	Clostridia	Clostridiales	Clostridiaceae	Draft
Clostridium leptum DSM 753	428126	641380427	428125	Bacteria	Firmicutes	Clostridia	Clostridiales	Clostridiaceae	Draft
Clostridium methylpentosum DSM 5476	537013	643886206	537013	Bacteria	Firmicutes	Clostridia	Clostridiales	Clostridiaceae	Draft
Clostridium nexile DSM 1787	500633	642979369	500632	Bacteria	Firmicutes	Clostridia	Clostridiales	Clostridiaceae	Draft
Clostridium perfringens WAL-14572	742739	2537561919	742739	Bacteria	Firmicutes	Clostridia	Clostridiales	Clostridiaceae	Draft
Clostridium ramosum DSM 1402	445975	641736198	445974	Bacteria	Firmicutes	Erysipelotrichi	Erysipelotrichales	Erysipelotrichaceae	Draft
Clostridium scindens ATCC 35704	411469	641736197	411468	Bacteria	Firmicutes	Clostridia	Clostridiales	Clostridiaceae	Draft
Clostridium sp. 7_2_43FAA	457396	646206260	457396	Bacteria	Firmicutes	Clostridia	Clostridiales	Clostridiaceae	Draft
Clostridium sp. 7_3_54FAA	665940	2513237367	665940	Bacteria	Firmicutes	Clostridia	Clostridiales	Clostridiaceae	Draft
Clostridium sp. D5	556261	651285002	556261	Bacteria	Firmicutes	Clostridia	Clostridiales	Clostridiaceae	Draft
Clostridium sp. HGF2	908340	649989921	908340	Bacteria	Firmicutes	Clostridia	Clostridiales	Clostridiaceae	Draft
Clostridium sp. L2-50	411490	641380448	411489	Bacteria	Firmicutes	Clostridia	Clostridiales	Clostridiaceae	Draft
Clostridium sp. M62/1	411486	2562617079	411486	Bacteria	Firmicutes	Clostridia	Clostridiales	Clostridiaceae	Draft
Clostridium sp. SS2/1	411485	641736270	411484	Bacteria	Firmicutes	Clostridia	Clostridiales	Clostridiaceae	Draft
Clostridium spiroforme DSM 1552	428127	641736169	428126	Bacteria	Firmicutes	Erysipelotrichi	Erysipelotrichales	Erysipelotrichaceae	Draft
Clostridium sporogenes ATCC 15579	471872	642791615	471871	Bacteria	Firmicutes	Clostridia	Clostridiales	Clostridiaceae	Draft
Clostridium symbiosum WAL-14163	742740	649989922	742740	Bacteria	Firmicutes	Clostridia	Clostridiales	Clostridiaceae	Draft
Clostridium symbiosum WAL-14673	742741	649989923	742741	Bacteria	Firmicutes	Clostridia	Clostridiales	Clostridiaceae	Draft
Collinsella aerofaciens ATCC 25986	411904	640612206	411903	Bacteria	Actinobacteria	Actinobacteria	Coriobacteriales	Coriobacteriaceae	Draft
Collinsella intestinalis DSM 13280	521004	2562617146	521003	Bacteria	Actinobacteria	Actinobacteria	Coriobacteriales	Coriobacteriaceae	Draft
Collinsella stercoris DSM 13279	445976	642979321	445975	Bacteria	Actinobacteria	Actinobacteria	Coriobacteriales	Coriobacteriaceae	Draft
Collinsella tanakaei YIT 12063	742742	2513237344	742742	Bacteria	Actinobacteria	Actinobacteria	Coriobacteriales	Coriobacteriaceae	Draft
Coprobacillus sp. 29_1	469596	649989924	469596	Bacteria	Firmicutes	Erysipelotrichi	Erysipelotrichales	Erysipelotrichaceae	Draft
Coprobacillus sp. 3_3_56FAA	665941	2513237376	665941	Bacteria	Firmicutes	Erysipelotrichi	Erysipelotrichales	Erysipelotrichaceae	Draft
Coprobacillus sp. 8_2_54BFAA	469597	2513237364	469597	Bacteria	Firmicutes	Erysipelotrichi	Erysipelotrichales	Erysipelotrichaceae	Draft
Coprobacillus sp. D6	556262	2547132035	556262	Bacteria	Firmicutes	Erysipelotrichi	Erysipelotrichales	Erysipelotrichaceae	Draft
Coprococcus catus GD/7	717962	650377925	717962	Bacteria	Firmicutes	Clostridia	Clostridiales	Lachnospiraceae	Finished
Coprococcus comes ATCC 27758	470146	643886116	470146	Bacteria	Firmicutes	Clostridia	Clostridiales	Lachnospiraceae	Draft
Coprococcus eutactus ATCC 27759	411475	641380422	411474	Bacteria	Firmicutes	Clostridia	Clostridiales	Lachnospiraceae	Draft
Coprococcus sp. ART55/1	751585	2565956545	751585	Bacteria	Firmicutes	Clostridia	Clostridiales	Lachnospiraceae	Finished
Coprococcus sp. HPP0048	1.07809e+06	2541046996	1078091	Bacteria	Firmicutes	Clostridia	Clostridiales	Lachnospiraceae	Draft
Coprococcus sp. HPP0074	1.07809e+06	2541046997	1078090	Bacteria	Firmicutes	Clostridia	Clostridiales	Lachnospiraceae	Draft
Corynebacterium ammoniagenes DSM 20306	649754	2623620528	649754	Bacteria	Actinobacteria	Actinobacteria	Actinomycetales	Corynebacteriaceae	Draft
Corynebacterium sp. HFH0082	1.07876e+06	2541046993	1078764	Bacteria	Actinobacteria	Actinobacteria	Actinomycetales	Corynebacteriaceae	Draft
Dermabacter sp. HFH0086	1.20357e+06	2541047015	1203568	Bacteria	Actinobacteria	Actinobacteria	Actinomycetales	Dermabacteraceae	Draft
Desulfitobacterium hafniense DP7	537010	2522572064	537010	Bacteria	Firmicutes	Clostridia	Clostridiales	Peptococcaceae	Draft
Desulfovibrio piger ATCC 29098	411465	642979316	411464	Bacteria	Proteobacteria	Deltaproteobacteria	Desulfovibrionales	Desulfovibrionaceae	Draft
Desulfovibrio sp. 3_1_syn3	457398	2562617147	457398	Bacteria	Proteobacteria	Deltaproteobacteria	Desulfovibrionales	Desulfovibrionaceae	Draft
Dorea formicigenerans 4_6_53AFAA	742766	2513237343	742765	Bacteria	Firmicutes	Clostridia	Clostridiales	Lachnospiraceae	Draft
Dorea formicigenerans ATCC 27755	411461	641736133	411461	Bacteria	Firmicutes	Clostridia	Clostridiales	Lachnospiraceae	Draft
Dorea longicatena DSM 13814	411463	2623620323	411462	Bacteria	Firmicutes	Clostridia	Clostridiales	Lachnospiraceae	Draft
Dysgonomonas gadei ATCC BAA-286	742766	651324026	742766	Bacteria	Bacteroidetes	Bacteroidia	Bacteroidales	Porphyromonadaceae	Draft
Dysgonomonas mossii DSM 22836	742767	651324027	742767	Bacteria	Bacteroidetes	Bacteroidia	Bacteroidales	Porphyromonadaceae	Draft
Edwardsiella tarda ATCC 23685	500638	647000237	500638	Bacteria	Proteobacteria	Gammaproteobacteria	Enterobacteriales	Enterobacteriaceae	Draft
Eggerthella sp. 1_3_56FAA	665943	649989930	665943	Bacteria	Actinobacteria	Actinobacteria	Coriobacteriales	Coriobacteriaceae	Draft
Eggerthella sp. HGA1	910311	651324028	910311	Bacteria	Actinobacteria	Actinobacteria	Coriobacteriales	Coriobacteriaceae	Draft
Enterobacter cancerogenus ATCC 35316	500640	2562617148	500639	Bacteria	Proteobacteria	Gammaproteobacteria	Enterobacteriales	Enterobacteriaceae	Draft
Enterobacter cloacae subsp. cloacae NCTC 9394	718254	650377928	718254	Bacteria	Proteobacteria	Gammaproteobacteria	Enterobacteriales	Enterobacteriaceae	Draft
Enterobacteriaceae bacterium 9_2_54FAA	469613	2562617162	469613	Bacteria	Proteobacteria	Gammaproteobacteria	Enterobacteriales	Enterobacteriaceae	Draft
Enterococcus faecalis PC1.1	702448	2513237319	791166	Bacteria	Firmicutes	Bacilli	Lactobacillales	Enterococcaceae	Draft
Enterococcus faecalis TX0104	491074	643886065	491074	Bacteria	Firmicutes	Bacilli	Lactobacillales	Enterococcaceae	Draft
Enterococcus faecalis TX1302	749513	2531839256	749513	Bacteria	Firmicutes	Bacilli	Lactobacillales	Enterococcaceae	Draft
Enterococcus faecalis TX1322	525278	643886064	525278	Bacteria	Firmicutes	Bacilli	Lactobacillales	Enterococcaceae	Draft
Enterococcus faecalis TX1341	749514	2531839255	749514	Bacteria	Firmicutes	Bacilli	Lactobacillales	Enterococcaceae	Draft
Enterococcus faecalis TX1342	749515	2534681822	749515	Bacteria	Firmicutes	Bacilli	Lactobacillales	Enterococcaceae	Draft
Enterococcus faecalis TX1346	749516	2534681821	749516	Bacteria	Firmicutes	Bacilli	Lactobacillales	Enterococcaceae	Draft
Enterococcus faecalis TX2134	749518	648276641	749518	Bacteria	Firmicutes	Bacilli	Lactobacillales	Enterococcaceae	Draft
Enterococcus faecalis TX2137	749491	2529292855	749491	Bacteria	Firmicutes	Bacilli	Lactobacillales	Enterococcaceae	Draft
Enterococcus faecalis TX4244	749494	2529292856	749494	Bacteria	Firmicutes	Bacilli	Lactobacillales	Enterococcaceae	Draft
Enterococcus faecium PC4.1	791162	647000238	791161	Bacteria	Firmicutes	Bacilli	Lactobacillales	Enterococcaceae	Draft
Enterococcus faecium TX1330	525279	643886120	525279	Bacteria	Firmicutes	Bacilli	Lactobacillales	Enterococcaceae	Draft
Enterococcus saccharolyticus 30_1	742813	2513237314	742813	Bacteria	Firmicutes	Bacilli	Lactobacillales	Enterococcaceae	Draft
Enterococcus sp. 7L76	657310	650377930	657310	Bacteria	Firmicutes	Bacilli	Lactobacillales	Enterococcaceae	Finished
Erysipelotrichaceae bacterium 2_2_44A	457422	2513237345	457422	Bacteria	Firmicutes	Erysipelotrichi	Erysipelotrichales	Erysipelotrichaceae	Draft
Erysipelotrichaceae bacterium 21_3	658657	2513237332	658657	Bacteria	Firmicutes	Erysipelotrichi	Erysipelotrichales	Erysipelotrichaceae	Draft
Erysipelotrichaceae bacterium 3_1_53	658659	649989945	658659	Bacteria	Firmicutes	Erysipelotrichi	Erysipelotrichales	Erysipelotrichaceae	Draft
Erysipelotrichaceae bacterium 5_2_54FAA	552396	2562617161	552396	Bacteria	Firmicutes	Erysipelotrichi	Erysipelotrichales	Erysipelotrichaceae	Draft
Erysipelotrichaceae bacterium 6_1_45	469614	2531839268	469614	Bacteria	Firmicutes	Erysipelotrichi	Erysipelotrichales	Erysipelotrichaceae	Draft
Escherichia coli 4_1_47FAA	1.12736e+06	2531839265	562	Bacteria	Proteobacteria	Gammaproteobacteria	Enterobacteriales	Enterobacteriaceae	Draft
Escherichia coli MS 107-1	679207	648276649	679207	Bacteria	Proteobacteria	Gammaproteobacteria	Enterobacteriales	Enterobacteriaceae	Draft
Escherichia coli MS 115-1	749537	648276650	749537	Bacteria	Proteobacteria	Gammaproteobacteria	Enterobacteriales	Enterobacteriaceae	Draft
Escherichia coli MS 116-1	749538	648276651	749538	Bacteria	Proteobacteria	Gammaproteobacteria	Enterobacteriales	Enterobacteriaceae	Draft
Escherichia coli MS 119-7	679206	648276652	679206	Bacteria	Proteobacteria	Gammaproteobacteria	Enterobacteriales	Enterobacteriaceae	Draft
Escherichia coli MS 124-1	679205	648276653	679205	Bacteria	Proteobacteria	Gammaproteobacteria	Enterobacteriales	Enterobacteriaceae	Draft
Escherichia coli MS 145-7	679204	649989948	679204	Bacteria	Proteobacteria	Gammaproteobacteria	Enterobacteriales	Enterobacteriaceae	Draft
Escherichia coli MS 146-1	749540	648276654	749540	Bacteria	Proteobacteria	Gammaproteobacteria	Enterobacteriales	Enterobacteriaceae	Draft
Escherichia coli MS 175-1	749544	648276655	749544	Bacteria	Proteobacteria	Gammaproteobacteria	Enterobacteriales	Enterobacteriaceae	Draft
Escherichia coli MS 182-1	749545	648276656	749545	Bacteria	Proteobacteria	Gammaproteobacteria	Enterobacteriales	Enterobacteriaceae	Draft
Escherichia coli MS 185-1	749546	648276657	749546	Bacteria	Proteobacteria	Gammaproteobacteria	Enterobacteriales	Enterobacteriaceae	Draft
Escherichia coli MS 187-1	749547	648276658	749547	Bacteria	Proteobacteria	Gammaproteobacteria	Enterobacteriales	Enterobacteriaceae	Draft
Escherichia coli MS 196-1	749548	648276659	749548	Bacteria	Proteobacteria	Gammaproteobacteria	Enterobacteriales	Enterobacteriaceae	Draft
Escherichia coli MS 198-1	749549	648276660	749549	Bacteria	Proteobacteria	Gammaproteobacteria	Enterobacteriales	Enterobacteriaceae	Draft
Escherichia coli MS 200-1	749550	648276661	749550	Bacteria	Proteobacteria	Gammaproteobacteria	Enterobacteriales	Enterobacteriaceae	Draft
Escherichia coli MS 21-1	749527	648276662	749527	Bacteria	Proteobacteria	Gammaproteobacteria	Enterobacteriales	Enterobacteriaceae	Draft
Escherichia coli MS 45-1	749528	648276663	749528	Bacteria	Proteobacteria	Gammaproteobacteria	Enterobacteriales	Enterobacteriaceae	Draft
Escherichia coli MS 69-1	749531	648276664	749531	Bacteria	Proteobacteria	Gammaproteobacteria	Enterobacteriales	Enterobacteriaceae	Draft
Escherichia coli MS 78-1	749532	648276665	749532	Bacteria	Proteobacteria	Gammaproteobacteria	Enterobacteriales	Enterobacteriaceae	Draft
Escherichia coli MS 79-10	796392	2531839147	796392	Bacteria	Proteobacteria	Gammaproteobacteria	Enterobacteriales	Enterobacteriaceae	Draft
Escherichia coli MS 84-1	749533	648276666	749533	Bacteria	Proteobacteria	Gammaproteobacteria	Enterobacteriales	Enterobacteriaceae	Draft
Escherichia coli MS 85-1	679202	2531839146	679202	Bacteria	Proteobacteria	Gammaproteobacteria	Enterobacteriales	Enterobacteriaceae	Draft
Escherichia coli O157:H7 str. Sakai	386586	2623620697	386585	Bacteria	Proteobacteria	Gammaproteobacteria	Enterobacteriales	Enterobacteriaceae	Finished
Escherichia coli SE11	409438	643348551	409438	Bacteria	Proteobacteria	Gammaproteobacteria	Enterobacteriales	Enterobacteriaceae	Finished
Escherichia coli SE15	431946	646862327	562	Bacteria	Proteobacteria	Gammaproteobacteria	Enterobacteriales	Enterobacteriaceae	Finished
Escherichia coli str. K-12 substr. MG1655	511145	646311926	511145	Bacteria	Proteobacteria	Gammaproteobacteria	Enterobacteriales	Enterobacteriaceae	Finished
Escherichia coli UTI89	364107	2623620781	364106	Bacteria	Proteobacteria	Gammaproteobacteria	Enterobacteriales	Enterobacteriaceae	Finished
Escherichia sp. 1_1_43	457400	646206261	457400	Bacteria	Proteobacteria	Gammaproteobacteria	Enterobacteriales	Enterobacteriaceae	Draft
Escherichia sp. 3_2_53FAA	469598	646206259	469598	Bacteria	Proteobacteria	Gammaproteobacteria	Enterobacteriales	Enterobacteriaceae	Draft
Escherichia sp. 4_1_40B	457401	2562617151	457401	Bacteria	Proteobacteria	Gammaproteobacteria	Enterobacteriales	Enterobacteriaceae	Draft
Eubacterium biforme DSM 3989	518638	642979360	518637	Bacteria	Firmicutes	Erysipelotrichi	Erysipelotrichales	Erysipelotrichaceae	Draft
Eubacterium cylindroides T2-87	717960	650377935	717960	Bacteria	Firmicutes	Erysipelotrichi	Erysipelotrichales	Erysipelotrichaceae	Finished
Eubacterium dolichum DSM 3991	428128	641380446	428127	Bacteria	Firmicutes	Erysipelotrichi	Erysipelotrichales	Erysipelotrichaceae	Draft
Eubacterium hallii DSM 3353	411469	643886203	411469	Bacteria	Firmicutes	Clostridia	Clostridiales	Eubacteriaceae	Draft
Eubacterium rectale DSM 17629	657318	650377936	657318	Bacteria	Firmicutes	Clostridia	Clostridiales	Eubacteriaceae	Finished
Eubacterium rectale M104/1	657317	650377937	657317	Bacteria	Firmicutes	Clostridia	Clostridiales	Eubacteriaceae	Finished
Eubacterium siraeum 70/3	657319	650377938	657319	Bacteria	Firmicutes	Clostridia	Clostridiales	Eubacteriaceae	Finished
Eubacterium siraeum DSM 15702	428129	2519899684	428128	Bacteria	Firmicutes	Clostridia	Clostridiales	Eubacteriaceae	Draft
Eubacterium siraeum V10Sc8a	717961	2565956546	717961	Bacteria	Firmicutes	Clostridia	Clostridiales	Eubacteriaceae	Finished
Eubacterium sp. 3_1_31	457402	2513237348	457402	Bacteria	Firmicutes	Clostridia	Clostridiales	Eubacteriaceae	Draft
Eubacterium ventriosum ATCC 27560	411463	2623620332	411463	Bacteria	Firmicutes	Clostridia	Clostridiales	Eubacteriaceae	Draft
Faecalibacterium cf. prausnitzii KLE1255	748224	649989951	748224	Bacteria	Firmicutes	Clostridia	Clostridiales	Ruminococcaceae	Draft
Faecalibacterium prausnitzii A2-165	411483	645951831	411483	Bacteria	Firmicutes	Clostridia	Clostridiales	Ruminococcaceae	Draft
Faecalibacterium prausnitzii L2-6	718252	650377941	718252	Bacteria	Firmicutes	Clostridia	Clostridiales	Ruminococcaceae	Finished
Faecalibacterium prausnitzii M21/2	411485	641380420	411485	Bacteria	Firmicutes	Clostridia	Clostridiales	Ruminococcaceae	Draft
Faecalibacterium prausnitzii SL3/3	657322	650377940	657322	Bacteria	Firmicutes	Clostridia	Clostridiales	Ruminococcaceae	Finished
Fusobacterium gonidiaformans ATCC 25563	469615	645951804	469615	Bacteria	Fusobacteria	Fusobacteriia	Fusobacteriales	Fusobacteriaceae	Draft
Fusobacterium mortiferum ATCC 9817	469616	646206254	469616	Bacteria	Fusobacteria	Fusobacteriia	Fusobacteriales	Fusobacteriaceae	Draft
Fusobacterium necrophorum subsp. funduliforme 1_1_36S	742814	2513237330	742814	Bacteria	Fusobacteria	Fusobacteriia	Fusobacteriales	Fusobacteriaceae	Draft
Fusobacterium sp. 1_1_41FAA	469621	647533168	469621	Bacteria	Fusobacteria	Fusobacteriia	Fusobacteriales	Fusobacteriaceae	Draft
Fusobacterium sp. 11_3_2	457403	651324032	457403	Bacteria	Fusobacteria	Fusobacteriia	Fusobacteriales	Fusobacteriaceae	Draft
Fusobacterium sp. 12_1B	457404	2562617095	457404	Bacteria	Fusobacteria	Fusobacteriia	Fusobacteriales	Fusobacteriaceae	Draft
Fusobacterium sp. 2_1_31	469599	646206262	469599	Bacteria	Fusobacteria	Fusobacteriia	Fusobacteriales	Fusobacteriaceae	Draft
Fusobacterium sp. 21_1A	469601	2562617152	469601	Bacteria	Fusobacteria	Fusobacteriia	Fusobacteriales	Fusobacteriaceae	Draft
Fusobacterium sp. 3_1_27	469602	2563366552	469602	Bacteria	Fusobacteria	Fusobacteriia	Fusobacteriales	Fusobacteriaceae	Finished
Fusobacterium sp. 3_1_33	469603	2562617153	469603	Bacteria	Fusobacteria	Fusobacteriia	Fusobacteriales	Fusobacteriaceae	Draft
Fusobacterium sp. 3_1_36A2	469604	2554235746	469604	Bacteria	Fusobacteria	Fusobacteriia	Fusobacteriales	Fusobacteriaceae	Finished
Fusobacterium sp. 3_1_5R	469605	645951866	469605	Bacteria	Fusobacteria	Fusobacteriia	Fusobacteriales	Fusobacteriaceae	Draft
Fusobacterium sp. 4_1_13	469606	646206253	469606	Bacteria	Fusobacteria	Fusobacteriia	Fusobacteriales	Fusobacteriaceae	Draft
Fusobacterium sp. 7_1	457405	646206252	457405	Bacteria	Fusobacteria	Fusobacteriia	Fusobacteriales	Fusobacteriaceae	Finished
Fusobacterium sp. D11	556264	645058833	556264	Bacteria	Fusobacteria	Fusobacteriia	Fusobacteriales	Fusobacteriaceae	Draft
Fusobacterium sp. D12	556263	2562617180	556263	Bacteria	Fusobacteria	Fusobacteriia	Fusobacteriales	Fusobacteriaceae	Draft
Fusobacterium ulcerans ATCC 49185	469617	2562617154	469617	Bacteria	Fusobacteria	Fusobacteriia	Fusobacteriales	Fusobacteriaceae	Draft
Fusobacterium varium ATCC 27725	469618	646206275	469618	Bacteria	Fusobacteria	Fusobacteriia	Fusobacteriales	Fusobacteriaceae	Draft
Gordonibacter pamelaeae 7-10-1-b	657308	650377943	657308	Bacteria	Actinobacteria	Actinobacteria	Coriobacteriales	Coriobacteriaceae	Finished
Hafnia alvei ATCC 51873	1.00236e+06	2513237377	1002364	Bacteria	Proteobacteria	Gammaproteobacteria	Enterobacteriales	Enterobacteriaceae	Draft
Helicobacter bilis ATCC 43879	613026	2562617155	613026	Bacteria	Proteobacteria	Epsilonproteobacteria	Campylobacterales	Helicobacteraceae	Draft
Helicobacter canadensis MIT 98-5491 (Prj:30719)	537971	647533173	537970	Bacteria	Proteobacteria	Epsilonproteobacteria	Campylobacterales	Helicobacteraceae	Draft
Helicobacter cinaedi ATCC BAA-847	1.20675e+06	2554235363	1206745	Bacteria	Proteobacteria	Epsilonproteobacteria	Campylobacterales	Helicobacteraceae	Finished
Helicobacter cinaedi CCUG 18818	537972	643886141	537971	Bacteria	Proteobacteria	Epsilonproteobacteria	Campylobacterales	Helicobacteraceae	Draft
Helicobacter pullorum MIT 98-5489	537972	643886218	537972	Bacteria	Proteobacteria	Epsilonproteobacteria	Campylobacterales	Helicobacteraceae	Draft
Helicobacter winghamensis ATCC BAA-430	556267	646206255	556267	Bacteria	Proteobacteria	Epsilonproteobacteria	Campylobacterales	Helicobacteraceae	Draft
Holdemania filiformis DSM 12042	545696	643886103	545696	Bacteria	Firmicutes	Erysipelotrichi	Erysipelotrichales	Erysipelotrichaceae	Draft
Klebsiella pneumoniae 1162281	1.03791e+06	2563366764	1037908	Bacteria	Proteobacteria	Gammaproteobacteria	Enterobacteriales	Enterobacteriaceae	Draft
Klebsiella pneumoniae subsp. pneumoniae WGLW5	1.20355e+06	2537561874	1203547	Bacteria	Proteobacteria	Gammaproteobacteria	Enterobacteriales	Enterobacteriaceae	Draft
Klebsiella sp. 1_1_55	469608	647533174	469608	Bacteria	Proteobacteria	Gammaproteobacteria	Enterobacteriales	Enterobacteriaceae	Draft
Klebsiella sp. 4_1_44FAA	665944	2513237265	665944	Bacteria	Proteobacteria	Gammaproteobacteria	Enterobacteriales	Enterobacteriaceae	Draft
Lachnospiraceae bacterium 1_1_57FAA	658081	651324046	658081	Bacteria	Firmicutes	Clostridia	Clostridiales	Lachnospiraceae	Draft
Lachnospiraceae bacterium 1_4_56FAA	658655	651324047	658655	Bacteria	Firmicutes	Clostridia	Clostridiales	Lachnospiraceae	Draft
Lachnospiraceae bacterium 2_1_46FAA	742723	2562617190	742723	Bacteria	Firmicutes	Clostridia	Clostridiales	Lachnospiraceae	Draft
Lachnospiraceae bacterium 2_1_58FAA	658082	651324049	658082	Bacteria	Firmicutes	Clostridia	Clostridiales	Lachnospiraceae	Draft
Lachnospiraceae bacterium 3_1_46FAA	665950	651324050	665950	Bacteria	Firmicutes	Clostridia	Clostridiales	Lachnospiraceae	Draft
Lachnospiraceae bacterium 3_1_57FAA_CT1	658086	2562617188	658086	Bacteria	Firmicutes	Clostridia	Clostridiales	Lachnospiraceae	Draft
Lachnospiraceae bacterium 4_1_37FAA	552395	651324052	552395	Bacteria	Firmicutes	Clostridia	Clostridiales	Lachnospiraceae	Draft
Lachnospiraceae bacterium 5_1_57FAA	658085	651324053	658085	Bacteria	Firmicutes	Clostridia	Clostridiales	Lachnospiraceae	Draft
Lachnospiraceae bacterium 5_1_63FAA	658089	649989957	658089	Bacteria	Firmicutes	Clostridia	Clostridiales	Lachnospiraceae	Draft
Lachnospiraceae bacterium 6_1_63FAA	658083	651324054	658083	Bacteria	Firmicutes	Clostridia	Clostridiales	Lachnospiraceae	Draft
Lachnospiraceae bacterium 7_1_58FAA	658087	2513237329	658087	Bacteria	Firmicutes	Clostridia	Clostridiales	Lachnospiraceae	Draft
Lachnospiraceae bacterium 8_1_57FAA	665951	649989958	665951	Bacteria	Firmicutes	Clostridia	Clostridiales	Lachnospiraceae	Draft
Lachnospiraceae bacterium 9_1_43BFAA	658088	651324055	658088	Bacteria	Firmicutes	Clostridia	Clostridiales	Lachnospiraceae	Draft
Lactobacillus acidophilus ATCC 4796	525306	643886014	525306	Bacteria	Firmicutes	Bacilli	Lactobacillales	Lactobacillaceae	Draft
Lactobacillus acidophilus NCFM	272621	637000138	272621	Bacteria	Firmicutes	Bacilli	Lactobacillales	Lactobacillaceae	Draft
Lactobacillus amylolyticus DSM 11664	585524	647000263	585524	Bacteria	Firmicutes	Bacilli	Lactobacillales	Lactobacillaceae	Draft
Lactobacillus antri DSM 16041	525309	645951838	525309	Bacteria	Firmicutes	Bacilli	Lactobacillales	Lactobacillaceae	Draft
Lactobacillus brevis ATCC 367	387344	639633027	387344	Bacteria	Firmicutes	Bacilli	Lactobacillales	Lactobacillaceae	Finished
Lactobacillus brevis subsp. gravesensis ATCC 27305	525310	643886059	525310	Bacteria	Firmicutes	Bacilli	Lactobacillales	Lactobacillaceae	Draft
Lactobacillus buchneri ATCC 11577	525318	643886062	525318	Bacteria	Firmicutes	Bacilli	Lactobacillales	Lactobacillaceae	Draft
Lactobacillus casei ATCC 334	321967	639633028	321967	Bacteria	Firmicutes	Bacilli	Lactobacillales	Lactobacillaceae	Finished
Lactobacillus casei BL23	543734	642555134	543734	Bacteria	Firmicutes	Bacilli	Lactobacillales	Lactobacillaceae	Finished
Lactobacillus crispatus 125-2-CHN	575595	647533176	575595	Bacteria	Firmicutes	Bacilli	Lactobacillales	Lactobacillaceae	Draft
Lactobacillus delbrueckii subsp. bulgaricus ATCC 11842	390334	2623620931	390333	Bacteria	Firmicutes	Bacilli	Lactobacillales	Lactobacillaceae	Finished
Lactobacillus delbrueckii subsp. bulgaricus ATCC BAA-365	321957	639633029	321956	Bacteria	Firmicutes	Bacilli	Lactobacillales	Lactobacillaceae	Finished
Lactobacillus fermentum ATCC 14931	525325	643886061	525325	Bacteria	Firmicutes	Bacilli	Lactobacillales	Lactobacillaceae	Draft
Lactobacillus fermentum IFO 3956	334390	641522633	334390	Bacteria	Firmicutes	Bacilli	Lactobacillales	Lactobacillaceae	Finished
Lactobacillus gasseri ATCC 33323	324831	639633030	324831	Bacteria	Firmicutes	Bacilli	Lactobacillales	Lactobacillaceae	Finished
Lactobacillus helveticus DPC 4571	405567	641228495	405566	Bacteria	Firmicutes	Bacilli	Lactobacillales	Lactobacillaceae	Finished
Lactobacillus helveticus DSM 20075	585520	645951865	585520	Bacteria	Firmicutes	Bacilli	Lactobacillales	Lactobacillaceae	Draft
Lactobacillus hilgardii ATCC 8290	525327	643886044	525327	Bacteria	Firmicutes	Bacilli	Lactobacillales	Lactobacillaceae	Draft
Lactobacillus johnsonii NCC 533	257315	2623620932	257314	Bacteria	Firmicutes	Bacilli	Lactobacillales	Lactobacillaceae	Finished
Lactobacillus paracasei subsp. paracasei 8700:2	537974	643886139	537973	Bacteria	Firmicutes	Bacilli	Lactobacillales	Lactobacillaceae	Finished
Lactobacillus paracasei subsp. paracasei ATCC 25302	525337	643886051	525337	Bacteria	Firmicutes	Bacilli	Lactobacillales	Lactobacillaceae	Draft
Lactobacillus plantarum 16	1.32799e+06	2563366583	1327988	Bacteria	Firmicutes	Bacilli	Lactobacillales	Lactobacillaceae	Finished
Lactobacillus plantarum subsp. plantarum ATCC 14917	525338	2562617181	525338	Bacteria	Firmicutes	Bacilli	Lactobacillales	Lactobacillaceae	Draft
Lactobacillus plantarum WCFS1	220669	2623620707	220668	Bacteria	Firmicutes	Bacilli	Lactobacillales	Lactobacillaceae	Finished
Lactobacillus reuteri CF48-3A	525341	2502171173	525341	Bacteria	Firmicutes	Bacilli	Lactobacillales	Lactobacillaceae	Finished
Lactobacillus reuteri DSM 20016	557436	not in IMG	557436	Bacteria	Firmicutes	Bacilli	Lactobacillales	Lactobacillaceae	Finished
Lactobacillus reuteri F275	299034	640427118	299033	Bacteria	Firmicutes	Bacilli	Lactobacillales	Lactobacillaceae	Finished
Lactobacillus reuteri MM2-3	585517	2502171171	585517	Bacteria	Firmicutes	Bacilli	Lactobacillales	Lactobacillaceae	Draft
Lactobacillus reuteri MM4-1A	548485	2502171170	548485	Bacteria	Firmicutes	Bacilli	Lactobacillales	Lactobacillaceae	Draft
Lactobacillus reuteri SD2112	491077	650716048	491077	Bacteria	Firmicutes	Bacilli	Lactobacillales	Lactobacillaceae	Finished
Lactobacillus rhamnosus ATCC 21052	1.00237e+06	2534681855	1002365	Bacteria	Firmicutes	Bacilli	Lactobacillales	Lactobacillaceae	Draft
Lactobacillus rhamnosus GG (Prj:40637)	568703	644736382	568703	Bacteria	Firmicutes	Bacilli	Lactobacillales	Lactobacillaceae	Finished
Lactobacillus rhamnosus LMS2-1	525361	643886127	525361	Bacteria	Firmicutes	Bacilli	Lactobacillales	Lactobacillaceae	Draft
Lactobacillus ruminis ATCC 25644	525362	2562617182	525362	Bacteria	Firmicutes	Bacilli	Lactobacillales	Lactobacillaceae	Draft
Lactobacillus sakei subsp. sakei 23K	314315	637000142	314315	Bacteria	Firmicutes	Bacilli	Lactobacillales	Lactobacillaceae	Finished
Lactobacillus salivarius ATCC 11741	525364	643886048	525364	Bacteria	Firmicutes	Bacilli	Lactobacillales	Lactobacillaceae	Draft
Lactobacillus salivarius UCC118	362948	2623620709	362948	Bacteria	Firmicutes	Bacilli	Lactobacillales	Lactobacillaceae	Finished
Lactobacillus sp. 7_1_47FAA	665945	2513237395	665945	Bacteria	Firmicutes	Bacilli	Lactobacillales	Lactobacillaceae	Draft
Lactobacillus ultunensis DSM 16047	525365	643886047	525365	Bacteria	Firmicutes	Bacilli	Lactobacillales	Lactobacillaceae	Draft
Leuconostoc mesenteroides subsp. cremoris ATCC 19254	586220	643886109	586220	Bacteria	Firmicutes	Bacilli	Lactobacillales	Leuconostocaceae	Draft
Listeria grayi DSM 20601	525368	2562617157	525367	Bacteria	Firmicutes	Bacilli	Bacillales	Listeriaceae	Draft
Listeria innocua ATCC 33091	1.00237e+06	2537561540	1002366	Bacteria	Firmicutes	Bacilli	Bacillales	Listeriaceae	Draft
Megamonas funiformis YIT 11815	742816	2513237399	742816	Bacteria	Firmicutes	Negativicutes	Selenomonadales	Veillonellaceae	Draft
Megamonas hypermegale ART12/1	657316	650377958	158847	Bacteria	Firmicutes	Negativicutes	Selenomonadales	Veillonellaceae	Finished
Methanobrevibacter smithii ATCC 35061	420248	640427121	420247	Archaea	Euryarchaeota	Methanobacteria	Methanobacteriales	Methanobacteriaceae	Finished
Methanosphaera stadtmanae DSM 3091	339861	2623620943	339860	Archaea	Euryarchaeota	Methanobacteria	Methanobacteriales	Methanobacteriaceae	Finished
Mitsuokella multacida DSM 20544	500636	2562617158	500635	Bacteria	Firmicutes	Negativicutes	Selenomonadales	Veillonellaceae	Draft
Mollicutes bacterium D7	556270	646206251	556270	Bacteria	Tenericutes	Mollicutes	unclassified Mollicutes	unclassified Mollicutes	Draft
Odoribacter laneus YIT 12061	742817	2513237280	742817	Bacteria	Bacteroidetes	Bacteroidia	Bacteroidales	Porphyromonadaceae	Draft
Oxalobacter formigenes HOxBLS	556269	646206250	556268	Bacteria	Proteobacteria	Betaproteobacteria	Burkholderiales	Oxalobacteraceae	Draft
Oxalobacter formigenes OXCC13	556269	646206265	556269	Bacteria	Proteobacteria	Betaproteobacteria	Burkholderiales	Oxalobacteraceae	Draft
Paenibacillus sp. HGF5	908341	651324080	908341	Bacteria	Firmicutes	Bacilli	Bacillales	Paenibacillaceae	Draft
Paenibacillus sp. HGF7	944559	651324081	944559	Bacteria	Firmicutes	Bacilli	Bacillales	Paenibacillaceae	Draft
Paenibacillus sp. HGH0039	1.07851e+06	2541046994	1078505	Bacteria	Firmicutes	Bacilli	Bacillales	Paenibacillaceae	Draft
Parabacteroides distasonis ATCC 8503	435591	2623620331	435591	Bacteria	Bacteroidetes	Bacteroidia	Bacteroidales	Porphyromonadaceae	Finished
Parabacteroides johnsonii DSM 18315	537006	642979358	537006	Bacteria	Bacteroidetes	Bacteroidia	Bacteroidales	Porphyromonadaceae	Draft
Parabacteroides merdae ATCC 43184	411477	640963016	411477	Bacteria	Bacteroidetes	Bacteroidia	Bacteroidales	Porphyromonadaceae	Draft
Parabacteroides sp. D13	563193	646206279	563193	Bacteria	Bacteroidetes	Bacteroidia	Bacteroidales	Porphyromonadaceae	Draft
Parabacteroides sp. D25	658661	not in IMG	658661	Bacteria	Bacteroidetes	Bacteroidia	Bacteroidales	Porphyromonadaceae	Draft
Paraprevotella clara YIT 11840	762968	2513237390	762968	Bacteria	Bacteroidetes	Bacteroidia	Bacteroidales	Prevotellaceae	Draft
Paraprevotella xylaniphila YIT 11841	762982	651324083	762982	Bacteria	Bacteroidetes	Bacteroidia	Bacteroidales	Prevotellaceae	Draft
Parvimonas micra ATCC 33270	411465	641380421	411465	Bacteria	Firmicutes	Clostridia	Clostridiales	Clostridiales Family XI. Incertae Sedis	Draft
Pediococcus acidilactici 7_4	563194	647533194	563194	Bacteria	Firmicutes	Bacilli	Lactobacillales	Lactobacillaceae	Draft
Pediococcus acidilactici DSM 20284	862514	649989981	862514	Bacteria	Firmicutes	Bacilli	Lactobacillales	Lactobacillaceae	Draft
Phascolarctobacterium sp. YIT 12067	626939	649989983	626939	Bacteria	Firmicutes	Negativicutes	Selenomonadales	Acidaminococcaceae	Draft
Prevotella copri DSM 18205	537012	2562617166	537011	Bacteria	Bacteroidetes	Bacteroidia	Bacteroidales	Prevotellaceae	Draft
Prevotella oralis HGA0225	1.20355e+06	2541047008	1203550	Bacteria	Bacteroidetes	Bacteroidia	Bacteroidales	Prevotellaceae	Draft
Prevotella salivae DSM 15606	888832	649989989	888832	Bacteria	Bacteroidetes	Bacteroidia	Bacteroidales	Prevotellaceae	Draft
Propionibacterium sp. 5_U_42AFAA	450748	2513237388	450748	Bacteria	Actinobacteria	Actinobacteria	Actinomycetales	Propionibacteriaceae	Draft
Propionibacterium sp. HGH0353	1.20357e+06	2541047016	1203571	Bacteria	Actinobacteria	Actinobacteria	Actinomycetales	Propionibacteriaceae	Draft
Proteus mirabilis WGLW6	1.12569e+06	2537561878	1125694	Bacteria	Proteobacteria	Gammaproteobacteria	Enterobacteriales	Enterobacteriaceae	Draft
Proteus penneri ATCC 35198	471881	643886117	471881	Bacteria	Proteobacteria	Gammaproteobacteria	Enterobacteriales	Enterobacteriaceae	Draft
Providencia alcalifaciens DSM 30120	521000	642979317	520999	Bacteria	Proteobacteria	Gammaproteobacteria	Enterobacteriales	Enterobacteriaceae	Draft
Providencia rettgeri DSM 1131	521001	2562617097	521000	Bacteria	Proteobacteria	Gammaproteobacteria	Enterobacteriales	Enterobacteriaceae	Draft
Providencia rustigianii DSM 4541	500638	642979318	500637	Bacteria	Proteobacteria	Gammaproteobacteria	Enterobacteriales	Enterobacteriaceae	Draft
Providencia stuartii ATCC 25827	471875	641736172	471874	Bacteria	Proteobacteria	Gammaproteobacteria	Enterobacteriales	Enterobacteriaceae	Draft
Pseudomonas sp. 2_1_26	665948	2513237259	665948	Bacteria	Proteobacteria	Gammaproteobacteria	Pseudomonadales	Pseudomonadaceae	Draft
Ralstonia sp. 5_7_47FAA	658664	649989994	658664	Bacteria	Proteobacteria	Betaproteobacteria	Burkholderiales	Burkholderiaceae	Draft
Roseburia intestinalis L1-82	536232	2562617159	536231	Bacteria	Firmicutes	Clostridia	Clostridiales	Lachnospiraceae	Draft
Roseburia intestinalis M50/1	657315	650377964	166486	Bacteria	Firmicutes	Clostridia	Clostridiales	Lachnospiraceae	Finished
Roseburia intestinalis XB6B4	718255	650377965	718255	Bacteria	Firmicutes	Clostridia	Clostridiales	Lachnospiraceae	Finished
Roseburia inulinivorans DSM 16841	622312	643886006	360807	Bacteria	Firmicutes	Clostridia	Clostridiales	Lachnospiraceae	Draft
Ruminococcaceae bacterium D16	552398	2562617183	552398	Bacteria	Firmicutes	Clostridia	Clostridiales	Ruminococcaceae	Draft
Ruminococcus bromii L2-63	657322	650377966	657321	Bacteria	Firmicutes	Clostridia	Clostridiales	Ruminococcaceae	Finished
Ruminococcus gnavus ATCC 29149	411471	640963057	411470	Bacteria	Firmicutes	Clostridia	Clostridiales	Ruminococcaceae	Draft
Ruminococcus lactaris ATCC 29176	471876	642791604	471875	Bacteria	Firmicutes	Clostridia	Clostridiales	Ruminococcaceae	Draft
Ruminococcus obeum A2-162	657314	650377967	657314	Bacteria	Firmicutes	Clostridia	Clostridiales	Ruminococcaceae	Finished
Ruminococcus obeum ATCC 29174	411460	640963024	411459	Bacteria	Firmicutes	Clostridia	Clostridiales	Ruminococcaceae	Draft
Ruminococcus sp. 18P13	213810	650377969	213810	Bacteria	Firmicutes	Clostridia	Clostridiales	Ruminococcaceae	Finished
Ruminococcus sp. 5_1_39BFAA	457412	2562617160	457412	Bacteria	Firmicutes	Clostridia	Clostridiales	Ruminococcaceae	Draft
Ruminococcus sp. SR1/5	657323	650377968	657323	Bacteria	Firmicutes	Clostridia	Clostridiales	Ruminococcaceae	Finished
Ruminococcus torques ATCC 27756	411461	640963025	411460	Bacteria	Firmicutes	Clostridia	Clostridiales	Ruminococcaceae	Draft
Ruminococcus torques L2-14	657313	650377970	657313	Bacteria	Firmicutes	Clostridia	Clostridiales	Ruminococcaceae	Finished
Salmonella enterica subsp. enterica serovar Typhimurium str. LT2	99287.1	2623620649	99287	Bacteria	Proteobacteria	Gammaproteobacteria	Enterobacteriales	Enterobacteriaceae	Finished
Staphylococcus sp. HGB0015	1.07808e+06	2541046995	1078083	Bacteria	Firmicutes	Bacilli	Bacillales	Staphylococcaceae	Draft
Streptococcus anginosus 1_2_62CV	742820	649990001	742820	Bacteria	Firmicutes	Bacilli	Lactobacillales	Streptococcaceae	Draft
Streptococcus equinus ATCC 9812	525379	649990006	525379	Bacteria	Firmicutes	Bacilli	Lactobacillales	Streptococcaceae	Draft
Streptococcus infantarius subsp. infantarius ATCC BAA-102	471873	641736171	471872	Bacteria	Firmicutes	Bacilli	Lactobacillales	Streptococcaceae	Draft
Streptococcus sp. 2_1_36FAA	469609	647533231	469609	Bacteria	Firmicutes	Bacilli	Lactobacillales	Streptococcaceae	Draft
Streptococcus sp. HPH0090	1.20359e+06	2541047013	1203590	Bacteria	Firmicutes	Bacilli	Lactobacillales	Streptococcaceae	Draft
Streptomyces sp. HGB0020	1.07809e+06	2541046998	1078086	Bacteria	Actinobacteria	Actinobacteria	Actinomycetales	Streptomycetaceae	Draft
Streptomyces sp. HPH0547	1.20359e+06	2541047017	1203592	Bacteria	Actinobacteria	Actinobacteria	Actinomycetales	Streptomycetaceae	Draft
Subdoligranulum sp. 4_3_54A2FAA	665956	2513237311	665956	Bacteria	Firmicutes	Clostridia	Clostridiales	Ruminococcaceae	Draft
Subdoligranulum variabile DSM 15176	411472	2562617078	411471	Bacteria	Firmicutes	Clostridia	Clostridiales	Ruminococcaceae	Draft
Succinatimonas hippei YIT 12066	762983	649990019	762983	Bacteria	Proteobacteria	Gammaproteobacteria	Aeromonadales	Succinivibrionaceae	Draft
Sutterella wadsworthensis 3_1_45B	742821	649990021	742821	Bacteria	Proteobacteria	Betaproteobacteria	Burkholderiales	Sutterellaceae	Draft
Sutterella wadsworthensis HGA0223	1.20355e+06	2541047009	1203554	Bacteria	Proteobacteria	Betaproteobacteria	Burkholderiales	Sutterellaceae	Draft
Tannerella sp. 6_1_58FAA_CT1	665949	2513237267	665949	Bacteria	Bacteroidetes	Bacteroidia	Bacteroidales	Porphyromonadaceae	Draft
Turicibacter sp. HGF1	910310	651324107	910310	Bacteria	Firmicutes	Erysipelotrichi	Erysipelotrichales	Erysipelotrichaceae	Draft
Turicibacter sp. PC909	702450	647000330	702450	Bacteria	Firmicutes	Erysipelotrichi	Erysipelotrichales	Erysipelotrichaceae	Draft
Veillonella sp. 3_1_44	457416	647533241	457416	Bacteria	Firmicutes	Negativicutes	Selenomonadales	Veillonellaceae	Draft
Veillonella sp. 6_1_27	450749	647533242	450749	Bacteria	Firmicutes	Negativicutes	Selenomonadales	Veillonellaceae	Draft
Weissella paramesenteroides ATCC 33313	585506	645058793	585506	Bacteria	Firmicutes	Bacilli	Lactobacillales	Leuconostocaceae	Draft
Yokenella regensburgei ATCC 43003	1.00237e+06	2534682241	1002368	Bacteria	Proteobacteria	Gammaproteobacteria	Enterobacteriales	Enterobacteriaceae	Draft
