# Supplementary material for: Comparative Genomic Analysis of the Human Gut Microbiome Reveals a Broad Distribution of Metabolic Pathways for the Degradation of Host-Synthetized Mucin Glycans and Utilization of Mucin-Derived Monosaccharides
Source: Front Genet. 2017 Aug 29;8:111. doi: 10.3389/fgene.2017.00111 (PMC5583593; doi:10.3389/fgene.2017.00111)
Supplement: Supplementary file 2 [file Table2.XLSX]

## Sheet: Table S2
Table S2. Functions of all the genes for utilization of mucin glycans, analyzed in this work. Functions predicted in this work are marked by bold blue font. For the protein sequences see the file Sequences S1 in the Supplementary materials.
Utilized monosaccharide (No of Supplementary table)	Abbreviation	Function
N-Acetylgalactosamine (S4)	AaeL	Exported apha-N-acetylgalactosaminidase (EC 3.2.1.49)
Galactose (S7)	Aga27	Alpha-galactosidase (EC 3.2.1.22), GH27 family
Galactose (S7)	Aga36	Alpha-galactosidase (EC 3.2.1.22), GH36 family
Galactose (S7)	Aga4	Alpha-galactosidase (EC 3.2.1.22), GH4 family
Galactose (S7)	Aga43	Alpha-galactosidase (EC 3.2.1.22), GH43 family
N-Acetylgalactosamine (S4)	AgaA	N-acetylgalactosamine-6-phosphate deacetylase (EC 3.5.1.80)
N-Acetylgalactosamine (S4)	AgaI	Galactosamine-6-phosphate isomerase (galactosamine-6-phosphate deaminase) (EC 5.3.1.-)
N-Acetylgalactosamine (S4)	AgaK	N-acetylgalactosamine kinase, ROK-type (EC 2.7.1.157)
N-Acetylgalactosamine (S4)	AgaPTS	PTS system, N-acetylgalactosamine-specific
N-Acetylgalactosamine (S4)	AgaS	Galactosamine-6-phosphate isomerase (EC 5.3.1.-)
N-Acetylgalactosamine (S4), Galactose (S7)	AgaY / LacD	Tagatose 1,6-bisphosphate aldolase (EC 4.1.2.40)
N-Acetylgalactosamine (S4), Galactose (S7)	AgaZ / LacC	Tagatose-6-phosphate kinase (EC 2.7.1.144)
Fucose (S3)	AlfA29	Alpha-L-fucosidase (EC 3.2.1.51), GH29 family
Fucose (S3)	AlfA42	Alpha-L-fucosidase (EC 3.2.1.51), GH42 family
Fucose (S3)	AlfA95	Alpha-L-fucosidase (EC 3.2.1.51), GH95 family
N-Acetylglucsoamine (S5)	Ang	Alpha-N-acetylglucosaminidase (EC 3.2.1.50)
N-Acetylgalactosamine (S4)	Apr101	Endo-alpha-N-acetylgalactosaminidase (EC 3.2.1.97), GH101 family
N-Acetylgalactosamine (S4)	Apr129	Endo-alpha-N-acetylgalactosaminidase (EC 3.2.1.97), GH129 family
Galactose (S7)	Bga2	Beta-galactosidase (EC 3.2.1.23), GH2 family
Galactose (S7)	Bga35	Beta-galactosidase (EC 3.2.1.23), GH35 family
Galactose (S7)	Bga42	Beta-galactosidase (EC 3.2.1.23), GH42 family
N-Acetylgalactosamine (S4), N-Acetylglucosamine (S5)	Bha20	Beta-hexosaminidase (EC 3.2.1.52), GH20 family
N-Acetylgalactosamine (S4), N-Acetylglucosamine (S5)	Bha3	Beta-hexosaminidase (EC 3.2.1.52), GH3 family
Fucose (S3)	FclA1	L-fuco-beta-pyranose dehydrogenase (EC 1.1.1.122)
Fucose (S3)	FclA2	L-fuco-beta-pyranose dehydrogenase, type 2 (EC 1.1.1.122)
Fucose (S3)	FclB	L-fuconolactone hydrolase
Fucose (S3)	FclC	L-fuconate dehydratase (EC 4.2.1.68)
Fucose (S3)	FclD1	2-keto-3-deoxy-L-fuconate dehydrogenase
Fucose (S3)	FclD2	2-keto-3-deoxy-L-fuconate dehydrogenase, type 2, putative
Fucose (S3)	FclE1	2,4-diketo-3-deoxy-L-fuconate hydrolase
Fucose (S3)	FclE2	Predicted 2,4-diketo-3-deoxy-L-fuconate hydrolase, DHDPS family
Fucose (S3)	FucA1	L-fuculose phosphate aldolase (EC 4.1.2.17)
Fucose (S3)	FucABC	Fucose ABC transport system
Fucose (S3)	FucI	L-fucose isomerase (EC 5.3.1.25)
Fucose (S3)	FucK	L-fuculokinase (EC 2.7.1.51)
Fucose (S3)	FucP1	Fucose permease
Fucose (S3)	FucP2	Fucose transporter, Sugar_tr family, predicted
Fucose (S3)	FucU1	L-fucose mutarotase (EC 5.1.3.29)
Fucose (S3)	FucU2	L-fucose mutarotase, type 2 (EC 5.1.3.n2)
Galactose (S7)	GalE	UDP-glucose 4-epimerase (EC 5.1.3.2)
Galactose (S7)	GalK	Galactokinase (EC 2.7.1.6)
Galactose (S7)	GalM	Aldose 1-epimerase (EC 5.1.3.3)
Galactose (S7)	GalP1	Predicted galactose transporter, LysE superfamily
Galactose (S7)	GalP2	Lactose and galactose permease, GPH translocator family
Galactose (S7)	GalP3	Predicted sodium-dependent galactose transporter
Galactose (S7)	GalPTS	PTS system, galactose-specific
Galactose (S7)	GalT	Galactose-1-phosphate uridylyltransferase (EC 2.7.7.10)
Galactose (S7)	GalU	UTP--glucose-1-phosphate uridylyltransferase (EC 2.7.7.9)
Galactose (S7)	GalY	Predicted galactose-1-phosphate uridylyltransferase (EC 2.7.7.10)
N-Acetylgalactosamine (S4)	GamPTS	PTS system, galactosamine-specific
N-Acetylgalactosamine (S4), N-Acetylglucsoamine (S5), Galactose (S7)	GnbG	Phospho-beta-Galactosidase, specific for lacto-N-biose and galacto-N-biose, GH35 family
N-Acetylgalactosamine (S4), N-Acetylglucsoamine (S5), Galactose (S7)	GnbPTS	PTS system, galacto-N-biose, lacto-N-biose, and N-acetylgalactosamine-specific
Galactose (S7)	LacAB	Galactose-6-phosphate isomerase, (EC 5.3.1.26)
N-Acetylgalactosamine (S4), N-Acetylglucsoamine (S5), Galactose (S7)	LnbABC	Lacto-N-biose / Galacto-N-biose ABC transporter
N-Acetylgalactosamine (S4), N-Acetylglucsoamine (S5), Galactose (S7)	LnbP	Lacto-N-biose / Galacto-N-biose phosphorylase (EC 2.4.1.211)
N-Acetylglucsoamine (S5)	MdsA	Mucin-desulfating sulfatase (N-acetylglucosamine-6-sulfatase) (EC 3.1.6.14)
Galactose (S7)	MglABC	Galactose/methyl galactoside ABC transport system
N-Acetylglucsoamine (S5), N-Acetylneuraminic acid (S6)	NagA	N-acetylglucosamine-6-phosphate deacetylase (EC 3.5.1.25)
N-Acetylglucsoamine (S5), N-Acetylneuraminic acid (S6)	NagB1	Glucosamine-6-phosphate deaminase [isomerizing], alternative (EC 3.5.99.6)
N-Acetylglucsoamine (S5), N-Acetylneuraminic acid (S6)	NagB2	Glucosamine-6-phosphate deaminase (EC 3.5.99.6)
N-Acetylglucsoamine (S5)	NagE	PTS system, N-acetylglucosamine-specific
N-Acetylglucsoamine (S5), N-Acetylneuraminic acid (S6)	NagK1	N-acetylglucosamine kinase of eukaryotic type (EC 2.7.1.59)
N-Acetylglucsoamine (S5), N-Acetylneuraminic acid (S6)	NagK2	Predicted N-acetyl-glucosamine kinase 2, ROK family (EC 2.7.1.59)
N-Acetylglucsoamine (S5)	NagP	N-acetylglucosamine permease, MFS family
N-Acetylneuraminic acid (S6)	NanA	N-acetylneuraminate lyase (EC 4.1.3.3)
N-Acetylneuraminic acid (S6)	NanABC	Predicted N-acetylneuraminate ABC transporter
N-Acetylneuraminic acid (S6)	NanABC2	Predicted N-acetylneuraminate ABC transporter
N-Acetylneuraminic acid (S6)	NanE	N-acetylmannosamine-6-phosphate 2-epimerase (EC 5.1.3.9)
N-Acetylneuraminic acid (S6)	NanE-II	N-acetylglucosamine 2-epimerase (EC 5.1.3.8)
N-Acetylneuraminic acid (S6)	NanK	N-acetylmannosamine kinase (EC 2.7.1.60)
N-Acetylneuraminic acid (S6)	NanP	Sialidase precursor (EC 3.2.1.18)
N-Acetylneuraminic acid (S6)	NanT	Sialic acid transporter (permease)
N-Acetylneuraminic acid (S6)	NanX	Predicted sialic acid transporter
N-Acetylneuraminic acid (S6)	NeuT	Predicted N-acetylneuraminate TRAP-type transport system
N-Acetylglucsoamine (S5)	NgcABCD	Predicted N-acetylglucosamine ABC transporter
N-Acetylglucsoamine (S5)	NgcEFG	N-acetyl-D-glucosamine ABC transporter
