# Supplementary material for: Comparative Genomic Analysis of the Human Gut Microbiome Reveals a Broad Distribution of Metabolic Pathways for the Degradation of Host-Synthetized Mucin Glycans and Utilization of Mucin-Derived Monosaccharides
Source: Front Genet. 2017 Aug 29;8:111. doi: 10.3389/fgene.2017.00111 (PMC5583593; doi:10.3389/fgene.2017.00111)
Supplement: Supplementary file 3 [file Table3.XLSX]

## Sheet: Table S3
Table S3. Genes involved in depletion and utilization of fucose. The PubSEED identifiers are shown. For details on analyzed organisms see Supplementary Table S1, for details on gene functions see Supplementary Table S2.
Organism (PubSEED ID)	Catabolic Pahtway I			Catabolic Pathway II								Mutarotase		Transport			Hydrolases			Problems (if any)
	Isomerase	Kinase	Aldolase	Dehydrogenase I		Hydrolase I	Dehydratase	Dehydrogenase II		Hydrolase II				Permease		ABC transporter	Alfa-L-fucosidase
	FucI	FucK	FucA	FclA1	FclA2	FclB	FclC	FclD1	FclD2	FclE1	FclE2	FucU1	FucU2	FucP1	FucP2		AlfA29	AlfA42	AlfA95
Abiotrophia defectiva ATCC 49176 (592010.4)	2230	2229	2231									2235				2232, 2233, 2234	1484, 1611
Acidaminococcus sp. D21 (563191.3)
Acidaminococcus sp. HPA0509 (1203555.3)
Acinetobacter junii SH205 (575587.3)
Actinomyces odontolyticus ATCC 17982 (411466.7)	1082	1083										1085				1079, 1080, 1081	396, 1383, 1505, 1897			L-fuculose phosphate aldolase is not found
Actinomyces sp. HPA0247 (1203556.3)	1579	1578										1576				1580, 1581, 1582	424, 1050, 1900			L-fuculose phosphate aldolase is not found
Akkermansia muciniphila ATCC BAA-835 (349741.6)	2082	2080	2079									2403		2083			13, 172, 446, 962
Alistipes indistinctus YIT 12060 (742725.3)																	339, 458, 861, 1048, 1997
Alistipes shahii WAL 8301 (717959.3)																	2434
Anaerobaculum hydrogeniformans ATCC BAA-1850 (592015.5)
Anaerococcus hydrogenalis DSM 7454 (561177.4)
Anaerofustis stercorihominis DSM 17244 (445971.6)
Anaerostipes caccae DSM 14662 (411490.6)
Anaerostipes hadrus DSM 3319 (649757.3)
Anaerostipes sp. 3_2_56FAA (665937.3)
Anaerotruncus colihominis DSM 17241 (445972.6)	2663	2662, 2666										2664								L-fuculose phosphate aldolase is not found
Bacillus smithii 7_3_47FAA (665952.3)
Bacillus sp. 7_6_55CFAA_CT2 (665957.3)
Bacillus subtilis subsp. subtilis str. 168 (224308.113)
Bacteroides caccae ATCC 43185 (411901.7)	2065	2063	2064										2062	2061			82, 547, 1156, 1241, 1249, 2489, 2536, 2669, 3008, 3119, 3380, 3585
Bacteroides capillosus ATCC 29799 (411467.6)
Bacteroides cellulosilyticus DSM 14838 (537012.5)	3622, 3623	3620	3621										3619	3618			1104, 1113, 1116, 1186, 1942, 1945, 2120, 2214, 4949
Bacteroides clarus YIT 12056 (762984.3)																	2867
Bacteroides coprocola DSM 17136 (470145.6)													3113	2411			985, 1296, 1610
Bacteroides coprophilus DSM 18228 (547042.5)	3061	3058	3059										960	486, 3057			603, 1104, 1751, 1769, 1843, 1846, 1909, 2018, 2225, 2427, 2618, 3016, 3050, 3179
Bacteroides dorei DSM 17855 (483217.6)	1641													1640			295, 460, 737, 1090, 1389, 1396, 1399, 1496, 1914, 2938
Bacteroides eggerthii 1_2_48FAA (665953.3)	1089																543, 1869, 1871, 1872, 1908
Bacteroides eggerthii DSM 20697 (483216.6)	2986												135				129, 134, 202, 239, 241, 1925
Bacteroides finegoldii DSM 17565 (483215.6)	1656	1654	1655											1653			808, 3068
Bacteroides fluxus YIT 12057 (763034.3)	758	755	756											754			100, 1084, 2884, 3259
Bacteroides fragilis 3_1_12 (457424.5)	2683	2680	2681										1557	2679			946, 1785, 1791, 3290, 3430, 3477, 3577, 4522
Bacteroides fragilis 638R (862962.3)	269	272	271										2669	273			29, 733, 882, 888, 3196, 3332, 3386, 3749		4535
Bacteroides fragilis NCTC 9343 (272559.17)	207	210	209										2619	211			29, 651, 792, 798, 1768, 3117, 3246, 3294, 3662		4376
Bacteroides fragilis YCH46 (295405.11)	283	286	285										2497	287			70, 747, 885, 891, 1671, 3113, 3240, 3287, 3648		4297
Bacteroides intestinalis DSM 17393 (471870.8)	1809	1811	1810										872, 1812	1813			223, 225, 787, 869, 2604, 3055
Bacteroides ovatus 3_8_47FAA (665954.3)	1475	1477	1476										1478	1479			2122, 4662, 4701
Bacteroides ovatus ATCC 8483 (411476.11)	3281	3283	3282										3284	3285			473, 1693, 3089, 3716, 3823, 3868, 3913
Bacteroides ovatus SD CC 2a (702444.3)	675	677	676										678	679			1611, 1861, 3887, 4703
Bacteroides ovatus SD CMC 3f (702443.3)	448	450	449										451	452			4198, 4578, 4613
Bacteroides pectinophilus ATCC 43243 (483218.5)
Bacteroides plebeius DSM 17135 (484018.6)	2585	2583	2584										642, 1522, 1648	2582			35, 554, 1508, 1523, 1559, 1666, 1803, 2180, 3304
Bacteroides sp. 1_1_14 (469585.3)	4082	4079, 4080	4081										3598, 4078	4077			645, 1387, 1732, 1902, 2593, 3202, 3597, 3730, 4289
Bacteroides sp. 1_1_30 (457387.3)	747	749	748										750	751			2347, 2348, 4204, 4241, 5185
Bacteroides sp. 1_1_6 (469586.3)	1092	1094	1093										1095	1096			1323, 2469, 3466, 3597, 3883, 4088, 4248, 4803
Bacteroides sp. 2_1_16 (469587.3)	2451	2454	2453										1110	2455			1994, 2136, 2142, 2280, 2841, 2888, 3014, 3716		3941
Bacteroides sp. 2_1_22 (469588.3)	1567	1565	1566										1564	1563			754, 4210, 4244, 4549
Bacteroides sp. 2_1_33B (469589.3)													3830	3829			3790
Bacteroides sp. 2_1_56FAA (665938.3)	263	266	265										2813	267			86, 803, 954, 960, 1919, 3228, 3779, 3992, 4041		4349
Bacteroides sp. 2_1_7 (457388.5)													4130	4129			3810
Bacteroides sp. 2_2_4 (469590.5)	3688	3686	3687										3685	3684			145, 146, 147, 281, 317, 1316, 1318, 4737
Bacteroides sp. 20_3 (469591.4)													1471	1472			4663
Bacteroides sp. 3_1_19 (469592.4)													3940				4084
Bacteroides sp. 3_1_23 (457390.3)	4801	4803	4802										4804	4805			1587, 2978, 4916, 4951
Bacteroides sp. 3_1_33FAA (457391.3)	3286												1294, 1314	3285			1204, 1317, 1629, 1813, 2059, 3530, 3670, 3739, 3741
Bacteroides sp. 3_1_40A (469593.3)	635												3600, 3671	636			13, 403, 779, 1926, 1942, 3475, 3597, 3772, 4743			L-fuculokinase and L-fuculose phosphate aldolase are not found
Bacteroides sp. 3_2_5 (457392.3)	916	913	914										4025	912			303, 309, 460, 1088, 1965, 2096, 2142, 3080		3345
Bacteroides sp. 4_1_36 (457393.3)	253	250, 256												251			770, 1511			L-fuculose phosphate aldolase is not found
Bacteroides sp. 4_3_47FAA (457394.3)	70												1598, 1620	71			156, 498, 852, 1505, 1623, 1708, 2741, 2787, 2800, 3236, 4184			L-fuculokinase and L-fuculose phosphate aldolase are not found
Bacteroides sp. 9_1_42FAA (457395.6)	3147												53, 73	3146			76, 331, 586, 850, 3379, 3414, 3718, 3722, 3993			L-fuculokinase and L-fuculose phosphate aldolase are not found
Bacteroides sp. D1 (556258.5)	3800	3802	3801										3803	3804			605, 3644, 3678, 4452
Bacteroides sp. D2 (556259.3)	4995	4993	4994										4992	4991			3077, 3113, 3267
Bacteroides sp. D20 (585543.3)	2023	2020												2021			15, 1520			L-fuculose phosphate aldolase is not found
Bacteroides sp. D22 (585544.3)	4458	4460	4459										4461	4462			1170, 1205, 3485
Bacteroides sp. HPS0048 (1078089.3)	707	709	708										710	711			3184
Bacteroides stercoris ATCC 43183 (449673.7)																	1321, 1462, 2247, 2811
Bacteroides thetaiotaomicron VPI-5482 (226186.12)	1300	1302	1301										1303, 3726	1304			1663, 1891, 2256, 3020, 3725, 3861, 4021, 4203, 4792
Bacteroides uniformis ATCC 8492 (411479.10)	517	514, 521												515			1323, 3291			L-fuculose phosphate aldolase is not found
Bacteroides vulgatus ATCC 8482 (435590.9)	1430												197, 220	1429			106, 223, 550, 573, 574, 1080, 1296, 1812, 2515, 4161			L-fuculokinase and L-fuculose phosphate aldolase are not found
Bacteroides vulgatus PC510 (702446.3)	138												2269, 2292	137			707, 1759, 1901, 1975, 2265, 2377, 2594, 3857			L-fuculokinase and L-fuculose phosphate aldolase are not found
Bacteroides xylanisolvens SD CC 1b (702447.3)	4201	4203	4202										4204	4205			244, 279, 1159, 2102
Bacteroides xylanisolvens XB1A (657309.4)	3141	3139	3140										3138	3137			225, 261, 784, 3616
Barnesiella intestinihominis YIT 11860 (742726.3)																	53, 315
Bifidobacterium adolescentis L2-32 (411481.5)
Bifidobacterium angulatum DSM 20098 = JCM 7096 (518635.7)
Bifidobacterium animalis subsp. lactis AD011 (442563.4)
Bifidobacterium bifidum NCIMB 41171 (398513.5)					903		901													L-fuconolactone hydrolase, 2-keto-3-deoxy-L-fuconate dehydrogenase, 2,4-diketo-3-deoxy-L-fuconate hydrolase, and transporters are not found
Bifidobacterium breve DSM 20213 = JCM 1192 (518634.7)					1312, 1715	1314, 1716	1310, 1714		1312, 1715		1315, 1717			1313
Bifidobacterium breve HPH0326 (1203540.3)					1250, 1369	1248, 1370	1252, 1368		1250, 1369		1247, 1371			1249
Bifidobacterium catenulatum DSM 16992 = JCM 1194 (566552.6)
Bifidobacterium dentium ATCC 27678 (473819.7)																	802
Bifidobacterium gallicum DSM 20093 (561180.4)
Bifidobacterium longum DJO10A (Prj:321) (205913.11)
Bifidobacterium longum NCC2705 (206672.9)
Bifidobacterium longum subsp. infantis 157F (565040.3)
Bifidobacterium longum subsp. infantis ATCC 15697 = JCM 1222 (391904.8)					2384, 2418	2382	354, 2385, 2419		2384, 2418		2417, 2425	2381, 2416		355, 2383		351, 352, 353, 2277, 2278, 2279, 2421, 2422, 2423	253, 439, 2415	295, 356
Bifidobacterium longum subsp. infantis ATCC 55813 (548480.3)
Bifidobacterium longum subsp. infantis CCUG 52486 (537937.5)
Bifidobacterium longum subsp. longum 2-2B (1161745.3)
Bifidobacterium longum subsp. longum 44B (1161743.3)
Bifidobacterium longum subsp. longum F8 (722911.3)
Bifidobacterium longum subsp. longum JCM 1217 (565042.3)
Bifidobacterium pseudocatenulatum DSM 20438 = JCM 1200 (547043.8)					821	820	822		821		819					823, 824, 825
Bifidobacterium sp. 12_1_47BFAA (469594.3)
Bilophila wadsworthia 3_1_6 (563192.3)														3386
Blautia hansenii DSM 20583 (537007.6)																	2138		2574
Blautia hydrogenotrophica DSM 10507 (476272.5)	335, 2914	2911, 2915, 2916	2912									2913
Bryantella formatexigens DSM 14469 (478749.5)
Burkholderiales bacterium 1_1_47 (469610.4)
butyrate-producing bacterium SM4/1 (245012.3)
butyrate-producing bacterium SS3/4 (245014.3)
butyrate-producing bacterium SSC/2 (245018.3)
Butyricicoccus pullicaecorum 1.2 (1203606.4)
Butyrivibrio crossotus DSM 2876 (511680.4)
Butyrivibrio fibrisolvens 16/4 (657324.3)
Campylobacter coli JV20 (864566.3)
Campylobacter upsaliensis JV21 (888826.3)
Catenibacterium mitsuokai DSM 15897 (451640.5)
Cedecea davisae DSM 4568 (566551.4)
Citrobacter freundii 4_7_47CFAA (742730.3)	269	268	271									267		270
Citrobacter sp. 30_2 (469595.3)	2646	2647	2644									2648		2645
Citrobacter youngae ATCC 29220 (500640.5)	4208	4209	4206									4210
Clostridiales bacterium 1_7_47FAA (457421.5)	2905	2906	2907									2908				2909, 2910, 2911
Clostridium asparagiforme DSM 15981 (518636.5)
Clostridium bartlettii DSM 16795 (445973.7)
Clostridium bolteae 90A5 (997893.5)	5752	1153, 5753	5754									5755				5756, 5757, 5758
Clostridium bolteae ATCC BAA-613 (411902.9)	1944	1943, 3140	1942									1941				1938, 1939, 1940
Clostridium celatum DSM 1785 (545697.3)	299	300, 301	303										570			567, 568, 569			97, 2000
Clostridium cf. saccharolyticum K10 (717608.3)
Clostridium citroniae WAL-17108 (742733.3)
Clostridium clostridioforme 2_1_49FAA (742735.4)	342	343	344									345				346, 347, 348
Clostridium difficile CD196 (645462.3)
Clostridium difficile NAP07 (525258.3)
Clostridium difficile NAP08 (525259.3)
Clostridium hathewayi WAL-18680 (742737.3)
Clostridium hiranonis DSM 13275 (500633.7)
Clostridium hylemonae DSM 15053 (553973.6)	1347, 1356	1352	1348, 1358
Clostridium leptum DSM 753 (428125.8)	869	1986	1987													749, 750, 751	371, 2627, 2637	745, 2447
Clostridium methylpentosum DSM 5476 (537013.3)	1311, 2438											1310				1307, 1308, 1309	874, 1258, 1261, 2299, 2382, 2383		422, 423, 452, 454, 1356, 1361	L-fuculokinase and L-fuculose phosphate aldolase are not found
Clostridium nexile DSM 1787 (500632.7)																	3649, 3652		2103, 2104, 2171
Clostridium perfringens WAL-14572 (742739.3)	499	500	502									501		503			1542		1541
Clostridium ramosum DSM 1402 (445974.6)
Clostridium scindens ATCC 35704 (411468.9)	166											199				156, 158, 159, 196, 197, 198	155			L-fuculokinase and L-fuculose phosphate aldolase are not found
Clostridium sp. 7_2_43FAA (457396.3)
Clostridium sp. 7_3_54FAA (665940.3)
Clostridium sp. D5 (556261.3)	2859	33, 394, 2858	30, 2796									1248, 2860				1693, 1694, 1695, 1696, 2848, 2850, 2851, 2852, 2853, 3603, 3604, 3605, 3709, 3710, 3711	129, 961, 2609, 3511, 3636, 3714, 3874	665, 3606	175
Clostridium sp. HGF2 (908340.3)
Clostridium sp. L2-50 (411489.7)
Clostridium sp. M62/1 (411486.3)
Clostridium sp. SS2/1 (411484.7)
Clostridium spiroforme DSM 1552 (428126.7)																	1021
Clostridium sporogenes ATCC 15579 (471871.7)
Clostridium symbiosum WAL-14163 (742740.3)
Clostridium symbiosum WAL-14673 (742741.3)
Collinsella aerofaciens ATCC 25986 (411903.6)
Collinsella intestinalis DSM 13280 (521003.7)
Collinsella stercoris DSM 13279 (445975.6)																			933
Collinsella tanakaei YIT 12063 (742742.3)	921	923	920									922
Coprobacillus sp. 29_1 (469596.3)
Coprobacillus sp. 3_3_56FAA (665941.3)
Coprobacillus sp. 8_2_54BFAA (469597.4)
Coprobacillus sp. D6 (556262.3)
Coprococcus catus GD/7 (717962.3)
Coprococcus comes ATCC 27758 (470146.3)
Coprococcus eutactus ATCC 27759 (411474.6)
Coprococcus sp. ART55/1 (751585.3)
Coprococcus sp. HPP0048 (1078091.3)	911	910	909													914, 915, 916, 917	913, 1543
Coprococcus sp. HPP0074 (1078090.3)	886	887	888													880, 881, 882, 883	38, 884
Corynebacterium ammoniagenes DSM 20306 (649754.3)					1958	2488	1956		1958		1960	1954		1955
Corynebacterium sp. HFH0082 (1078764.3)
Dermabacter sp. HFH0086 (1203568.3)
Desulfitobacterium hafniense DP7 (537010.4)
Desulfovibrio piger ATCC 29098 (411464.8)
Desulfovibrio sp. 3_1_syn3 (457398.5)
Dorea formicigenerans 4_6_53AFAA (742765.5)																	3265
Dorea formicigenerans ATCC 27755 (411461.4)
Dorea longicatena DSM 13814 (411462.6)
Dysgonomonas gadei ATCC BAA-286 (742766.3)	3451	3454	3453										3452				549, 3282, 3804
Dysgonomonas mossii DSM 22836 (742767.3)	792	794	793											795			337, 342, 1513, 1867
Edwardsiella tarda ATCC 23685 (500638.3)	183	182	185									181		184
Eggerthella sp. 1_3_56FAA (665943.3)
Eggerthella sp. HGA1 (910311.3)
Enterobacter cancerogenus ATCC 35316 (500639.8)	2894	2890, 2895	2888									2896				2891, 2892, 2893
Enterobacter cloacae subsp. cloacae NCTC 9394 (718254.4)	1504	1503, 1508	1510									1502				1505, 1506, 1507
Enterobacteriaceae bacterium 9_2_54FAA (469613.3)	2798	2797	2800									2796		2799
Enterococcus faecalis PC1.1 (702448.3)
Enterococcus faecalis TX0104 (491074.3)
Enterococcus faecalis TX1302 (749513.3)
Enterococcus faecalis TX1322 (525278.3)
Enterococcus faecalis TX1341 (749514.3)
Enterococcus faecalis TX1342 (749515.3)
Enterococcus faecalis TX1346 (749516.3)
Enterococcus faecalis TX2134 (749518.3)
Enterococcus faecalis TX2137 (749491.3)
Enterococcus faecalis TX4244 (749494.3)
Enterococcus faecium PC4.1 (791161.5)
Enterococcus faecium TX1330 (525279.3)
Enterococcus saccharolyticus 30_1 (742813.4)																	386, 2522, 2526
Enterococcus sp. 7L76 (657310.3)
Erysipelotrichaceae bacterium 2_2_44A (457422.3)
Erysipelotrichaceae bacterium 21_3 (658657.3)
Erysipelotrichaceae bacterium 3_1_53 (658659.3)
Erysipelotrichaceae bacterium 5_2_54FAA (552396.3)
Erysipelotrichaceae bacterium 6_1_45 (469614.3)
Escherichia coli 4_1_47FAA (1127356.4)	1365	1366	1362									1367		1364
Escherichia coli MS 107-1 (679207.4)	782	781	784									780		783
Escherichia coli MS 115-1 (749537.3)	3801	3800	3804									3799		3802
Escherichia coli MS 116-1 (749538.3)	3708	3709	3706									3710		3707
Escherichia coli MS 119-7 (679206.4)	382	383	380									384		381
Escherichia coli MS 124-1 (679205.4)	3056	3057	3054									3058		3055
Escherichia coli MS 145-7 (679204.3)	2409	2410	2407									2411		2408
Escherichia coli MS 146-1 (749540.3)	1802	1801	1804									1800		1803
Escherichia coli MS 175-1 (749544.3)
Escherichia coli MS 182-1 (749545.3)	1361	1360	1363									1359		1362
Escherichia coli MS 185-1 (749546.3)	3109	3108	3112									3107		3110
Escherichia coli MS 187-1 (749547.3)	3378	3374, 3379	3372									3380				3375, 3376, 3377
Escherichia coli MS 196-1 (749548.3)	2867	2866	2869									2865		2868
Escherichia coli MS 198-1 (749549.3)	2180	2179	2183									2178		2181
Escherichia coli MS 200-1 (749550.3)	768	769	765									770		767
Escherichia coli MS 21-1 (749527.3)	1203	1202	1206									1201		1204
Escherichia coli MS 45-1 (749528.3)	1770	1771	1767									1772		1769
Escherichia coli MS 69-1 (749531.3)	5232	5231	5235									5230		5233
Escherichia coli MS 78-1 (749532.3)	754	755	752									756		753
Escherichia coli MS 79-10 (796392.4)	1561	1562	1559									1563		1560
Escherichia coli MS 84-1 (749533.3)	4099	4098	4101									4097		4100
Escherichia coli MS 85-1 (679202.3)	1194	1195	1192									1196		1193
Escherichia coli O157:H7 str. Sakai (386585.9)	3828	3829	3826									3830		3827
Escherichia coli SE11 (409438.11)	3234	3235	3232									3236		3233
Escherichia coli SE15 (431946.3)	2718	2719	2715, 4404									2720		2717
Escherichia coli str. K-12 substr. MG1655 (511145.12)	2902	2903	2900									2904		2901
Escherichia coli UTI89 (364106.8)	3153	3154	3150									3155		3152
Escherichia sp. 1_1_43 (457400.3)	794	795	792									796		793
Escherichia sp. 3_2_53FAA (469598.5)	1725	1724	1728, 3622									1723		1726
Escherichia sp. 4_1_40B (457401.3)	2744	2743	2746									2742		2745
Eubacterium biforme DSM 3989 (518637.5)																	1701
Eubacterium cylindroides T2-87 (717960.3)
Eubacterium dolichum DSM 3991 (428127.7)
Eubacterium hallii DSM 3353 (411469.3)
Eubacterium rectale DSM 17629 (657318.4)
Eubacterium rectale M104/1 (657317.3)
Eubacterium siraeum 70/3 (657319.3)	1103	1102	1100									1101							1111
Eubacterium siraeum DSM 15702 (428128.7)	1218	1219	1221									1220					2078		1212
Eubacterium siraeum V10Sc8a (717961.3)	2292	2293	2295									2294							2286
Eubacterium sp. 3_1_31 (457402.3)
Eubacterium ventriosum ATCC 27560 (411463.4)
Faecalibacterium cf. prausnitzii KLE1255 (748224.3)
Faecalibacterium prausnitzii A2-165 (411483.3)
Faecalibacterium prausnitzii L2-6 (718252.3)
Faecalibacterium prausnitzii M21/2 (411485.10)
Faecalibacterium prausnitzii SL3/3 (657322.3)
Fusobacterium gonidiaformans ATCC 25563 (469615.3)
Fusobacterium mortiferum ATCC 9817 (469616.3)
Fusobacterium necrophorum subsp. funduliforme 1_1_36S (742814.3)
Fusobacterium sp. 1_1_41FAA (469621.3)
Fusobacterium sp. 11_3_2 (457403.3)
Fusobacterium sp. 12_1B (457404.3)
Fusobacterium sp. 2_1_31 (469599.3)
Fusobacterium sp. 21_1A (469601.3)
Fusobacterium sp. 3_1_27 (469602.3)
Fusobacterium sp. 3_1_33 (469603.3)
Fusobacterium sp. 3_1_36A2 (469604.3)
Fusobacterium sp. 3_1_5R (469605.3)
Fusobacterium sp. 4_1_13 (469606.3)
Fusobacterium sp. 7_1 (457405.3)
Fusobacterium sp. D11 (556264.3)
Fusobacterium sp. D12 (556263.3)
Fusobacterium ulcerans ATCC 49185 (469617.3)
Fusobacterium varium ATCC 27725 (469618.3)	792	791	793									788		789
Gordonibacter pamelaeae 7-10-1-b (657308.3)
Hafnia alvei ATCC 51873 (1002364.3)	2555	2556	2553									2557		2554
Helicobacter bilis ATCC 43879 (613026.4)
Helicobacter canadensis MIT 98-5491 (Prj:30719) (537970.9)
Helicobacter cinaedi ATCC BAA-847 (1206745.3)
Helicobacter cinaedi CCUG 18818 (537971.5)
Helicobacter pullorum MIT 98-5489 (537972.5)
Helicobacter winghamensis ATCC BAA-430 (556267.4)
Holdemania filiformis DSM 12042 (545696.5)	1989	1988	1987														749, 2038
Klebsiella pneumoniae 1162281 (1037908.3)	632	631	634									630		633
Klebsiella pneumoniae subsp. pneumoniae WGLW5 (1203547.3)	3406	3407	3404									3408		3405
Klebsiella sp. 1_1_55 (469608.3)	3083	3085	3081									3086		3082
Klebsiella sp. 4_1_44FAA (665944.3)	2325	2326, 2327	2323									2328		2324
Lachnospiraceae bacterium 1_1_57FAA (658081.3)																			1329, 1582
Lachnospiraceae bacterium 1_4_56FAA (658655.3)	2064	2065										2063				2069, 2070, 2071, 2072	1116, 2725			L-fuculose phosphate aldolase is not found
Lachnospiraceae bacterium 2_1_46FAA (742723.3)																	378		1785, 1909, 1910
Lachnospiraceae bacterium 2_1_58FAA (658082.3)	1907	1908										1906				532, 533, 534, 816, 817, 818, 819, 1911, 1912, 1913, 1914, 1916	814, 1149	531		L-fuculose phosphate aldolase is not found
Lachnospiraceae bacterium 3_1_46FAA (665950.3)																	1265		1171, 1642
Lachnospiraceae bacterium 3_1_57FAA_CT1 (658086.3)	2094, 2095	2093										2092, 4203				733, 734, 735, 885, 886, 887, 888	144, 719, 720, 721, 971, 976, 1188, 1239, 2928, 2941, 3811, 3832, 4202, 5393, 5779, 7036			L-fuculose phosphate aldolase is not found
Lachnospiraceae bacterium 4_1_37FAA (552395.3)	1624	1625	1626													1619, 1620, 1621, 1622	741, 1623
Lachnospiraceae bacterium 5_1_57FAA (658085.3)	146															137, 138, 139	136			L-fuculokinase and L-fuculose phosphate aldolase are not found
Lachnospiraceae bacterium 5_1_63FAA (658089.3)
Lachnospiraceae bacterium 6_1_63FAA (658083.3)																	1461		1040
Lachnospiraceae bacterium 7_1_58FAA (658087.3)
Lachnospiraceae bacterium 8_1_57FAA (665951.3)																	1946		1188, 2069
Lachnospiraceae bacterium 9_1_43BFAA (658088.3)	331	330	329													334, 335, 336, 337	333, 1006
Lactobacillus acidophilus ATCC 4796 (525306.3)
Lactobacillus acidophilus NCFM (272621.13)
Lactobacillus amylolyticus DSM 11664 (585524.3)
Lactobacillus antri DSM 16041 (525309.3)
Lactobacillus brevis ATCC 367 (387344.15)
Lactobacillus brevis subsp. gravesensis ATCC 27305 (525310.3)
Lactobacillus buchneri ATCC 11577 (525318.3)
Lactobacillus casei ATCC 334 (321967.11)																	1797, 2695
Lactobacillus casei BL23 (543734.4)																	1938, 2699, 2806
Lactobacillus crispatus 125-2-CHN (575595.3)
Lactobacillus delbrueckii subsp. bulgaricus ATCC 11842 (390333.7)
Lactobacillus delbrueckii subsp. bulgaricus ATCC BAA-365 (321956.7)
Lactobacillus fermentum ATCC 14931 (525325.3)
Lactobacillus fermentum IFO 3956 (334390.5)
Lactobacillus gasseri ATCC 33323 (324831.13)
Lactobacillus helveticus DPC 4571 (405566.6)
Lactobacillus helveticus DSM 20075 (585520.4)
Lactobacillus hilgardii ATCC 8290 (525327.3)
Lactobacillus johnsonii NCC 533 (257314.6)
Lactobacillus paracasei subsp. paracasei 8700:2 (537973.8)																	844, 1584
Lactobacillus paracasei subsp. paracasei ATCC 25302 (525337.3)																	678
Lactobacillus plantarum 16 (1327988.3)
Lactobacillus plantarum subsp. plantarum ATCC 14917 (525338.3)
Lactobacillus plantarum WCFS1 (220668.9)
Lactobacillus reuteri CF48-3A (525341.3)
Lactobacillus reuteri DSM 20016 (557436.4)
Lactobacillus reuteri F275 (299033.6)
Lactobacillus reuteri MM2-3 (585517.3)
Lactobacillus reuteri MM4-1A (548485.3)
Lactobacillus reuteri SD2112 (491077.3)
Lactobacillus rhamnosus ATCC 21052 (1002365.5)																	1776, 1907
Lactobacillus rhamnosus GG (Prj:40637) (568703.30)	2700	2696, 2699										2697			2698		1882, 2667, 2757
Lactobacillus rhamnosus LMS2-1 (525361.3)																	810, 1104
Lactobacillus ruminis ATCC 25644 (525362.3)
Lactobacillus sakei subsp. sakei 23K (314315.12)
Lactobacillus salivarius ATCC 11741 (525364.3)
Lactobacillus salivarius UCC118 (362948.14)
Lactobacillus sp. 7_1_47FAA (665945.3)
Lactobacillus ultunensis DSM 16047 (525365.3)
Leuconostoc mesenteroides subsp. cremoris ATCC 19254 (586220.3)
Listeria grayi DSM 20601 (525367.9)
Listeria innocua ATCC 33091 (1002366.3)
Megamonas funiformis YIT 11815 (742816.3)	2445	608	2444									609		610
Megamonas hypermegale ART12/1 (657316.3)	725, 726	722, 723	724									721		719, 720
Methanobrevibacter smithii ATCC 35061 (420247.6)
Methanosphaera stadtmanae DSM 3091 (339860.6)
Mitsuokella multacida DSM 20544 (500635.8)
Mollicutes bacterium D7 (556270.3)
Odoribacter laneus YIT 12061 (742817.3)																	1543, 1594, 1703, 2078
Oxalobacter formigenes HOxBLS (556268.6)
Oxalobacter formigenes OXCC13 (556269.4)
Paenibacillus sp. HGF5 (908341.3)	2703	2701	2702									2700				2819, 2820, 2821	740, 1967, 3557, 3558, 3943, 3994, 4098, 4856	5680
Paenibacillus sp. HGF7 (944559.3)	83	84	85									3873					2441, 4089, 4594, 4601
Paenibacillus sp. HGH0039 (1078505.3)	4212	4213	4214									4211					3884, 3891, 4803, 5330
Parabacteroides distasonis ATCC 8503 (435591.13)													98				2711
Parabacteroides johnsonii DSM 18315 (537006.5)														1589			280, 401
Parabacteroides merdae ATCC 43184 (411477.4)																	125, 263, 1035
Parabacteroides sp. D13 (563193.3)													4086	4087			4126
Parabacteroides sp. D25 (658661.3)													4209	4210			3962
Paraprevotella clara YIT 11840 (762968.3)	2939	2941	2940										2942	2943			1622, 1993, 2945, 2973
Paraprevotella xylaniphila YIT 11841 (762982.3)	897	895	896										894	893			863, 890, 891, 2026, 2122
Parvimonas micra ATCC 33270 (411465.10)
Pediococcus acidilactici 7_4 (563194.3)	761	760, 763										757			758, 759		130, 766
Pediococcus acidilactici DSM 20284 (862514.3)																	1263
Phascolarctobacterium sp. YIT 12067 (626939.3)
Prevotella copri DSM 18205 (537011.5)
Prevotella oralis HGA0225 (1203550.3)																	910, 2398
Prevotella salivae DSM 15606 (888832.3)																	1319, 1561, 2450
Propionibacterium sp. 5_U_42AFAA (450748.3)	1158, 1159		1160													1149, 1154, 1156	1157			L-fuculokinase is not found
Propionibacterium sp. HGH0353 (1203571.3)
Proteus mirabilis WGLW6 (1125694.3)
Proteus penneri ATCC 35198 (471881.3)
Providencia alcalifaciens DSM 30120 (520999.6)
Providencia rettgeri DSM 1131 (521000.6)
Providencia rustigianii DSM 4541 (500637.6)
Providencia stuartii ATCC 25827 (471874.6)
Pseudomonas sp. 2_1_26 (665948.3)
Ralstonia sp. 5_7_47FAA (658664.3)
Roseburia intestinalis L1-82 (536231.5)																	2317
Roseburia intestinalis M50/1 (657315.3)																	3601
Roseburia intestinalis XB6B4 (718255.3)																	2479
Roseburia inulinivorans DSM 16841 (622312.4)	1515		1531									1522				1517, 1518, 1519, 1520, 1521, 1977, 1978, 1979, 1980	1693, 1976			L-fuculokinase is not found
Ruminococcaceae bacterium D16 (552398.3)
Ruminococcus bromii L2-63 (657321.5)
Ruminococcus gnavus ATCC 29149 (411470.6)	3426	929										931				922, 923, 924, 925, 926, 1098, 1099, 1100, 3314, 3315, 3316, 3317	2956, 3319	1101	717	L-fuculose phosphate aldolase is not found
Ruminococcus lactaris ATCC 29176 (471875.6)																	1096		1849
Ruminococcus obeum A2-162 (657314.3)	1696		1681									1714								L-fuculokinase is not found
Ruminococcus obeum ATCC 29174 (411459.7)	3072		3092									3067				342, 343, 344	345			L-fuculokinase is not found
Ruminococcus sp. 18P13 (213810.4)
Ruminococcus sp. 5_1_39BFAA (457412.4)	1849		1864									3466				2466	2200, 2462			L-fuculokinase is not found
Ruminococcus sp. SR1/5 (657323.3)	1662		1681									3509					2568, 2569			L-fuculokinase is not found
Ruminococcus torques ATCC 27756 (411460.6)																	1986		1649, 2451
Ruminococcus torques L2-14 (657313.3)	724	723	583									717				718, 719, 720, 721			678
Salmonella enterica subsp. enterica serovar Typhimurium str. LT2 (99287.12)	3152	3153	3147									3154		3150, 3151
Staphylococcus sp. HGB0015 (1078083.3)
Streptococcus anginosus 1_2_62CV (742820.3)
Streptococcus equinus ATCC 9812 (525379.3)
Streptococcus infantarius subsp. infantarius ATCC BAA-102 (471872.6)
Streptococcus sp. 2_1_36FAA (469609.3)																	153, 1790
Streptococcus sp. HPH0090 (1203590.3)																	1211		1062
Streptomyces sp. HGB0020 (1078086.3)				1140		1138	1142	1141		5070		1139				1143, 1144, 1145	1166, 1168, 1586
Streptomyces sp. HPH0547 (1203592.3)				986		985	988	987		2325							2155			Transporters are not found
Subdoligranulum sp. 4_3_54A2FAA (665956.3)																	2979
Subdoligranulum variabile DSM 15176 (411471.5)
Succinatimonas hippei YIT 12066 (762983.3)	1625											1626
Sutterella wadsworthensis 3_1_45B (742821.3)
Sutterella wadsworthensis HGA0223 (1203554.3)
Tannerella sp. 6_1_58FAA_CT1 (665949.3)																	973
Turicibacter sp. HGF1 (910310.3)																	79, 1295
Turicibacter sp. PC909 (702450.3)																	516, 1320
Veillonella sp. 3_1_44 (457416.3)
Veillonella sp. 6_1_27 (450749.3)
Weissella paramesenteroides ATCC 33313 (585506.3)
Yokenella regensburgei ATCC 43003 (1002368.3)	1436	1437	1434									1438		1435
