# Supplementary material for: Comparative Genomic Analysis of the Human Gut Microbiome Reveals a Broad Distribution of Metabolic Pathways for the Degradation of Host-Synthetized Mucin Glycans and Utilization of Mucin-Derived Monosaccharides
Source: Front Genet. 2017 Aug 29;8:111. doi: 10.3389/fgene.2017.00111 (PMC5583593; doi:10.3389/fgene.2017.00111)
Supplement: Supplementary file 4 [file Table4.XLSX]

## Sheet: Table S4
Table S4. Genes involved in depletion and utilization of N-acetylgalactosamine. The PubSEED identifiers are shown. For details on analyzed organisms see Supplementary Table S1, for details on gene functions see Supplementary Table S2.
Organism (PubSEED ID)	Catabolic pathway								Transport			Hydrolases					Problems (if any)
	Kinase I	Deacetylase	Isomerase		Kinase II	Aldolase	Phospho-beta-galactosidase	Phosphorylase	PTS systems		ABC system	Beta-hexosaminidases		Endo-alpha-N-acetylgalactosaminidases		Exo-alpha-N-acetylgalactosaminidase
	AgaK	AgaA	AgaS	AgaI	AgaZ	AgaY	GnbG	LnbP	AgaPTS	GnbPTS	LnbABC	Bha3	Bha20	Apr101	Apr129	AaeL
Abiotrophia defectiva ATCC 49176 (592010.4)								3045			758, 759, 760, 3041, 3042, 3043		2689	3047
Acidaminococcus sp. D21 (563191.3)
Acidaminococcus sp. HPA0509 (1203555.3)
Acinetobacter junii SH205 (575587.3)
Actinomyces odontolyticus ATCC 17982 (411466.7)					1018	1019
Actinomyces sp. HPA0247 (1203556.3)													130
Akkermansia muciniphila ATCC BAA-835 (349741.6)												2416	421, 451, 986, 1169, 1892, 2063, 2191, 2301, 2302, 2446, 2460
Alistipes indistinctus YIT 12060 (742725.3)													913, 2149, 2200
Alistipes shahii WAL 8301 (717959.3)												3053, 3056, 3057	383, 2285, 3055, 3058, 3073
Anaerobaculum hydrogeniformans ATCC BAA-1850 (592015.5)					898
Anaerococcus hydrogenalis DSM 7454 (561177.4)
Anaerofustis stercorihominis DSM 17244 (445971.6)						413
Anaerostipes caccae DSM 14662 (411490.6)					1040, 3509	746, 1039, 1941, 3511						1081
Anaerostipes hadrus DSM 3319 (649757.3)					1244	1242						1225
Anaerostipes sp. 3_2_56FAA (665937.3)					146, 2545, 2546	144, 429, 2543						188
Anaerotruncus colihominis DSM 17241 (445972.6)
Bacillus smithii 7_3_47FAA (665952.3)					318	317						2068
Bacillus sp. 7_6_55CFAA_CT2 (665957.3)					1168
Bacillus subtilis subsp. subtilis str. 168 (224308.113)											3350, 3351	167
Bacteroides caccae ATCC 43185 (411901.7)												325, 2648	1016, 1017, 1021, 2633, 2643, 2667, 3165, 3362, 3410, 3423, 3502, 3508
Bacteroides capillosus ATCC 29799 (411467.6)								848			850, 851, 852	1352
Bacteroides cellulosilyticus DSM 14838 (537012.5)												1267, 2062, 2066, 2067, 2104	37, 950, 1188, 2126, 2422, 3129
Bacteroides clarus YIT 12056 (762984.3)												2102	1623, 2048, 3000
Bacteroides coprocola DSM 17136 (470145.6)												46, 1649, 1996	463, 908, 914, 915, 2401, 3707
Bacteroides coprophilus DSM 18228 (547042.5)												547, 1770, 2949	578, 782, 783, 896, 1099, 1246, 1558, 2137, 2288, 2913, 2914, 3123
Bacteroides dorei DSM 17855 (483217.6)												415, 575	474, 630, 634, 636, 1087, 1401, 1441, 2459, 3166, 3335
Bacteroides eggerthii 1_2_48FAA (665953.3)												3587, 3588	670, 1693
Bacteroides eggerthii DSM 20697 (483216.6)												2645	352
Bacteroides finegoldii DSM 17565 (483215.6)												3350, 3645	532, 1700, 2282, 2283, 3069
Bacteroides fluxus YIT 12057 (763034.3)												3105, 3106	1188, 2029, 2231, 2698, 2717, 3256, 3264
Bacteroides fragilis 3_1_12 (457424.5)												2412, 2413	387, 391, 393, 888, 952, 1609, 1929, 2578, 3292, 3295, 3302, 3599
Bacteroides fragilis 638R (862962.3)												576, 577	391, 738, 1038, 1739, 1743, 1745, 2289, 3199, 3202, 3210, 3823, 4278
Bacteroides fragilis NCTC 9343 (272559.17)												502, 503	321, 656, 943, 1778, 1782, 1784, 2181, 3119, 3122, 3130, 3685, 4157
Bacteroides fragilis YCH46 (295405.11)												581, 582	405, 752, 1030, 1679, 1683, 1685, 2074, 3116, 3119, 3127, 3668, 4100
Bacteroides intestinalis DSM 17393 (471870.8)												507, 512, 513, 1330	561, 789, 796, 797, 1715, 3500, 3952
Bacteroides ovatus 3_8_47FAA (665954.3)												4523	1381, 2124, 2395, 2808, 3273, 4373, 4374, 4576, 4727, 4728
Bacteroides ovatus ATCC 8483 (411476.11)												537, 2236, 2315	993, 994, 1351, 1728, 1872, 1873, 2004, 2490, 2619, 2959, 3245, 3718, 4371
Bacteroides ovatus SD CC 2a (702444.3)												2617, 4819	17, 351, 2781, 3077, 3387, 3388, 3417, 3889, 4736, 4737
Bacteroides ovatus SD CMC 3f (702443.3)												85, 4858	992, 1159, 1160, 2371, 2619, 2620, 3221, 3235, 4196, 4730, 4966			4964
Bacteroides pectinophilus ATCC 43243 (483218.5)
Bacteroides plebeius DSM 17135 (484018.6)												38	130, 896, 897, 975, 1279, 2458, 2642
Bacteroides sp. 1_1_14 (469585.3)												4779	199, 257, 792, 1057, 1142, 1145, 1146, 1358, 1402, 1640, 3200, 3206, 3532, 4136, 4666
Bacteroides sp. 1_1_30 (457387.3)												4426	708, 1297, 1298, 1543, 3697, 3699, 4488, 4508, 5025, 5183
Bacteroides sp. 1_1_6 (469586.3)												4596	134, 137, 138, 411, 1045, 2012, 2068, 2556, 2810, 2823, 3389, 3851, 4611, 4797, 4798, 4805
Bacteroides sp. 2_1_16 (469587.3)												2732, 2733	591, 1325, 1888, 1892, 1894, 1999, 2563, 3001, 3009, 3012, 3739
Bacteroides sp. 2_1_22 (469588.3)												577, 4138	466, 1602, 1680, 1681, 2803, 2804, 3590, 4190, 4551
Bacteroides sp. 2_1_33B (469589.3)												930, 931, 2907	225, 808, 1625, 3100, 3882
Bacteroides sp. 2_1_56FAA (665938.3)												551, 552	381, 808, 1112, 1929, 1933, 1935, 2408, 3206, 3781, 3784, 3793
Bacteroides sp. 2_1_7 (457388.5)												2424	572, 1099, 1720, 3165, 3379, 4182
Bacteroides sp. 2_2_4 (469590.5)												378, 1260	14, 149, 1391, 1392, 1963, 3277, 3278, 3733, 3966, 5483, 5484			1394
Bacteroides sp. 20_3 (469591.4)												1686, 4443	1415, 2485, 3124, 3326, 4195
Bacteroides sp. 3_1_19 (469592.4)												2013	818, 1473, 2927, 3315, 3888, 4241
Bacteroides sp. 3_1_23 (457390.3)												1840, 1913, 3075	1589, 2061, 2417, 2840, 3135, 3642, 4446, 4721, 4722, 4762			2063
Bacteroides sp. 3_1_33FAA (457391.3)												1242	912, 1190, 1713, 1715, 1719, 1868, 2842, 3673, 3737
Bacteroides sp. 3_1_40A (469593.3)												3727, 3735	234, 401, 832, 1025, 1946, 2532, 2838, 3385, 3389, 3391, 3790, 3791
Bacteroides sp. 3_2_5 (457392.3)												604, 605	455, 797, 1514, 1967, 1970, 1978, 2336, 3149, 4354, 4356, 4360
Bacteroides sp. 4_1_36 (457393.3)												33, 34, 38, 894, 895	268, 1837, 2096, 3003, 3266
Bacteroides sp. 4_3_47FAA (457394.3)												1545	550, 765, 769, 771, 1365, 1489, 1710, 2458, 2952, 4574
Bacteroides sp. 9_1_42FAA (457395.6)												636	420, 422, 426, 572, 2484, 2735, 3470, 3724, 3995
Bacteroides sp. D1 (556258.5)												429, 3517	304, 1565, 1566, 1810, 3291, 3292, 3465, 3765, 4450
Bacteroides sp. D2 (556259.3)												2130, 4854	392, 393, 1206, 1647, 2103, 2592, 3265, 3716, 3717, 3971, 4792, 5047
Bacteroides sp. D20 (585543.3)												1651, 1652, 1802, 1803, 1807	62, 292, 1194, 2336, 2558
Bacteroides sp. D22 (585544.3)												1093, 2778, 3070	145, 146, 1092, 1094, 1095, 1315, 1319, 1320, 1907, 2835, 3302, 3483, 3778, 4367
Bacteroides sp. HPS0048 (1078089.3)												1104, 1105	5, 729, 730, 1199, 1200, 1558, 2876, 2942, 2943, 2953, 3179, 3943, 3948, 3967
Bacteroides stercoris ATCC 43183 (449673.7)												379	548, 1455, 1461, 2245, 2379, 2694, 3236
Bacteroides thetaiotaomicron VPI-5482 (226186.12)												2501	191, 456, 459, 460, 507, 1068, 1659, 1665, 2517, 3240, 3657, 3930, 4413, 4472, 4761
Bacteroides uniformis ATCC 8492 (411479.10)												689, 690, 3474, 3475, 3478	43, 999, 1376, 1724, 3172
Bacteroides vulgatus ATCC 8482 (435590.9)												150	89, 404, 552, 1244, 2282, 3342, 4247, 4249, 4253
Bacteroides vulgatus PC510 (702446.3)												1436	216, 649, 709, 763, 765, 769, 1958, 2250, 2425, 2896
Bacteroides xylanisolvens SD CC 1b (702447.3)												2034, 4399	129, 130, 350, 1720, 1721, 2100, 3926, 3927, 4163, 4692
Bacteroides xylanisolvens XB1A (657309.4)												520, 984	73, 74, 573, 1113, 2296, 3256, 3618, 3931, 4504, 4505
Barnesiella intestinihominis YIT 11860 (742726.3)			942		941							2312	101, 308, 379, 380, 513, 2614, 2835, 2904, 2964, 2975
Bifidobacterium adolescentis L2-32 (411481.5)												1012
Bifidobacterium angulatum DSM 20098 = JCM 7096 (518635.7)												1101
Bifidobacterium animalis subsp. lactis AD011 (442563.4)											490, 492	1067
Bifidobacterium bifidum NCIMB 41171 (398513.5)								481, 905			482, 483, 484	133	441, 1540, 1769		1379
Bifidobacterium breve DSM 20213 = JCM 1192 (518634.7)								1473			524, 527, 1469, 1471, 1472	744, 745	1506		977
Bifidobacterium breve HPH0326 (1203540.3)								1077			507, 509, 510, 612, 613, 615, 616, 1078, 1079, 1081	1986, 1987
Bifidobacterium catenulatum DSM 16992 = JCM 1194 (566552.6)												948
Bifidobacterium dentium ATCC 27678 (473819.7)
Bifidobacterium gallicum DSM 20093 (561180.4)												75
Bifidobacterium longum DJO10A (Prj:321) (205913.11)								1835			918, 923, 1022, 1023, 1837, 1838, 1839	359	1253		125
Bifidobacterium longum NCC2705 (206672.9)								1696			875, 880, 995, 997, 1692, 1693, 1694	735	59		520
Bifidobacterium longum subsp. infantis 157F (565040.3)								1729			359, 360, 361, 1731, 1732, 1733	625, 1342	1471		938
Bifidobacterium longum subsp. infantis ATCC 15697 = JCM 1222 (391904.8)								2251			909, 910, 911, 2252, 2253, 2254	1915	471, 748, 2431		1541
Bifidobacterium longum subsp. infantis ATCC 55813 (548480.3)								648			645, 646, 647	104	892		12
Bifidobacterium longum subsp. infantis CCUG 52486 (537937.5)								1177			1173, 1174, 1175	12	2008		1133
Bifidobacterium longum subsp. longum 2-2B (1161745.3)								514			515, 516, 517, 838, 839	2072	1617
Bifidobacterium longum subsp. longum 44B (1161743.3)								1601			103, 104, 105, 1598, 1599, 1600	1807	1528		189
Bifidobacterium longum subsp. longum F8 (722911.3)								1599			858, 859, 860, 1600, 1601, 1602	602	91		390
Bifidobacterium longum subsp. longum JCM 1217 (565042.3)								1679			458, 1680, 1681, 1682	618	1443		822
Bifidobacterium pseudocatenulatum DSM 20438 = JCM 1200 (547043.8)												1008	1742
Bifidobacterium sp. 12_1_47BFAA (469594.3)								583			475, 476, 585, 586, 587	277	78		1871
Bilophila wadsworthia 3_1_6 (563192.3)												1035
Blautia hansenii DSM 20583 (537007.6)								1753			811, 812, 813, 1757, 1758
Blautia hydrogenotrophica DSM 10507 (476272.5)					1033			583			585, 586, 587	646
Bryantella formatexigens DSM 14469 (478749.5)								554			550, 555, 556, 557	1695, 1696	279
Burkholderiales bacterium 1_1_47 (469610.4)
butyrate-producing bacterium SM4/1 (245012.3)												2299
butyrate-producing bacterium SS3/4 (245014.3)
butyrate-producing bacterium SSC/2 (245018.3)					181	179, 2271						131
Butyricicoccus pullicaecorum 1.2 (1203606.4)		2195	2198		2192	2193			2199, 2201, 2202, 2203			2205
Butyrivibrio crossotus DSM 2876 (511680.4)
Butyrivibrio fibrisolvens 16/4 (657324.3)											2729, 2730, 2731	1716
Campylobacter coli JV20 (864566.3)
Campylobacter upsaliensis JV21 (888826.3)
Catenibacterium mitsuokai DSM 15897 (451640.5)												1730	704, 705, 706, 1150, 1856
Cedecea davisae DSM 4568 (566551.4)			215		220	214										213
Citrobacter freundii 4_7_47CFAA (742730.3)					1446	934, 935, 1445
Citrobacter sp. 30_2 (469595.3)		2948	2949		2943	2950, 3862, 3863			2944, 2945, 2946, 2947			4080
Citrobacter youngae ATCC 29220 (500640.5)		3813	3814	3819	3808	141, 142, 3815			3809, 3810, 3811, 3812
Clostridiales bacterium 1_7_47FAA (457421.5)						2378		4154			4156, 4157, 4158	1584, 2883, 3168
Clostridium asparagiforme DSM 15981 (518636.5)												1805, 2939, 3111
Clostridium bartlettii DSM 16795 (445973.7)						2253						139, 323
Clostridium bolteae 90A5 (997893.5)								4411			4408, 4409, 4410	3453, 3548
Clostridium bolteae ATCC BAA-613 (411902.9)						140, 147		1483			1480, 1481, 1482	5814, 5902
Clostridium celatum DSM 1785 (545697.3)		577	578		585	574		2573, 2574	582, 583, 584		2577, 2578, 2579	163, 1196	2632			1671, 3216
Clostridium cf. saccharolyticum K10 (717608.3)												3073
Clostridium citroniae WAL-17108 (742733.3)								2512				132, 5679
Clostridium clostridioforme 2_1_49FAA (742735.4)						4527		2652			2653, 2655, 2656	2087					No transporters found
Clostridium difficile CD196 (645462.3)		3389	3385		3387	2994, 3384											No transporters found
Clostridium difficile NAP07 (525258.3)		513	509		511	508, 1052											No transporters found
Clostridium difficile NAP08 (525259.3)		3486	3482		3484	1166, 3481
Clostridium hathewayi WAL-18680 (742737.3)								4106, 4107			4108, 4109, 4110	960, 1448, 1593, 3978, 4273
Clostridium hiranonis DSM 13275 (500633.7)					1060, 1113	1058						1544, 1546, 1549
Clostridium hylemonae DSM 15053 (553973.6)					1189	1192		3210			3213, 3214, 3215
Clostridium leptum DSM 753 (428125.8)					5	9						744
Clostridium methylpentosum DSM 5476 (537013.3)
Clostridium nexile DSM 1787 (500632.7)								1721			1712, 1713, 1714, 3026, 3027, 3028	2441	613, 614, 1955
Clostridium perfringens WAL-14572 (742739.3)			2682		1913	2683		1927	2689		1921, 1922, 1923	2776	679, 1027			930
Clostridium ramosum DSM 1402 (445974.6)								1039			1030, 1034, 1035, 1036, 1038	741, 1205, 1472, 1631, 2275	1501, 1517, 1518
Clostridium scindens ATCC 35704 (411468.9)					2580	2577		2966			117, 118, 119, 2960, 2961, 2962
Clostridium sp. 7_2_43FAA (457396.3)		2038	2040		2043	1396, 2042		3457	2032, 2033, 2034, 2037		3455, 3456, 3459	87, 117, 2545	69, 139, 2261
Clostridium sp. 7_3_54FAA (665940.3)								3618				4282
Clostridium sp. D5 (556261.3)					2836, 4279	2308, 2832, 4277		3342, 819			820, 821, 822, 2033, 2034, 2037, 2038, 2039
Clostridium sp. HGF2 (908340.3)			3550	3118	2391			1474, 2964			2962, 2965, 2966, 2967
Clostridium sp. L2-50 (411489.7)												1103, 2279
Clostridium sp. M62/1 (411486.3)												883
Clostridium sp. SS2/1 (411484.7)					1976	1178, 1974						1928
Clostridium spiroforme DSM 1552 (428126.7)		726	725		728	729			718, 719, 720, 724			110, 632, 1502, 1503	436, 1806, 1927, 2020, 2021			471
Clostridium sporogenes ATCC 15579 (471871.7)						1607
Clostridium symbiosum WAL-14163 (742740.3)								366				2861
Clostridium symbiosum WAL-14673 (742741.3)								150				3939
Collinsella aerofaciens ATCC 25986 (411903.6)		2045, 2053	2052		791, 2056	799	2047			2048, 2049, 2050, 2059
Collinsella intestinalis DSM 13280 (521003.7)		399	400		384	381			393, 394, 402, 403, 404, 406				769
Collinsella stercoris DSM 13279 (445975.6)		135	134		159	161, 776	127		150	128, 129, 130, 132		363, 1473	284, 945, 1661			672
Collinsella tanakaei YIT 12063 (742742.3)		743	744		741	704			746, 747, 748, 750
Coprobacillus sp. 29_1 (469596.3)					704	272, 705, 1430		1527			1528, 1530, 1531, 1532		242
Coprobacillus sp. 3_3_56FAA (665941.3)								1492			1483, 1487, 1488, 1489, 1491	2379, 2856, 3052	940, 941, 946, 3081, 3097, 3098
Coprobacillus sp. 8_2_54BFAA (469597.4)								596			586, 591, 592, 593, 595	1455, 2774	3167, 3174, 3175, 3518, 3519, 3535, 3563
Coprobacillus sp. D6 (556262.3)					1159	1158, 1407, 3455		3551			3552, 3554, 3555, 3556		1437
Coprococcus catus GD/7 (717962.3)												894
Coprococcus comes ATCC 27758 (470146.3)											1105, 1106, 1107, 1108
Coprococcus eutactus ATCC 27759 (411474.6)												1610
Coprococcus sp. ART55/1 (751585.3)												1312
Coprococcus sp. HPP0048 (1078091.3)								2284			2290, 2291, 2292	2618
Coprococcus sp. HPP0074 (1078090.3)								2064			2070, 2071, 2072	2765, 2846
Corynebacterium ammoniagenes DSM 20306 (649754.3)												1483
Corynebacterium sp. HFH0082 (1078764.3)
Dermabacter sp. HFH0086 (1203568.3)
Desulfitobacterium hafniense DP7 (537010.4)						3905, 4278						2987
Desulfovibrio piger ATCC 29098 (411464.8)
Desulfovibrio sp. 3_1_syn3 (457398.5)												2651
Dorea formicigenerans 4_6_53AFAA (742765.5)
Dorea formicigenerans ATCC 27755 (411461.4)												351
Dorea longicatena DSM 13814 (411462.6)
Dysgonomonas gadei ATCC BAA-286 (742766.3)												2324, 3483	1924, 4134
Dysgonomonas mossii DSM 22836 (742767.3)												48, 1500	1263, 1693
Edwardsiella tarda ATCC 23685 (500638.3)		1690	1695, 2062		1696	1685, 2067			1691, 1692, 1693, 1694				1775
Eggerthella sp. 1_3_56FAA (665943.3)
Eggerthella sp. HGA1 (910311.3)
Enterobacter cancerogenus ATCC 35316 (500639.8)		3741	3742		3736	3743			3737, 3738, 3739				4025
Enterobacter cloacae subsp. cloacae NCTC 9394 (718254.4)		2633	2634		2631	2635			2632				3658
Enterobacteriaceae bacterium 9_2_54FAA (469613.3)			33, 2719		32	38, 2788							364
Enterococcus faecalis PC1.1 (702448.3)					655, 1367, 2507	2508
Enterococcus faecalis TX0104 (491074.3)			440		438, 1218, 1241	439, 1221	437			433, 434, 435, 436		2801
Enterococcus faecalis TX1302 (749513.3)			2419		1698, 1722, 2417	2418	2416			2412, 2413, 2414, 2415		506
Enterococcus faecalis TX1322 (525278.3)		2212	294		297, 1533, 1567, 1931	295, 296, 1536, 1932	298		2210, 2211, 2213, 2214	299, 300, 301, 302		2575
Enterococcus faecalis TX1341 (749514.3)		2012	1915		1917, 2357	1916, 2354	1918		2010, 2011, 2013, 2014	1919, 1920, 1921, 1922		1112		1923
Enterococcus faecalis TX1342 (749515.3)		1078	2522		1315, 1339, 2520	2521	2519		1076, 1077, 1079, 1080	2515, 2516, 2517, 2518
Enterococcus faecalis TX1346 (749516.3)		1472	1833		950, 1835	947, 1834	1836		1470, 1471, 1473, 1474	1837, 1838, 1839, 1840		2280
Enterococcus faecalis TX2134 (749518.3)		2180	1250		290, 315, 1252	312, 1251	1253		2178, 2179, 2181, 2182	1254, 1255, 1256, 1257		1827
Enterococcus faecalis TX2137 (749491.3)		471	309		307, 2280, 2304	308, 2301	306		469, 470, 472, 473	302, 303, 304, 305		1356
Enterococcus faecalis TX4244 (749494.3)		160	1655		1653, 2031	1654	1652		158, 159, 161, 162	1648, 1649, 1650, 1651		1917		1647
Enterococcus faecium PC4.1 (791161.5)					671, 1416, 2587	2588
Enterococcus faecium TX1330 (525279.3)					391, 1613, 1732	1614, 1733
Enterococcus saccharolyticus 30_1 (742813.4)			1807		869, 1366	872, 1808, 1850	1809			1810, 1811, 1812, 1813		981
Enterococcus sp. 7L76 (657310.3)		2028	244		241, 242, 1664	243, 1661	240		2026, 2027, 2029, 2030	236, 237, 238, 239
Erysipelotrichaceae bacterium 2_2_44A (457422.3)			2843	4656	4296			1268, 4021			3495, 3496, 3497, 3500
Erysipelotrichaceae bacterium 21_3 (658657.3)			3476	1871	4471			3498, 531			4019, 4022, 4023, 4024
Erysipelotrichaceae bacterium 3_1_53 (658659.3)			3323	2681	4692			1540, 305			1537, 1538, 1539, 1542
Erysipelotrichaceae bacterium 5_2_54FAA (552396.3)			682		1672			2260, 2266			2257, 2258, 2261, 2262, 2263	2652
Erysipelotrichaceae bacterium 6_1_45 (469614.3)			805	3243	2178			1202, 4306			1200, 1203, 1204, 1205
Escherichia coli 4_1_47FAA (1127356.4)		2226	2227	2233	2221, 3583	2228, 2229, 3582			2222, 2223, 2224, 2225
Escherichia coli MS 107-1 (679207.4)		2599	2598	2593	2604, 3851	2597, 3850			2600, 2601, 2602, 2603
Escherichia coli MS 115-1 (749537.3)		493	492	2524	498, 874, 875	491, 873, 1412			494, 495, 496, 497
Escherichia coli MS 116-1 (749538.3)		990	992	2176	985, 1312, 1313	993, 1041, 1314			986, 987, 988, 989
Escherichia coli MS 119-7 (679206.4)		1516	1517	1522	1510, 1576	1518, 1575			1511, 1512, 1513, 1514, 1515
Escherichia coli MS 124-1 (679205.4)		353	352	347	358, 2955	351, 2954			354, 355, 356, 357
Escherichia coli MS 145-7 (679204.3)		870	871	876	123, 865	124, 872			866, 867, 868, 869
Escherichia coli MS 146-1 (749540.3)		1422	1424	1429	17, 1417	16, 1425			1418, 1419, 1420, 1421
Escherichia coli MS 175-1 (749544.3)		761	763	924	756	764			757, 758, 759, 760
Escherichia coli MS 182-1 (749545.3)		3371	3372	3377	1678, 3366	1679, 3373			3367, 3368, 3369, 3370
Escherichia coli MS 185-1 (749546.3)		2090	2089	2084	2095, 2853	1418, 1419, 1830, 2088, 2854, 3978			2091, 2092, 2093, 2094
Escherichia coli MS 187-1 (749547.3)		1094	1093		1099, 3102	1092, 1100, 3101			1095, 1096, 1097, 1098
Escherichia coli MS 196-1 (749548.3)		2788	2786	2781	2793, 2946, 2947, 2948	2785, 2949			2789, 2790, 2791, 2792
Escherichia coli MS 198-1 (749549.3)		1971	1972	2024	1966, 5003	1973, 5002			1967, 1968, 1969, 1970
Escherichia coli MS 200-1 (749550.3)		1058	1060	1065	1053, 1569	301, 1061, 1312, 1568, 2297, 2298			1054, 1055, 1056, 1057
Escherichia coli MS 21-1 (749527.3)		2784, 2785	2786	2791	1495, 2779	1494, 2178, 2787, 3902, 3903			2780, 2781, 2782, 2783
Escherichia coli MS 45-1 (749528.3)		4101	4102, 4315	4107	1587, 4096	1586, 2935, 2936, 3037, 4103, 4217, 4313, 4314			4097, 4098, 4099, 4100
Escherichia coli MS 69-1 (749531.3)		2559	2560	2565	2055, 2554	2054, 2561			2555, 2556, 2557, 2558
Escherichia coli MS 78-1 (749532.3)		1630	1631	1636	1625, 4086	1632, 4085			1626, 1627, 1628, 1629
Escherichia coli MS 79-10 (796392.4)		1902	1903	1908	1421, 1897	1422, 1904			1898, 1899, 1900, 1901
Escherichia coli MS 84-1 (749533.3)		3485	3484	2282	419, 3490	418, 3483			3486, 3487, 3488, 3489
Escherichia coli MS 85-1 (679202.3)		1017	1018	1023	1012, 2581	1019, 2580			1013, 1014, 1015, 1016
Escherichia coli O157:H7 str. Sakai (386585.9)		4190	4192	4197, 4198	3030, 4185	3031, 4193, 4548			4186, 4187, 4188, 4189
Escherichia coli SE11 (409438.11)		3590	3591	3596	2516, 3585	2517, 3592			3586, 3587, 3588, 3589
Escherichia coli SE15 (431946.3)		3107	3108	3113	2063, 3102	2064, 3109, 3221, 3641, 3642			3103, 3104, 3105, 3106												5
Escherichia coli str. K-12 substr. MG1655 (511145.12)		3229	3231	3236	2172, 3226	2173, 3232			3227, 3228
Escherichia coli UTI89 (364106.8)		3533	3534	3539	1176, 2397, 3528	1174, 1175, 2398, 3535, 3647, 3921, 4110, 4111			3529, 3530, 3531, 3532
Escherichia sp. 1_1_43 (457400.3)
Escherichia sp. 3_2_53FAA (469598.5)		1077	1076	1071	1082, 2678	962, 1075, 2679, 4279, 4486, 4487			1078, 1079, 1080, 1081
Escherichia sp. 4_1_40B (457401.3)		3052	3050	3045	2059, 3057	2058, 2554, 3049			3053, 3054, 3055, 3056
Eubacterium biforme DSM 3989 (518637.5)			21		29			1074			1075, 1077, 1078, 1079
Eubacterium cylindroides T2-87 (717960.3)								1442, 1443			1438, 1439, 1441
Eubacterium dolichum DSM 3991 (428127.7)			825, 1984		1786							44, 1823, 1958	721, 1589			42
Eubacterium hallii DSM 3353 (411469.3)												1337
Eubacterium rectale DSM 17629 (657318.4)								2888			2884, 2885, 2886	2338
Eubacterium rectale M104/1 (657317.3)								959			955, 956, 957, 2443, 2444, 2445	1569
Eubacterium siraeum 70/3 (657319.3)
Eubacterium siraeum DSM 15702 (428128.7)												2364
Eubacterium siraeum V10Sc8a (717961.3)												2382
Eubacterium sp. 3_1_31 (457402.3)			2428		1386			231, 238			235, 236, 237, 240	1992
Eubacterium ventriosum ATCC 27560 (411463.4)
Faecalibacterium cf. prausnitzii KLE1255 (748224.3)		1442						2586			2582, 2583, 2584
Faecalibacterium prausnitzii A2-165 (411483.3)								1155			1151, 1152, 1153	152
Faecalibacterium prausnitzii L2-6 (718252.3)		1293	1294		1292	1297		113	1295, 1300, 1301, 1302		115, 116, 117, 3087, 3088, 3089
Faecalibacterium prausnitzii M21/2 (411485.10)								2375			2377, 2378, 2379
Faecalibacterium prausnitzii SL3/3 (657322.3)								2621			2617, 2618, 2619
Fusobacterium gonidiaformans ATCC 25563 (469615.3)
Fusobacterium mortiferum ATCC 9817 (469616.3)	506		507		509	508, 741
Fusobacterium necrophorum subsp. funduliforme 1_1_36S (742814.3)
Fusobacterium sp. 1_1_41FAA (469621.3)
Fusobacterium sp. 11_3_2 (457403.3)
Fusobacterium sp. 12_1B (457404.3)	3263		3262		3260	3261
Fusobacterium sp. 2_1_31 (469599.3)
Fusobacterium sp. 21_1A (469601.3)
Fusobacterium sp. 3_1_27 (469602.3)
Fusobacterium sp. 3_1_33 (469603.3)
Fusobacterium sp. 3_1_36A2 (469604.3)
Fusobacterium sp. 3_1_5R (469605.3)
Fusobacterium sp. 4_1_13 (469606.3)
Fusobacterium sp. 7_1 (457405.3)
Fusobacterium sp. D11 (556264.3)
Fusobacterium sp. D12 (556263.3)
Fusobacterium ulcerans ATCC 49185 (469617.3)	3036		3037		722, 3039	721, 3038
Fusobacterium varium ATCC 27725 (469618.3)	1210		1211		1213	1212
Gordonibacter pamelaeae 7-10-1-b (657308.3)
Hafnia alvei ATCC 51873 (1002364.3)			907, 3409		908	902, 2566							4030
Helicobacter bilis ATCC 43879 (613026.4)
Helicobacter canadensis MIT 98-5491 (Prj:30719) (537970.9)
Helicobacter cinaedi ATCC BAA-847 (1206745.3)
Helicobacter cinaedi CCUG 18818 (537971.5)
Helicobacter pullorum MIT 98-5489 (537972.5)
Helicobacter winghamensis ATCC BAA-430 (556267.4)
Holdemania filiformis DSM 12042 (545696.5)												1238
Klebsiella pneumoniae 1162281 (1037908.3)						4163
Klebsiella pneumoniae subsp. pneumoniae WGLW5 (1203547.3)
Klebsiella sp. 1_1_55 (469608.3)					2810	2806, 4917
Klebsiella sp. 4_1_44FAA (665944.3)						4752
Lachnospiraceae bacterium 1_1_57FAA (658081.3)		265	269		262	263		613	270, 272, 273, 274		605, 606, 615, 616, 617, 620		471, 480, 1560			706, 719, 1762
Lachnospiraceae bacterium 1_4_56FAA (658655.3)								359			53, 54, 55, 56	1305, 1436, 2820
Lachnospiraceae bacterium 2_1_46FAA (742723.3)								1802				1388, 1390	1316, 1389
Lachnospiraceae bacterium 2_1_58FAA (658082.3)					1925	1929		1677			1671, 1683, 2212, 2213, 2214	507
Lachnospiraceae bacterium 3_1_46FAA (665950.3)		309	313		306	307		2413	314, 316, 317, 318		2406, 2407, 2415, 2416, 2417, 2420		1149, 2283			525
Lachnospiraceae bacterium 3_1_57FAA_CT1 (658086.3)					96			2098, 6940			2099, 2100, 2101	998, 3499	4301
Lachnospiraceae bacterium 4_1_37FAA (552395.3)								2536			2527, 2528, 2529	1742, 2355, 2915
Lachnospiraceae bacterium 5_1_57FAA (658085.3)					786	789		243			237, 238, 239, 1688, 1689, 1690
Lachnospiraceae bacterium 5_1_63FAA (658089.3)						1308						2486
Lachnospiraceae bacterium 6_1_63FAA (658083.3)								642			646, 647, 1608, 1609, 1610
Lachnospiraceae bacterium 7_1_58FAA (658087.3)					5075
Lachnospiraceae bacterium 8_1_57FAA (665951.3)		527	523		530	529		851	518, 519, 520, 522		844, 847, 848, 849, 857, 858		980, 2091			2579, 2591, 2654
Lachnospiraceae bacterium 9_1_43BFAA (658088.3)								2228			2220, 2221, 2222	31, 186, 2068, 2545, 2634, 2639
Lactobacillus acidophilus ATCC 4796 (525306.3)
Lactobacillus acidophilus NCFM (272621.13)
Lactobacillus amylolyticus DSM 11664 (585524.3)												1618
Lactobacillus antri DSM 16041 (525309.3)
Lactobacillus brevis ATCC 367 (387344.15)
Lactobacillus brevis subsp. gravesensis ATCC 27305 (525310.3)						1784							1041
Lactobacillus buchneri ATCC 11577 (525318.3)						1293							778
Lactobacillus casei ATCC 334 (321967.11)					680, 2598	681, 2540						315
Lactobacillus casei BL23 (543734.4)		275	274		705, 2694	386, 706, 2632	276			277, 278, 279, 280		271
Lactobacillus crispatus 125-2-CHN (575595.3)					1902
Lactobacillus delbrueckii subsp. bulgaricus ATCC 11842 (390333.7)
Lactobacillus delbrueckii subsp. bulgaricus ATCC BAA-365 (321956.7)
Lactobacillus fermentum ATCC 14931 (525325.3)
Lactobacillus fermentum IFO 3956 (334390.5)
Lactobacillus gasseri ATCC 33323 (324831.13)		115	114		147, 160	144	17			116, 117, 118, 119, 124
Lactobacillus helveticus DPC 4571 (405566.6)		531
Lactobacillus helveticus DSM 20075 (585520.4)		1139
Lactobacillus hilgardii ATCC 8290 (525327.3)						1543							653
Lactobacillus johnsonii NCC 533 (257314.6)		127	126		155, 170	152	16			128, 129, 130, 131, 135
Lactobacillus paracasei subsp. paracasei 8700:2 (537973.8)		2332	2331		1460, 2338, 2612	1099, 2613	2333			2334, 2335, 2336, 2337		2328, 2784
Lactobacillus paracasei subsp. paracasei ATCC 25302 (525337.3)		1054	1053		1849, 2392	1904, 2393				1132, 1133, 1134		1050
Lactobacillus plantarum 16 (1327988.3)					1691
Lactobacillus plantarum subsp. plantarum ATCC 14917 (525338.3)					2027
Lactobacillus plantarum WCFS1 (220668.9)					1773
Lactobacillus reuteri CF48-3A (525341.3)
Lactobacillus reuteri DSM 20016 (557436.4)
Lactobacillus reuteri F275 (299033.6)
Lactobacillus reuteri MM2-3 (585517.3)
Lactobacillus reuteri MM4-1A (548485.3)
Lactobacillus reuteri SD2112 (491077.3)
Lactobacillus rhamnosus ATCC 21052 (1002365.5)		426	425		433, 523, 2045, 2742	500, 2046, 2671	427, 428			429, 430, 431, 432
Lactobacillus rhamnosus GG (Prj:40637) (568703.30)		335	334		343, 667, 2662	415, 668, 2584	336, 337			338, 340, 341, 342		435
Lactobacillus rhamnosus LMS2-1 (525361.3)		1785	1784		1200, 1980, 2182	1264, 1953, 2183	1786			1787, 1788, 1789, 1791
Lactobacillus ruminis ATCC 25644 (525362.3)					520							602
Lactobacillus sakei subsp. sakei 23K (314315.12)
Lactobacillus salivarius ATCC 11741 (525364.3)												1471, 1472
Lactobacillus salivarius UCC118 (362948.14)					241							1663
Lactobacillus sp. 7_1_47FAA (665945.3)		854	855		1111	843	849			850, 851, 852, 853
Lactobacillus ultunensis DSM 16047 (525365.3)
Leuconostoc mesenteroides subsp. cremoris ATCC 19254 (586220.3)
Listeria grayi DSM 20601 (525367.9)						645
Listeria innocua ATCC 33091 (1002366.3)					527, 778	1141
Megamonas funiformis YIT 11815 (742816.3)												1387, 1388
Megamonas hypermegale ART12/1 (657316.3)												1826
Methanobrevibacter smithii ATCC 35061 (420247.6)
Methanosphaera stadtmanae DSM 3091 (339860.6)
Mitsuokella multacida DSM 20544 (500635.8)												637
Mollicutes bacterium D7 (556270.3)								1624			1615, 1619, 1620, 1621, 1623	835, 1175, 1469, 1743, 1881	1910, 1927, 1928, 2482, 2483
Odoribacter laneus YIT 12061 (742817.3)												2659	783, 1217, 1614, 1720, 3233
Oxalobacter formigenes HOxBLS (556268.6)
Oxalobacter formigenes OXCC13 (556269.4)
Paenibacillus sp. HGF5 (908341.3)					6203	5909						3687, 5435
Paenibacillus sp. HGF7 (944559.3)					3326	3325						412, 1976, 3722	2816
Paenibacillus sp. HGH0039 (1078505.3)					4398	4399						1240, 2100, 3354	330
Parabacteroides distasonis ATCC 8503 (435591.13)												2321	46, 652, 1252, 2504, 2909
Parabacteroides johnsonii DSM 18315 (537006.5)												2863	398, 608, 651, 792, 1061, 1113, 1922, 3536
Parabacteroides merdae ATCC 43184 (411477.4)												728	248, 288, 370, 401, 433, 862, 1720, 1922, 2721
Parabacteroides sp. D13 (563193.3)												2866	743, 1422, 1983, 3485, 4031
Parabacteroides sp. D25 (658661.3)													144, 416, 1344, 2458, 3505, 4154
Paraprevotella clara YIT 11840 (762968.3)
Paraprevotella xylaniphila YIT 11841 (762982.3)
Parvimonas micra ATCC 33270 (411465.10)
Pediococcus acidilactici 7_4 (563194.3)		194	193		1853	1858	188			187, 189, 190, 191
Pediococcus acidilactici DSM 20284 (862514.3)		1196	1197			1410	1203			1199, 1200, 1201, 1202, 1204
Phascolarctobacterium sp. YIT 12067 (626939.3)
Prevotella copri DSM 18205 (537011.5)												298, 4027
Prevotella oralis HGA0225 (1203550.3)													1139, 2050, 2182
Prevotella salivae DSM 15606 (888832.3)													518, 1151, 1565, 1571
Propionibacterium sp. 5_U_42AFAA (450748.3)								572			575, 576, 577	252, 2246	553, 2413
Propionibacterium sp. HGH0353 (1203571.3)								2212					1217
Proteus mirabilis WGLW6 (1125694.3)		2020	2025		2026	2031			2021, 2022, 2023, 2024
Proteus penneri ATCC 35198 (471881.3)		843, 844	851, 852, 853		854, 855	863			845, 846, 847, 848, 849, 850
Providencia alcalifaciens DSM 30120 (520999.6)
Providencia rettgeri DSM 1131 (521000.6)		1206	1201		1200	1195			1202, 1203, 1204, 1205			1693
Providencia rustigianii DSM 4541 (500637.6)		404, 6686	398, 6692		397, 6693	391, 6699			399, 400, 401, 6688, 6689, 6690, 6691
Providencia stuartii ATCC 25827 (471874.6)		3067	3061		3060	3066			3062, 3063, 3064, 3065			3256	966, 2757
Pseudomonas sp. 2_1_26 (665948.3)
Ralstonia sp. 5_7_47FAA (658664.3)					4146
Roseburia intestinalis L1-82 (536231.5)								3250			3251, 3252, 3253, 3255	423	1506
Roseburia intestinalis M50/1 (657315.3)								3559			3553, 3554, 3556, 3557, 3558	796
Roseburia intestinalis XB6B4 (718255.3)								2521			2522, 2523, 2524, 2526	2929	1473
Roseburia inulinivorans DSM 16841 (622312.4)								1688			1694, 1695, 1696	2587
Ruminococcaceae bacterium D16 (552398.3)								347			343, 344, 345	2512
Ruminococcus bromii L2-63 (657321.5)												848
Ruminococcus gnavus ATCC 29149 (411470.6)					915	911		1054			1048, 1393, 1394, 1395
Ruminococcus lactaris ATCC 29176 (471875.6)								1843			1845, 1846, 1847	1628, 1662, 2484	1632, 1871
Ruminococcus obeum A2-162 (657314.3)					1719	1715		2912			3540, 3541, 3542
Ruminococcus obeum ATCC 29174 (411459.7)					3062	3053, 3066		339			342, 343, 344, 347
Ruminococcus sp. 18P13 (213810.4)
Ruminococcus sp. 5_1_39BFAA (457412.4)								611			1422, 1423, 1424
Ruminococcus sp. SR1/5 (657323.3)					3503	3507		1418			1413, 1414, 1415
Ruminococcus torques ATCC 27756 (411460.6)		613	609		616	615		1844	604, 605, 606, 608		1837, 1840, 1841, 1842, 1850		22, 1627, 2034			442, 984, 994
Ruminococcus torques L2-14 (657313.3)					554	558, 2221
Salmonella enterica subsp. enterica serovar Typhimurium str. LT2 (99287.12)					3456	3452, 4000
Staphylococcus sp. HGB0015 (1078083.3)		1680	1672		1673	784, 1674	1675			1676, 1677, 1678, 1679
Streptococcus anginosus 1_2_62CV (742820.3)			1750			118, 1751	1745			1746, 1747, 1748, 1749
Streptococcus equinus ATCC 9812 (525379.3)					297
Streptococcus infantarius subsp. infantarius ATCC BAA-102 (471872.6)					266, 654	653
Streptococcus sp. 2_1_36FAA (469609.3)			62		703, 1476, 1483	1475, 1482	57			58, 59, 60, 61		419
Streptococcus sp. HPH0090 (1203590.3)			1441		193, 397	398	1446			1442, 1443, 1444, 1445		1002, 1048, 1448
Streptomyces sp. HGB0020 (1078086.3)						3644						2898, 3737, 5165, 8190	1167, 2955, 4922, 5130, 8394
Streptomyces sp. HPH0547 (1203592.3)						4042						43, 2838, 5766	389, 2269, 2386, 2503
Subdoligranulum sp. 4_3_54A2FAA (665956.3)								447			443, 444, 445	204, 1927, 2746, 3106, 4057
Subdoligranulum variabile DSM 15176 (411471.5)								2375, 3110			2377, 2378, 2379, 3112, 3113, 3114	1056, 4229
Succinatimonas hippei YIT 12066 (762983.3)
Sutterella wadsworthensis 3_1_45B (742821.3)
Sutterella wadsworthensis HGA0223 (1203554.3)
Tannerella sp. 6_1_58FAA_CT1 (665949.3)												1827	2544, 2545
Turicibacter sp. HGF1 (910310.3)			1114		35	1113		1099			1100, 1101, 1110, 1116		302
Turicibacter sp. PC909 (702450.3)			369		1430	370		384			367, 373, 382, 383		806
Veillonella sp. 3_1_44 (457416.3)												839, 889
Veillonella sp. 6_1_27 (450749.3)												879, 940
Weissella paramesenteroides ATCC 33313 (585506.3)
Yokenella regensburgei ATCC 43003 (1002368.3)		1539	1538		1544	1537			1541, 1542, 1543				316
