# Supplementary material for: Comparative Genomic Analysis of the Human Gut Microbiome Reveals a Broad Distribution of Metabolic Pathways for the Degradation of Host-Synthetized Mucin Glycans and Utilization of Mucin-Derived Monosaccharides
Source: Front Genet. 2017 Aug 29;8:111. doi: 10.3389/fgene.2017.00111 (PMC5583593; doi:10.3389/fgene.2017.00111)
Supplement: Supplementary file 5 [file Table5.XLSX]

## Sheet: Table S5
Table S5. Genes involved in depletion and utilization of N-acetylglucosamine. The PubSEED identifiers are shown. For details on analyzed organisms see Supplementary Table S1, for details on gene functions see Supplementary Table S2.
Organism (PubSEED ID)	Catabolic pathway							Transport						Hydrolases			Sulfatase	Problems (if any)
	Kinase		Deacetylase	Deaminase		Phospho-beta-galactosidase	Phosphorylase	PTS systems		ABC systems			Permease	Beta-hexosaminidase		Alpha-N-acetylglucosaminidase	N-acetylglucosamine-6-sulfatase
	NagK1	NagK2	NagA	NagB1	NagB2	GnbG	LnbP	NagE	GnbPTS	NgcEFG	NgcABCD	LnbABC	NagP	Bha3	Bha20	Ang	MdsA
Abiotrophia defectiva ATCC 49176 (592010.4)			1693, 2925		1694, 2924		3045			1673, 1990, 1991, 2311, 2312, 2313, 2506, 2514, 2515, 2823, 2824		758, 759, 760, 3041, 3042, 3043		2689
Acidaminococcus sp. D21 (563191.3)			918
Acidaminococcus sp. HPA0509 (1203555.3)			1878
Acinetobacter junii SH205 (575587.3)
Actinomyces odontolyticus ATCC 17982 (411466.7)		61, 1017	1628	1016	59					1022, 1023, 1024
Actinomyces sp. HPA0247 (1203556.3)		52	1177		50									130				Transporter is not found
Akkermansia muciniphila ATCC BAA-835 (349741.6)			1075		2070									421, 451, 986, 1169, 1892, 2063, 2191, 2301, 2302, 2446, 2460	2416	72, 1384	1170, 1214
Alistipes indistinctus YIT 12060 (742725.3)			1108		1109, 1793, 1795									913, 2149, 2200
Alistipes shahii WAL 8301 (717959.3)		2772			2404, 2405									383, 2285, 3055, 3058, 3073	3053, 3056, 3057	1230
Anaerobaculum hydrogeniformans ATCC BAA-1850 (592015.5)
Anaerococcus hydrogenalis DSM 7454 (561177.4)
Anaerofustis stercorihominis DSM 17244 (445971.6)
Anaerostipes caccae DSM 14662 (411490.6)			46		47, 2358, 3068			48, 48							1081
Anaerostipes hadrus DSM 3319 (649757.3)			1969		163			1970, 1970, 1971							1225
Anaerostipes sp. 3_2_56FAA (665937.3)			3347		269, 3346			3345, 3345							188
Anaerotruncus colihominis DSM 17241 (445972.6)			2267		2258, 2268, 2817			2270, 2270
Bacillus smithii 7_3_47FAA (665952.3)			1254		78			1752, 1752							2068
Bacillus sp. 7_6_55CFAA_CT2 (665957.3)			821		822			5203, 5203
Bacillus subtilis subsp. subtilis str. 168 (224308.113)			3601		235, 3602			801, 801				3350, 3351			167
Bacteroides caccae ATCC 43185 (411901.7)		321	771, 772		1643, 2122									1016, 1017, 1021, 2633, 2643, 2667, 3165, 3362, 3410, 3423, 3502, 3508	325, 2648	245, 1846, 2376	2666, 3360
Bacteroides capillosus ATCC 29799 (411467.6)			2734		1155, 2735		848					850, 851, 852			1352
Bacteroides cellulosilyticus DSM 14838 (537012.5)		976, 2271	2425	3600	2424, 2830, 4912, 4996								975	37, 950, 1188, 2126, 2422, 3129	1267, 2062, 2066, 2067, 2104	1796, 2025	1177, 1189, 2148
Bacteroides clarus YIT 12056 (762984.3)		2106, 2501	203, 337		336, 2802								2502	1623, 2048, 3000	2102
Bacteroides coprocola DSM 17136 (470145.6)		1566	538, 539		41, 42									463, 908, 914, 915, 2401, 3707	46, 1649, 1996
Bacteroides coprophilus DSM 18228 (547042.5)		2945	2344, 2345		788, 789									578, 782, 783, 896, 1099, 1246, 1558, 2137, 2288, 2913, 2914, 3123	547, 1770, 2949	2066, 3031, 3260	2915
Bacteroides dorei DSM 17855 (483217.6)		364	505, 639		654, 655									474, 630, 634, 636, 1087, 1401, 1441, 2459, 3166, 3335	415, 575	2803, 4255	1086, 1515
Bacteroides eggerthii 1_2_48FAA (665953.3)		2039, 3592	298, 626		297, 1611, 2158								2040	670, 1693	3587, 3588		2037
Bacteroides eggerthii DSM 20697 (483216.6)		54, 2641	1738, 2008		1074, 1579, 1737								53	352	2645		222, 57
Bacteroides finegoldii DSM 17565 (483215.6)		3013, 3346	2724, 2725		1318, 2171								3014	532, 1700, 2282, 2283, 3069	3350, 3645	2273	3070, 850
Bacteroides fluxus YIT 12057 (763034.3)		2480, 3111	692, 2829		693, 1162, 1850									1188, 2029, 2231, 2698, 2717, 3256, 3264	3105, 3106	1695, 2256	2706
Bacteroides fragilis 3_1_12 (457424.5)		2418	2892, 3090		1880, 3091									387, 391, 393, 888, 952, 1609, 1929, 2578, 3292, 3295, 3302, 3599	2412, 2413	9	3293
Bacteroides fragilis 638R (862962.3)		572	2840, 3043		987, 3044									391, 738, 1038, 1739, 1743, 1745, 2289, 3199, 3202, 3210, 3823, 4278	576, 577	670
Bacteroides fragilis NCTC 9343 (272559.17)		498	2771, 2978		894, 2979									321, 656, 943, 1778, 1782, 1784, 2181, 3119, 3122, 3130, 3685, 4157	502, 503	593
Bacteroides fragilis YCH46 (295405.11)		577	2648, 2983		982, 2984									405, 752, 1030, 1679, 1683, 1685, 2074, 3116, 3119, 3127, 3668, 4100	581, 582	689
Bacteroides intestinalis DSM 17393 (471870.8)		168, 528			2678, 4191, 4686									561, 789, 796, 797, 1715, 3500, 3952	507, 512, 513, 1330	1420	170, 790
Bacteroides ovatus 3_8_47FAA (665954.3)		3368, 4519	1101, 1102, 2899		2900, 3004, 3613								3367	1381, 2124, 2395, 2808, 3273, 4373, 4374, 4576, 4727, 4728	4523	69, 73, 4744
Bacteroides ovatus ATCC 8483 (411476.11)		541, 4656	126, 127, 2864		1505, 2863, 4190								4655	993, 994, 1351, 1728, 1872, 1873, 2004, 2490, 2619, 2959, 3245, 3718, 4371	537, 2236, 2315	751, 755, 1396, 4409	3719
Bacteroides ovatus SD CC 2a (702444.3)		434, 2613	1675, 4485, 4486		80, 301, 1676								435	17, 351, 2781, 3077, 3387, 3388, 3417, 3889, 4736, 4737	2617, 4819	4024, 4836, 4841, 4842	3890
Bacteroides ovatus SD CMC 3f (702443.3)		4854, 5435	2084, 2579, 2580		1903, 2083, 4919								5436	992, 1159, 1160, 2371, 2619, 2620, 3221, 3235, 4196, 4730, 4966	85, 4858	731, 732, 2332, 3299, 3300, 3304	4195
Bacteroides pectinophilus ATCC 43243 (483218.5)
Bacteroides plebeius DSM 17135 (484018.6)		2792	1144, 1145		1772, 1773									130, 896, 897, 975, 1279, 2458, 2642	38	3368	894
Bacteroides sp. 1_1_14 (469585.3)		1329, 4768	2384, 2385, 3522		884, 1890, 3521								1328	199, 257, 792, 1057, 1142, 1145, 1146, 1358, 1402, 1640, 3200, 3206, 3532, 4136, 4666	4779	222, 223, 1120, 1121, 2642, 3524	3199
Bacteroides sp. 1_1_30 (457387.3)		2726, 4422	2, 3, 2647		2082, 2646, 2976								2725	708, 1297, 1298, 1543, 3697, 3699, 4488, 4508, 5025, 5183	4426	2392, 2396	5182
Bacteroides sp. 1_1_6 (469586.3)		3762, 4640	851, 852, 3379		387, 2281, 3378								3761	134, 137, 138, 411, 1045, 2012, 2068, 2556, 2810, 2823, 3389, 3851, 4611, 4797, 4798, 4805	4596	106, 2045, 3381	4806
Bacteroides sp. 2_1_16 (469587.3)		658, 4134	3151, 3353		1274, 3150									591, 1325, 1888, 1892, 1894, 1999, 2563, 3001, 3009, 3012, 3739	2732, 2733	1943
Bacteroides sp. 2_1_22 (469588.3)		2728	22, 1957, 1958		23, 2634								2253	466, 1602, 1680, 1681, 2803, 2804, 3590, 4190, 4551	577, 4138	799, 803, 2786	4552
Bacteroides sp. 2_1_33B (469589.3)		2254, 4134	2237, 3381, 3382		1848, 3380									225, 808, 1625, 3100, 3882	930, 931, 2907		1302, 2654
Bacteroides sp. 2_1_56FAA (665938.3)		1691, 1827	4456, 4702		1060, 4455									381, 808, 1112, 1929, 1933, 1935, 2408, 3206, 3781, 3784, 3793	551, 552	733
Bacteroides sp. 2_1_7 (457388.5)		547	378, 3711, 3712		899, 3710									572, 1099, 1720, 3165, 3379, 4182	2424		31, 3577
Bacteroides sp. 2_2_4 (469590.5)		634, 878	3593, 5110, 5111		944, 1649, 3594								640	14, 149, 1391, 1392, 1963, 3277, 3278, 3733, 3966, 5483, 5484	378, 1260	2002, 4017, 4181, 4185, 5507	150
Bacteroides sp. 20_3 (469591.4)		383, 639	140, 1154, 1155		635, 1156									1415, 2485, 3124, 3326, 4195	1686, 4443
Bacteroides sp. 3_1_19 (469592.4)		11, 468	1012, 3516, 3517		448, 3518									818, 1473, 2927, 3315, 3888, 4241	2013		3643, 783
Bacteroides sp. 3_1_23 (457390.3)		3071, 3882	613, 614, 2739		953, 2738, 4269								3881	1589, 2061, 2417, 2840, 3135, 3642, 4446, 4721, 4722, 4762	1840, 1913, 3075	1372, 1376, 4498, 4705	1590
Bacteroides sp. 3_1_33FAA (457391.3)		1295	1153, 1710		1694, 1695									912, 1190, 1713, 1715, 1719, 1868, 2842, 3673, 3737	1242	2250, 3916	1795, 3674, 3740
Bacteroides sp. 3_1_40A (469593.3)		3670	3394, 3823		3409, 3410									234, 401, 832, 1025, 1946, 2532, 2838, 3385, 3389, 3391, 3790, 3791	3727, 3735	147, 3929	400, 760
Bacteroides sp. 3_2_5 (457392.3)		609	1606, 1826		1565, 1827									455, 797, 1514, 1967, 1970, 1978, 2336, 3149, 4354, 4356, 4360	604, 605	518
Bacteroides sp. 4_1_36 (457393.3)		889			1614, 2968, 3374									268, 1837, 2096, 3003, 3266	33, 34, 38, 894, 895
Bacteroides sp. 4_3_47FAA (457394.3)		1599	774, 1459		787, 788									550, 765, 769, 771, 1365, 1489, 1710, 2458, 2952, 4574	1545	296, 2181	1711, 2785, 479
Bacteroides sp. 9_1_42FAA (457395.6)		54	417, 524		400, 401									420, 422, 426, 572, 2484, 2735, 3470, 3724, 3995	636	1032, 3912	3396, 3996
Bacteroides sp. D1 (556258.5)		3521, 3924	2034, 2802, 2803		1395, 2035, 3157								3923	304, 1565, 1566, 1810, 3291, 3292, 3465, 3765, 4450	429, 3517	650, 654, 1548	4449
Bacteroides sp. D2 (556259.3)		923, 4858	2681, 4490, 4491		617, 1394, 2682								924	392, 393, 1206, 1647, 2103, 2592, 3265, 3716, 3717, 3971, 4792, 5047	2130, 4854	1169, 1597, 2384, 2388	3264
Bacteroides sp. D20 (585543.3)		1646			411, 936, 2501									62, 292, 1194, 2336, 2558	1651, 1652, 1802, 1803, 1807
Bacteroides sp. D22 (585544.3)		2774, 3855	1563, 1564, 2093		2092, 2582, 4263								3854	145, 146, 1092, 1094, 1095, 1315, 1319, 1320, 1907, 2835, 3302, 3483, 3778, 4367	1093, 2778, 3070	542, 546	3482
Bacteroides sp. HPS0048 (1078089.3)					1377, 3765									5, 729, 730, 1199, 1200, 1558, 2876, 2942, 2943, 2953, 3179, 3943, 3948, 3967	1104, 1105	409, 413, 1204, 2093, 2951
Bacteroides stercoris ATCC 43183 (449673.7)		383, 3289	97, 1575		1574, 2872									548, 1455, 1461, 2245, 2379, 2694, 3236	379		2143, 2244
Bacteroides thetaiotaomicron VPI-5482 (226186.12)		2545, 4734	689, 690, 3647		259, 3646, 4194								4733	191, 456, 459, 460, 507, 1068, 1659, 1665, 2517, 3240, 3657, 3930, 4413, 4472, 4761	2501	437, 3649, 4436	1666, 3239, 4737
Bacteroides uniformis ATCC 8492 (411479.10)		696			181, 1567, 1758									43, 999, 1376, 1724, 3172	689, 690, 3474, 3475, 3478
Bacteroides vulgatus ATCC 8482 (435590.9)		198	60, 4244		4231, 4232									89, 404, 552, 1244, 2282, 3342, 4247, 4249, 4253	150	1927	1317, 553
Bacteroides vulgatus PC510 (702446.3)		2291	760, 1928		466, 467									216, 649, 709, 763, 765, 769, 1958, 2250, 2425, 2896	1436	517, 2736	43, 710
Bacteroides xylanisolvens SD CC 1b (702447.3)		3634, 4395	2747, 2748, 4648		2400, 2508, 4647								3635	129, 130, 350, 1720, 1721, 2100, 3926, 3927, 4163, 4692	2034, 4399	1110, 1114, 2046	2099
Bacteroides xylanisolvens XB1A (657309.4)		515, 2695	1696, 2448, 2449		1695, 2032, 3239								2694	73, 74, 573, 1113, 2296, 3256, 3618, 3931, 4504, 4505	520, 984	731, 735, 1850, 3263	3619
Barnesiella intestinihominis YIT 11860 (742726.3)					2704, 2705									101, 308, 379, 380, 513, 2614, 2835, 2904, 2964, 2975	2312	2781, 2785, 2966
Bifidobacterium adolescentis L2-32 (411481.5)		1801	59								1797, 1798, 1799, 1800				1012			Deaminase is not found
Bifidobacterium angulatum DSM 20098 = JCM 7096 (518635.7)		565									566, 567, 568, 569				1101
Bifidobacterium animalis subsp. lactis AD011 (442563.4)												490, 492			1067
Bifidobacterium bifidum NCIMB 41171 (398513.5)		479, 1224, 1226, 1507	1228, 1610		1227		481, 905	912, 912, 912			1229, 1231, 1232, 1233	482, 483, 484		441, 1540, 1769	133	1567
Bifidobacterium breve DSM 20213 = JCM 1192 (518634.7)		882, 883, 1821	880, 1824		881, 1823		1473	18, 19, 19		1394		524, 527, 1469, 1471, 1472		1506	744, 745
Bifidobacterium breve HPH0326 (1203540.3)		1043, 1412	1415		1414		1077	19, 20, 20		1159		507, 509, 510, 612, 613, 615, 616, 1078, 1079, 1081			1986, 1987
Bifidobacterium catenulatum DSM 16992 = JCM 1194 (566552.6)			190												948
Bifidobacterium dentium ATCC 27678 (473819.7)		909, 1413	907								1414, 1415, 1416, 1417							Deaminase is not found
Bifidobacterium gallicum DSM 20093 (561180.4)			1408		1559										75
Bifidobacterium longum DJO10A (Prj:321) (205913.11)		493, 494, 495	491		492		1835				488, 489, 490	918, 923, 1022, 1023, 1837, 1838, 1839		1253	359
Bifidobacterium longum NCC2705 (206672.9)		198, 199, 200, 1746	202		201		1696				203, 204, 205, 206	875, 880, 995, 997, 1692, 1693, 1694		59	735
Bifidobacterium longum subsp. infantis 157F (565040.3)		1332, 1333, 1334	1330		1331		1729				1326, 1327, 1328, 1329	359, 360, 361, 1731, 1732, 1733		1471	625, 1342
Bifidobacterium longum subsp. infantis ATCC 15697 = JCM 1222 (391904.8)		905	908		907		2251	2545, 2546, 2546				909, 910, 911, 2252, 2253, 2254		471, 748, 2431	1915
Bifidobacterium longum subsp. infantis ATCC 55813 (548480.3)		1366, 1367	1369		1368		648				1371, 1372, 1373	645, 646, 647		892	104
Bifidobacterium longum subsp. infantis CCUG 52486 (537937.5)		1377, 1379, 1380	641, 1382		1381		1177				1383, 1384, 1385, 1386	1173, 1174, 1175		2008	12
Bifidobacterium longum subsp. longum 2-2B (1161745.3)		341, 342, 343	339		340		514				338, 1977, 1978, 1979	515, 516, 517, 838, 839		1617	2072
Bifidobacterium longum subsp. longum 44B (1161743.3)		584, 585, 586	582		583		1601				581, 1033, 1034, 1035	103, 104, 105, 1598, 1599, 1600		1528	1807
Bifidobacterium longum subsp. longum F8 (722911.3)		1929, 1930, 1931	1933		1932		1599				1934, 1935, 1936, 1937	858, 859, 860, 1600, 1601, 1602		91	602
Bifidobacterium longum subsp. longum JCM 1217 (565042.3)		1308, 1309, 1310	1306		1307		1679				1302, 1303, 1304, 1305	458, 1680, 1681, 1682		1443	618
Bifidobacterium pseudocatenulatum DSM 20438 = JCM 1200 (547043.8)		630, 1743	1740		1741						625, 626, 627, 628			1742	1008
Bifidobacterium sp. 12_1_47BFAA (469594.3)		1513, 1514, 1515	1518		1517		583				1519, 1913, 1914, 1915	475, 476, 585, 586, 587		78	277
Bilophila wadsworthia 3_1_6 (563192.3)															1035
Blautia hansenii DSM 20583 (537007.6)			2031, 2798		817, 2799		1753	2600, 2600, 2601				811, 812, 813, 1757, 1758
Blautia hydrogenotrophica DSM 10507 (476272.5)			3234		1236, 3311		583					585, 586, 587			646
Bryantella formatexigens DSM 14469 (478749.5)		4208	1279, 2475		1280, 2474		554			635, 756, 757, 771, 809, 810, 2012, 2013, 2014, 2497, 2499, 3680, 3841, 3842, 3994, 3995, 4151, 4152, 4153		550, 555, 556, 557		279	1695, 1696
Burkholderiales bacterium 1_1_47 (469610.4)
butyrate-producing bacterium SM4/1 (245012.3)					1055										2299
butyrate-producing bacterium SS3/4 (245014.3)			646		647
butyrate-producing bacterium SSC/2 (245018.3)			1999		473			1992, 1993, 1993							131
Butyricicoccus pullicaecorum 1.2 (1203606.4)					641, 2843			640, 640, 640, 1200, 1200, 1200							2205			Deacetylase is not found
Butyrivibrio crossotus DSM 2876 (511680.4)
Butyrivibrio fibrisolvens 16/4 (657324.3)												2729, 2730, 2731			1716
Campylobacter coli JV20 (864566.3)
Campylobacter upsaliensis JV21 (888826.3)
Catenibacterium mitsuokai DSM 15897 (451640.5)			1825		429, 989			281, 281, 281						704, 705, 706, 1150, 1856	1730
Cedecea davisae DSM 4568 (566551.4)		1464	959		960			961, 961, 961
Citrobacter freundii 4_7_47CFAA (742730.3)			2811		2812			2813, 2813, 2813								2064
Citrobacter sp. 30_2 (469595.3)		1778	1321		1322			1323, 1323, 1323							4080
Citrobacter youngae ATCC 29220 (500640.5)		1202	3177		3178			3179, 3179, 3179								659
Clostridiales bacterium 1_7_47FAA (457421.5)			3312, 4354		4352, 4353, 5717		4154	1669, 1669, 1671				4156, 4157, 4158			1584, 2883, 3168
Clostridium asparagiforme DSM 15981 (518636.5)			1833, 2622, 3333		94, 465, 906, 1839, 1840, 3334			694, 696, 696, 2125, 2125, 2125							1805, 2939, 3111
Clostridium bartlettii DSM 16795 (445973.7)															139, 323
Clostridium bolteae 90A5 (997893.5)		5207	6127		4812, 4894		4411	1740, 1742, 1742				4408, 4409, 4410			3453, 3548
Clostridium bolteae ATCC BAA-613 (411902.9)			4493		936, 1657		1483	3975, 3975, 3977				1480, 1481, 1482			5814, 5902
Clostridium celatum DSM 1785 (545697.3)			3277		2387		2573, 2574	297, 298, 298				2577, 2578, 2579		2632	163, 1196	2671
Clostridium cf. saccharolyticum K10 (717608.3)			1503		1504			436, 438, 438, 438							3073
Clostridium citroniae WAL-17108 (742733.3)			2681, 5553, 6173		2682, 5759, 6182		2512	205, 205, 205							132, 5679
Clostridium clostridioforme 2_1_49FAA (742735.4)			5004		1363, 4630		2652	1259, 1259, 1259				2653, 2655, 2656			2087
Clostridium difficile CD196 (645462.3)			925		926			3021, 3021, 3021		2509
Clostridium difficile NAP07 (525258.3)			1900		1899			1034, 1034, 1034, 1046, 1046, 1046
Clostridium difficile NAP08 (525259.3)			1964		1965			1160, 1160, 1160, 1706, 1706, 1706
Clostridium hathewayi WAL-18680 (742737.3)			627, 3547, 4459, 4554	352	621, 3525, 4460, 5054		4106, 4107	2326, 2326, 2326, 5033, 5033, 5033				4108, 4109, 4110			960, 1448, 1593, 3978, 4273
Clostridium hiranonis DSM 13275 (500633.7)			1746		1747										1544, 1546, 1549
Clostridium hylemonae DSM 15053 (553973.6)			2858		1168, 2865, 3353		3210					3213, 3214, 3215
Clostridium leptum DSM 753 (428125.8)			602		755										744
Clostridium methylpentosum DSM 5476 (537013.3)
Clostridium nexile DSM 1787 (500632.7)			656		655		1721	3724, 3724, 3725				1712, 1713, 1714, 3026, 3027, 3028		613, 614, 1955	2441
Clostridium perfringens WAL-14572 (742739.3)			1842		2487		1927	515, 515, 515, 3169, 3170, 3170				1921, 1922, 1923		679, 1027	2776	305, 307
Clostridium ramosum DSM 1402 (445974.6)		861	2050, 2352		575, 1785, 1946, 2908		1039	501, 501, 501, 2453, 2453, 2454				1030, 1034, 1035, 1036, 1038		1501, 1517, 1518	741, 1205, 1472, 1631, 2275
Clostridium scindens ATCC 35704 (411468.9)			432		2964		2966					117, 118, 119, 2960, 2961, 2962
Clostridium sp. 7_2_43FAA (457396.3)			2860		21		3457	1466, 1466, 1466, 3463, 3464, 3464				3455, 3456, 3459		69, 139, 2261	87, 117, 2545
Clostridium sp. 7_3_54FAA (665940.3)			2695		1895, 4893		3618								4282
Clostridium sp. D5 (556261.3)		748	967, 4582		1045, 4581		3342, 819	4585, 4586, 4586				820, 821, 822, 2033, 2034, 2037, 2038, 2039
Clostridium sp. HGF2 (908340.3)			1346, 1992, 2904		1341, 2679, 2681, 2682		1474, 2964					2962, 2965, 2966, 2967
Clostridium sp. L2-50 (411489.7)															1103, 2279
Clostridium sp. M62/1 (411486.3)			2355		2354			2007, 2007, 2009							883
Clostridium sp. SS2/1 (411484.7)			986		2340			979, 980, 980							1928
Clostridium spiroforme DSM 1552 (428126.7)					1540			366, 367, 367						436, 1806, 1927, 2020, 2021	110, 632, 1502, 1503	2029		Deacetylase is not found
Clostridium sporogenes ATCC 15579 (471871.7)			804		805, 1535			799, 799, 800, 895, 895, 895		2051, 2052
Clostridium symbiosum WAL-14163 (742740.3)			2736		2149, 4897		366								2861
Clostridium symbiosum WAL-14673 (742741.3)			3393		2975, 3644		150								3939
Collinsella aerofaciens ATCC 25986 (411903.6)					658	2047			2048, 2049, 2050, 2059
Collinsella intestinalis DSM 13280 (521003.7)					314									769
Collinsella stercoris DSM 13279 (445975.6)			635		294, 636	127			128, 129, 130, 132					284, 945, 1661	363, 1473	581		Kinase is not found
Collinsella tanakaei YIT 12063 (742742.3)					1224
Coprobacillus sp. 29_1 (469596.3)			1355, 1361, 2040, 2663		2041, 3024, 3096, 3832		1527	249, 250, 250				1528, 1530, 1531, 1532		242
Coprobacillus sp. 3_3_56FAA (665941.3)	2598	1314	2932, 3323		1994, 2330, 2561, 3427		1492	669, 670, 670, 1891, 1891, 1891, 2636, 2636, 2636				1483, 1487, 1488, 1489, 1491		940, 941, 946, 3081, 3097, 3098	2379, 2856, 3052
Coprobacillus sp. 8_2_54BFAA (469597.4)	2541	414	1380, 3382		1035, 2587, 2822, 3276		596	933, 933, 933, 1837, 1837, 1838, 2502, 2502, 2502				586, 591, 592, 593, 595		3167, 3174, 3175, 3518, 3519, 3535, 3563	1455, 2774
Coprobacillus sp. D6 (556262.3)			285, 2085, 3380, 3386		2086, 2441, 2512, 3558		3551	1429, 1429, 1430				3552, 3554, 3555, 3556		1437
Coprococcus catus GD/7 (717962.3)			1169		1168										894			Kinase is not found
Coprococcus comes ATCC 27758 (470146.3)			921		920			922, 923, 924, 925				1105, 1106, 1107, 1108
Coprococcus eutactus ATCC 27759 (411474.6)															1610
Coprococcus sp. ART55/1 (751585.3)															1312
Coprococcus sp. HPP0048 (1078091.3)			1628		2398		2284	2658, 2658, 2659, 2662				2290, 2291, 2292			2618
Coprococcus sp. HPP0074 (1078090.3)			2570		2160		2064	2799, 2799, 2801				2070, 2071, 2072			2765, 2846
Corynebacterium ammoniagenes DSM 20306 (649754.3)			1162		1163, 1365			1366, 1366, 1366							1483
Corynebacterium sp. HFH0082 (1078764.3)					1058
Dermabacter sp. HFH0086 (1203568.3)			1885		1448			1303, 1303, 1303
Desulfitobacterium hafniense DP7 (537010.4)					2421					3307					2987
Desulfovibrio piger ATCC 29098 (411464.8)
Desulfovibrio sp. 3_1_syn3 (457398.5)															2651
Dorea formicigenerans 4_6_53AFAA (742765.5)			2580		446, 2581					703								Kinase is not found
Dorea formicigenerans ATCC 27755 (411461.4)			298		291, 2352					2626, 2627					351			Kinase is not found
Dorea longicatena DSM 13814 (411462.6)			1626		1532, 1619
Dysgonomonas gadei ATCC BAA-286 (742766.3)		692	2316		2317, 2594, 2595									1924, 4134	2324, 3483
Dysgonomonas mossii DSM 22836 (742767.3)		2584			660, 661									1263, 1693	48, 1500
Edwardsiella tarda ATCC 23685 (500638.3)		1136	1782		1781			1780, 1780, 1780						1775
Eggerthella sp. 1_3_56FAA (665943.3)			2466		2467
Eggerthella sp. HGA1 (910311.3)			209		208
Enterobacter cancerogenus ATCC 35316 (500639.8)		942	2210		2211			2212, 2212, 2212						4025
Enterobacter cloacae subsp. cloacae NCTC 9394 (718254.4)			1109		1518			1108, 1108, 1108						3658
Enterobacteriaceae bacterium 9_2_54FAA (469613.3)			358		359			360, 360, 360						364
Enterococcus faecalis PC1.1 (702448.3)			45		1967			1848, 1848, 1848
Enterococcus faecalis TX0104 (491074.3)			15		2461, 2476	437		139, 139, 139	433, 434, 435, 436	2298, 2299, 2300					2801
Enterococcus faecalis TX1302 (749513.3)			2003		133	2416		2138, 2138, 2138, 2489, 2489, 2489	2412, 2413, 2414, 2415	1499, 1500					506
Enterococcus faecalis TX1322 (525278.3)			703		2324	298		583, 583, 583	299, 300, 301, 302	1350, 1351					2575
Enterococcus faecalis TX1341 (749514.3)			2552		1562	1918		498, 498, 498	1919, 1920, 1921, 1922	2836, 2837					1112
Enterococcus faecalis TX1342 (749515.3)			2106		1412, 1427	2519		2233, 2233, 2233	2515, 2516, 2517, 2518	1957, 1958
Enterococcus faecalis TX1346 (749516.3)			537		1072, 1088	1836		2628, 2628, 2628	1837, 1838, 1839, 1840	1257, 1258					2280
Enterococcus faecalis TX2134 (749518.3)			2963		1085	1253		579, 579, 579	1254, 1255, 1256, 1257	2660					1827
Enterococcus faecalis TX2137 (749491.3)			877		1795	306		752, 752, 752	302, 303, 304, 305	2801, 2802					1356
Enterococcus faecalis TX4244 (749494.3)			1240		2109	1652		1381, 1381, 1381	1648, 1649, 1650, 1651	2253, 2254					1917
Enterococcus faecium PC4.1 (791161.5)			46		2035			1910, 1910, 1910
Enterococcus faecium TX1330 (525279.3)			1138		1885			2166, 2166, 2166
Enterococcus saccharolyticus 30_1 (742813.4)			2285		1520	1809			1810, 1811, 1812, 1813						981
Enterococcus sp. 7L76 (657310.3)			2584		1762, 1776	240		2773, 2773, 2773	236, 237, 238, 239	545
Erysipelotrichaceae bacterium 2_2_44A (457422.3)			785, 2394, 3564		791, 1901, 1903, 1904, 2307		1268, 4021					3495, 3496, 3497, 3500
Erysipelotrichaceae bacterium 21_3 (658657.3)			1077, 2652, 3964		1072, 2200, 2202, 2203, 2568		3498, 531					4019, 4022, 4023, 4024
Erysipelotrichaceae bacterium 3_1_53 (658659.3)			53, 902, 1588		47, 3873		1540, 305					1537, 1538, 1539, 1542
Erysipelotrichaceae bacterium 5_2_54FAA (552396.3)			56, 1943, 2205		2201		2260, 2266	73, 73				2257, 2258, 2261, 2262, 2263			2652	2413, 2593
Erysipelotrichaceae bacterium 6_1_45 (469614.3)			1143, 2928, 4186		399, 400, 402, 2847, 4181		1202, 4306					1200, 1203, 1204, 1205
Escherichia coli 4_1_47FAA (1127356.4)			479		480			482, 482, 482
Escherichia coli MS 107-1 (679207.4)		1836	2785		2784			2782, 2782, 2782
Escherichia coli MS 115-1 (749537.3)			3985		3984			3982, 3982, 3982
Escherichia coli MS 116-1 (749538.3)		2112	4287		4288			4290, 4290, 4290
Escherichia coli MS 119-7 (679206.4)		871	4582, 5234		4583			4585, 4585, 4585
Escherichia coli MS 124-1 (679205.4)		4108	682		683			685, 685, 685
Escherichia coli MS 145-7 (679204.3)		3623	2594		2593			2591, 2591, 2591
Escherichia coli MS 146-1 (749540.3)		1147	2459		2458			2456, 2456, 2456
Escherichia coli MS 175-1 (749544.3)		1972
Escherichia coli MS 182-1 (749545.3)		839	4959		4958			4956, 4956, 4956
Escherichia coli MS 185-1 (749546.3)		4731	129		130			132, 132, 132
Escherichia coli MS 187-1 (749547.3)		666	3717		3718			3720, 3720, 3720
Escherichia coli MS 196-1 (749548.3)		5030	4456		4455			4453, 4453, 4453
Escherichia coli MS 198-1 (749549.3)		1124	4821		4822			4824, 4824, 4824
Escherichia coli MS 200-1 (749550.3)		2046	4782		4781			4779, 4779, 4779
Escherichia coli MS 21-1 (749527.3)		3367	2619		2618			2616, 2616, 2616
Escherichia coli MS 45-1 (749528.3)		764	3971		3970			3968, 3968, 3968
Escherichia coli MS 69-1 (749531.3)		3045	4037		4036			4034, 4034, 4034
Escherichia coli MS 78-1 (749532.3)			3612		3613			3615, 3615, 3615
Escherichia coli MS 79-10 (796392.4)		4513	2328		2329			2331, 2331, 2331
Escherichia coli MS 84-1 (749533.3)		650	5347		5348			5350, 5350, 5350
Escherichia coli MS 85-1 (679202.3)		4732	2801		2800			2798, 2798, 2798
Escherichia coli O157:H7 str. Sakai (386585.9)		1599	819		820			822, 822, 822
Escherichia coli SE11 (409438.11)		1320	861		862			864, 864, 864
Escherichia coli SE15 (431946.3)		1068	631		632			634, 634, 634
Escherichia coli str. K-12 substr. MG1655 (511145.12)		1165	702		703			705, 705, 705
Escherichia coli UTI89 (364106.8)		1322	766		767			769, 769, 769
Escherichia sp. 1_1_43 (457400.3)
Escherichia sp. 3_2_53FAA (469598.5)		819	341		340			338, 338, 338
Escherichia sp. 4_1_40B (457401.3)		1071	1840		1839			1837, 1837, 1837
Eubacterium biforme DSM 3989 (518637.5)			272		30		1074	2113, 2113, 2113				1075, 1077, 1078, 1079
Eubacterium cylindroides T2-87 (717960.3)					1444		1442, 1443					1438, 1439, 1441
Eubacterium dolichum DSM 3991 (428127.7)			276, 845		282									721, 1589	44, 1823, 1958	31
Eubacterium hallii DSM 3353 (411469.3)			1642		1639										1337
Eubacterium rectale DSM 17629 (657318.4)			602		601		2888	603, 604, 604				2884, 2885, 2886			2338
Eubacterium rectale M104/1 (657317.3)			1724		1725		959	1722, 1722, 1723				955, 956, 957, 2443, 2444, 2445			1569
Eubacterium siraeum 70/3 (657319.3)
Eubacterium siraeum DSM 15702 (428128.7)															2364
Eubacterium siraeum V10Sc8a (717961.3)															2382
Eubacterium sp. 3_1_31 (457402.3)			303, 1628, 2852		307		231, 238	2834, 2834, 2834				235, 236, 237, 240			1992
Eubacterium ventriosum ATCC 27560 (411463.4)			865		864, 1748, 2197			861, 862, 862
Faecalibacterium cf. prausnitzii KLE1255 (748224.3)					7		2586	1728, 1728, 1728				2582, 2583, 2584
Faecalibacterium prausnitzii A2-165 (411483.3)			104		105		1155	106, 106		137		1151, 1152, 1153			152
Faecalibacterium prausnitzii L2-6 (718252.3)					1289		113					115, 116, 117, 3087, 3088, 3089
Faecalibacterium prausnitzii M21/2 (411485.10)			1937		498, 1059		2375	1936, 1936, 1936, 1938				2377, 2378, 2379
Faecalibacterium prausnitzii SL3/3 (657322.3)			1777		847, 901		2621	1776, 1776, 1778				2617, 2618, 2619
Fusobacterium gonidiaformans ATCC 25563 (469615.3)			53		1472			374, 374, 374
Fusobacterium mortiferum ATCC 9817 (469616.3)			1073, 1669		1668			2480, 2480, 2480
Fusobacterium necrophorum subsp. funduliforme 1_1_36S (742814.3)			1309, 1310		1481, 1482			1332, 1332, 1332, 2260, 2260, 2260
Fusobacterium sp. 1_1_41FAA (469621.3)			980		1079			1513, 1513, 1513
Fusobacterium sp. 11_3_2 (457403.3)			178		442			1444, 1444, 1444
Fusobacterium sp. 12_1B (457404.3)			625		1423			47, 47, 47, 1116, 1116, 1116, 1267, 1267, 1267, 2580, 2580, 2580
Fusobacterium sp. 2_1_31 (469599.3)			525		398			1457, 1457, 1457
Fusobacterium sp. 21_1A (469601.3)			733		933			198, 198, 198
Fusobacterium sp. 3_1_27 (469602.3)			828		818			1665, 1665, 1665
Fusobacterium sp. 3_1_33 (469603.3)			768		550			1391, 1391, 1391
Fusobacterium sp. 3_1_36A2 (469604.3)			1169		1179			509, 509, 509
Fusobacterium sp. 3_1_5R (469605.3)			150		72			353, 353, 353
Fusobacterium sp. 4_1_13 (469606.3)			1527		1537			722, 722, 722
Fusobacterium sp. 7_1 (457405.3)			780		470			1659, 1659, 1659
Fusobacterium sp. D11 (556264.3)			1986		239			1019, 1019, 1019
Fusobacterium sp. D12 (556263.3)			1492		1065			787, 787, 787
Fusobacterium ulcerans ATCC 49185 (469617.3)			195		2144			654, 654, 654, 1200, 1200, 1200, 2284, 2284, 2284
Fusobacterium varium ATCC 27725 (469618.3)			2033		2614			1725, 1725, 1725, 2388, 2388, 2388, 2433, 2433, 2849, 2849, 2849
Gordonibacter pamelaeae 7-10-1-b (657308.3)					1694
Hafnia alvei ATCC 51873 (1002364.3)			4024		2230, 4025			4026, 4026, 4026						4030
Helicobacter bilis ATCC 43879 (613026.4)
Helicobacter canadensis MIT 98-5491 (Prj:30719) (537970.9)
Helicobacter cinaedi ATCC BAA-847 (1206745.3)
Helicobacter cinaedi CCUG 18818 (537971.5)
Helicobacter pullorum MIT 98-5489 (537972.5)
Helicobacter winghamensis ATCC BAA-430 (556267.4)
Holdemania filiformis DSM 12042 (545696.5)			1184, 1185, 2175		1188, 1784, 2076			2165, 2165, 2165							1238
Klebsiella pneumoniae 1162281 (1037908.3)			2760		2761			2762, 2762, 2762
Klebsiella pneumoniae subsp. pneumoniae WGLW5 (1203547.3)			849		850			851, 851, 851
Klebsiella sp. 1_1_55 (469608.3)		2261	1792		1793			1794, 1794, 1794
Klebsiella sp. 4_1_44FAA (665944.3)			1579		1580			1581, 1581, 1581
Lachnospiraceae bacterium 1_1_57FAA (658081.3)					1668		613					605, 606, 615, 616, 617, 620		471, 480, 1560		1077
Lachnospiraceae bacterium 1_4_56FAA (658655.3)			2720		941		359	938, 938, 939				53, 54, 55, 56			1305, 1436, 2820
Lachnospiraceae bacterium 2_1_46FAA (742723.3)			1212		1213		1802	481, 482, 482						1316, 1389	1388, 1390	1922
Lachnospiraceae bacterium 2_1_58FAA (658082.3)			2454		618		1677	615, 615, 615				1671, 1683, 2212, 2213, 2214			507
Lachnospiraceae bacterium 3_1_46FAA (665950.3)					1250		2413					2406, 2407, 2415, 2416, 2417, 2420		1149, 2283		2534
Lachnospiraceae bacterium 3_1_57FAA_CT1 (658086.3)			7342		7343		2098, 6940	7344, 7344, 7347				2099, 2100, 2101		4301	998, 3499
Lachnospiraceae bacterium 4_1_37FAA (552395.3)			1969		2419		2536	2948, 2948, 2949, 2952				2527, 2528, 2529			1742, 2355, 2915
Lachnospiraceae bacterium 5_1_57FAA (658085.3)			1669		241		243					237, 238, 239, 1688, 1689, 1690
Lachnospiraceae bacterium 5_1_63FAA (658089.3)			982		1692			983, 983, 984							2486
Lachnospiraceae bacterium 6_1_63FAA (658083.3)			1271, 2492		1272, 1614		642	1066, 1066, 1067				646, 647, 1608, 1609, 1610
Lachnospiraceae bacterium 7_1_58FAA (658087.3)			3534, 3860		3535, 3861
Lachnospiraceae bacterium 8_1_57FAA (665951.3)					1984		851					844, 847, 848, 849, 857, 858		980, 2091		1478
Lachnospiraceae bacterium 9_1_43BFAA (658088.3)			1719		2131		2228	2582, 2582, 2583, 2586				2220, 2221, 2222			31, 186, 2068, 2545, 2634, 2639
Lactobacillus acidophilus ATCC 4796 (525306.3)	39				1612
Lactobacillus acidophilus NCFM (272621.13)	1433		140		1852					1564
Lactobacillus amylolyticus DSM 11664 (585524.3)	417		1310		909										1618			Transporter is not found
Lactobacillus antri DSM 16041 (525309.3)			1891		1892
Lactobacillus brevis ATCC 367 (387344.15)			520		666
Lactobacillus brevis subsp. gravesensis ATCC 27305 (525310.3)			2620											1041
Lactobacillus buchneri ATCC 11577 (525318.3)			1815											778
Lactobacillus casei ATCC 334 (321967.11)			1787		2831										315
Lactobacillus casei BL23 (543734.4)			1929		2971	276			277, 278, 279, 280						271
Lactobacillus crispatus 125-2-CHN (575595.3)	764		1861		1510													Transporter is not found
Lactobacillus delbrueckii subsp. bulgaricus ATCC 11842 (390333.7)			177		1918
Lactobacillus delbrueckii subsp. bulgaricus ATCC BAA-365 (321956.7)			171		1913													Transporter is not found
Lactobacillus fermentum ATCC 14931 (525325.3)
Lactobacillus fermentum IFO 3956 (334390.5)
Lactobacillus gasseri ATCC 33323 (324831.13)	1559				1776	17			116, 117, 118, 119, 124
Lactobacillus helveticus DPC 4571 (405566.6)	1656, 1657				2205
Lactobacillus helveticus DSM 20075 (585520.4)	1317				60
Lactobacillus hilgardii ATCC 8290 (525327.3)			2003											653
Lactobacillus johnsonii NCC 533 (257314.6)	1610				1824	16			128, 129, 130, 131, 135
Lactobacillus paracasei subsp. paracasei 8700:2 (537973.8)			835		1126	2333			2334, 2335, 2336, 2337						2328, 2784
Lactobacillus paracasei subsp. paracasei ATCC 25302 (525337.3)			687		1689				1132, 1133, 1134						1050
Lactobacillus plantarum 16 (1327988.3)			501		207			2068, 2068, 2068, 2408, 2408, 2408
Lactobacillus plantarum subsp. plantarum ATCC 14917 (525338.3)			1151		160			990, 990, 990, 991, 991, 991, 2851, 2851, 2851
Lactobacillus plantarum WCFS1 (220668.9)			466		188			2129, 2129, 2129, 2478, 2478, 2478
Lactobacillus reuteri CF48-3A (525341.3)					1764
Lactobacillus reuteri DSM 20016 (557436.4)					1035
Lactobacillus reuteri F275 (299033.6)					1010
Lactobacillus reuteri MM2-3 (585517.3)					1454
Lactobacillus reuteri MM4-1A (548485.3)					967
Lactobacillus reuteri SD2112 (491077.3)					1846
Lactobacillus rhamnosus ATCC 21052 (1002365.5)			1920		1648	427, 428			429, 430, 431, 432
Lactobacillus rhamnosus GG (Prj:40637) (568703.30)			1869		2936	336, 337			338, 340, 341, 342						435
Lactobacillus rhamnosus LMS2-1 (525361.3)			799		1698	1786			1787, 1788, 1789, 1791
Lactobacillus ruminis ATCC 25644 (525362.3)			2024		234										602
Lactobacillus sakei subsp. sakei 23K (314315.12)			1555		409			58, 58, 58
Lactobacillus salivarius ATCC 11741 (525364.3)			1583		1584										1471, 1472
Lactobacillus salivarius UCC118 (362948.14)			1549		1548										1663
Lactobacillus sp. 7_1_47FAA (665945.3)	1083		617		718	849			850, 851, 852, 853	1052
Lactobacillus ultunensis DSM 16047 (525365.3)	1503		1964		1115													Transporter is not found
Leuconostoc mesenteroides subsp. cremoris ATCC 19254 (586220.3)			791		850
Listeria grayi DSM 20601 (525367.9)			963		754, 964, 2263
Listeria innocua ATCC 33091 (1002366.3)			1546		800, 1468, 1547, 2734					49, 50, 51, 2452, 2453								Kinase is not found
Megamonas funiformis YIT 11815 (742816.3)			1644		2074			1536, 1536							1387, 1388
Megamonas hypermegale ART12/1 (657316.3)			440		1094			2021, 2021							1826
Methanobrevibacter smithii ATCC 35061 (420247.6)
Methanosphaera stadtmanae DSM 3091 (339860.6)
Mitsuokella multacida DSM 20544 (500635.8)			348		449										637
Mollicutes bacterium D7 (556270.3)		2290	1547, 2043		882, 2580, 3191, 3284		1624	46, 46, 46, 404, 405, 405				1615, 1619, 1620, 1621, 1623		1910, 1927, 1928, 2482, 2483	835, 1175, 1469, 1743, 1881
Odoribacter splanchnicus DSM 20712 (709991.3)					2356									247, 348, 2552, 2553	3376
Oxalobacter formigenes HOxBLS (556268.6)
Oxalobacter formigenes OXCC13 (556269.4)
Paenibacillus sp. HGF5 (908341.3)	3284, 6169		2275, 2485, 5378		2274, 2486, 5379			390, 390, 390, 1379, 1379, 1379							3687, 5435
Paenibacillus sp. HGF7 (944559.3)			3153		3152			1305, 1305, 1305, 3133, 3133, 3133						2816	412, 1976, 3722
Paenibacillus sp. HGH0039 (1078505.3)	2034		4055	4400	4056			896, 896, 896, 4076, 4076, 4076						330	1240, 2100, 3354
Parabacteroides distasonis ATCC 8503 (435591.13)		2842, 3552	225, 226, 3115		227, 3530									46, 652, 1252, 2504, 2909	2321		2062, 357, 3875
Parabacteroides johnsonii DSM 18315 (537006.5)		3317	2442, 2443, 2444		2441, 3494									398, 608, 651, 792, 1061, 1113, 1922, 3536	2863	353	2688
Parabacteroides merdae ATCC 43184 (411477.4)		1578	3334, 3335		1695, 3333									248, 288, 370, 401, 433, 862, 1720, 1922, 2721	728	200, 1856	3080
Parabacteroides sp. D13 (563193.3)		11, 432	1058, 3904, 3905		411, 3903									743, 1422, 1983, 3485, 4031	2866		3088, 708
Parabacteroides sp. D25 (658661.3)		2922	807, 3683, 3684		2944, 3685									144, 416, 1344, 2458, 3505, 4154			2636, 3816
Paraprevotella clara YIT 11840 (762968.3)
Paraprevotella xylaniphila YIT 11841 (762982.3)		682
Parvimonas micra ATCC 33270 (411465.10)
Pediococcus acidilactici 7_4 (563194.3)			1492		1057	188			187, 189, 190, 191
Pediococcus acidilactici DSM 20284 (862514.3)			965		1780	1203			1199, 1200, 1201, 1202, 1204
Phascolarctobacterium sp. YIT 12067 (626939.3)
Prevotella copri DSM 18205 (537011.5)		384, 2765			642, 771, 4375, 4510										298, 4027
Prevotella oralis HGA0225 (1203550.3)		208			2046, 2049									1139, 2050, 2182		1976
Prevotella salivae DSM 15606 (888832.3)		2547			1558, 1559									518, 1151, 1565, 1571			1915
Propionibacterium sp. 5_U_42AFAA (450748.3)	1698		1020		1012		572	1236				575, 576, 577		553, 2413	252, 2246
Propionibacterium sp. HGH0353 (1203571.3)			1668		1660		2212							1217
Proteus mirabilis WGLW6 (1125694.3)			387		388			389, 389, 389
Proteus penneri ATCC 35198 (471881.3)		1305	4620		4619			4617, 4617, 4617, 4618, 4618, 4618
Providencia alcalifaciens DSM 30120 (520999.6)		3402	3264		3263			3262, 3262, 3262
Providencia rettgeri DSM 1131 (521000.6)		1547	3087, 3112		3086, 3113			3114, 3114, 3114							1693
Providencia rustigianii DSM 4541 (500637.6)		90, 6992	2653, 4581		2654, 4580			2655, 2655, 2655, 4579, 4579, 4579
Providencia stuartii ATCC 25827 (471874.6)		3144	756		757			758, 758, 758						966, 2757	3256
Pseudomonas sp. 2_1_26 (665948.3)			480	479				477, 477, 477
Ralstonia sp. 5_7_47FAA (658664.3)
Roseburia intestinalis L1-82 (536231.5)			2027		2028		3250	2535, 2535, 2536		644		3251, 3252, 3253, 3255		1506	423
Roseburia intestinalis M50/1 (657315.3)			1783		1782		3559	3031, 3032, 3032		2089, 3161		3553, 3554, 3556, 3557, 3558			796
Roseburia intestinalis XB6B4 (718255.3)			3120, 3121		3119		2521	1973, 1974, 1974, 1974, 1975, 1975, 1975		1188, 1308, 1315, 2076, 3368, 3369		2522, 2523, 2524, 2526		1473	2929
Roseburia inulinivorans DSM 16841 (622312.4)			2448, 3995		795, 2449		1688	3682, 3682, 3683				1694, 1695, 1696			2587
Ruminococcaceae bacterium D16 (552398.3)			52		51		347					343, 344, 345			2512
Ruminococcus bromii L2-63 (657321.5)															848
Ruminococcus gnavus ATCC 29149 (411470.6)			3204		1071, 2646		1054	2649, 2649, 2649				1048, 1393, 1394, 1395
Ruminococcus lactaris ATCC 29176 (471875.6)			2329		1814		1843	1817, 1817, 1817				1845, 1846, 1847		1632, 1871	1628, 1662, 2484	1299
Ruminococcus obeum A2-162 (657314.3)			1118		3354		2912	3112, 3112, 3112				3540, 3541, 3542
Ruminococcus obeum ATCC 29174 (411459.7)			2341		200		339					342, 343, 344, 347
Ruminococcus sp. 18P13 (213810.4)
Ruminococcus sp. 5_1_39BFAA (457412.4)			2698		2699		611					1422, 1423, 1424
Ruminococcus sp. SR1/5 (657323.3)		1960	1214		972		1418	2355, 2355, 2356				1413, 1414, 1415
Ruminococcus torques ATCC 27756 (411460.6)					1971		1844					1837, 1840, 1841, 1842, 1850		22, 1627, 2034		1404
Ruminococcus torques L2-14 (657313.3)			808, 2281		809, 2273			776, 776
Salmonella enterica subsp. enterica serovar Typhimurium str. LT2 (99287.12)		1289	713		714			715, 715, 715
Staphylococcus sp. HGB0015 (1078083.3)					56	1675			1676, 1677, 1678, 1679
Streptococcus anginosus 1_2_62CV (742820.3)			1108		858	1745			1746, 1747, 1748, 1749
Streptococcus equinus ATCC 9812 (525379.3)			1465		1070
Streptococcus infantarius subsp. infantarius ATCC BAA-102 (471872.6)			176		497, 1165
Streptococcus sp. 2_1_36FAA (469609.3)			556		1537	57			58, 59, 60, 61						419
Streptococcus sp. HPH0090 (1203590.3)			1120		696	1446			1442, 1443, 1444, 1445						1002, 1048, 1448
Streptomyces sp. HGB0020 (1078086.3)	3801, 5253	3295, 6873	6874	3645	8192					5255, 5256, 5257				1167, 2955, 4922, 5130, 8394	2898, 3737, 5165, 8190
Streptomyces sp. HPH0547 (1203592.3)	4620, 4638	5571	5570	2839, 4043										389, 2269, 2386, 2503	43, 2838, 5766	1769		Transporter is not found
Subdoligranulum sp. 4_3_54A2FAA (665956.3)			303, 518, 4373		297, 476, 4374		447					443, 444, 445			204, 1927, 2746, 3106, 4057
Subdoligranulum variabile DSM 15176 (411471.5)			1467, 1900, 4520, 4957		1466, 1899, 4519, 4956		2375, 3110	1465, 1465, 1465, 4518, 4518, 4518				2377, 2378, 2379, 3112, 3113, 3114			1056, 4229
Succinatimonas hippei YIT 12066 (762983.3)			1293
Sutterella wadsworthensis 3_1_45B (742821.3)
Sutterella wadsworthensis HGA0223 (1203554.3)
Tannerella sp. 6_1_58FAA_CT1 (665949.3)					2008, 2009									2544, 2545	1827
Turicibacter sp. HGF1 (910310.3)			2230, 2553		1326, 2552		1099	2551, 2551				1100, 1101, 1110, 1116		302
Turicibacter sp. PC909 (702450.3)			2042, 2454		2286, 2455		384	2456, 2456				367, 373, 382, 383		806
Veillonella sp. 3_1_44 (457416.3)															839, 889
Veillonella sp. 6_1_27 (450749.3)															879, 940
Weissella paramesenteroides ATCC 33313 (585506.3)			1380		578					1538								Kinase is not found
Yokenella regensburgei ATCC 43003 (1002368.3)			2353		2354			2355, 2355, 2355						316
