# Supplementary material for: Comparative Genomic Analysis of the Human Gut Microbiome Reveals a Broad Distribution of Metabolic Pathways for the Degradation of Host-Synthetized Mucin Glycans and Utilization of Mucin-Derived Monosaccharides
Source: Front Genet. 2017 Aug 29;8:111. doi: 10.3389/fgene.2017.00111 (PMC5583593; doi:10.3389/fgene.2017.00111)
Supplement: Supplementary file 6 [file Table6.XLSX]

## Sheet: Table S6
Table S6. Genes involved in depletion and utilization of N-acetylglneuramic acid. The PubSEED identifiers are shown. For details on analyzed organisms see Supplementary Table S1, for details on gene functions see Supplementary Table S2.
Organism (PubSEED ID)	Catabolic pathway I		Catabolic pathway II			Common part of the pathways				Transpoters					Hydrolases	Problems (if any)
	Kinase I	Epimerase I	Epimerase II	Kinase II		Lyase	Deacetylase	Deaminase		Permease	Na+ symporter	ABC Transporters		TRAP transproter	Sialydase
	NanK	NanE	NanE-II	NagK1	NagK2	NanA	NagA	NagB1	NagB2	NanT	NanX	NanABC	NanABC2	NeuT	NanP
Abiotrophia defectiva ATCC 49176 (592010.4)		606					1693, 2925		1694, 2924						193
Acidaminococcus sp. D21 (563191.3)	1146						918
Acidaminococcus sp. HPA0509 (1203555.3)	1254						1878
Acinetobacter junii SH205 (575587.3)
Actinomyces odontolyticus ATCC 17982 (411466.7)	1055	1056			61, 1017	1054	1628	1016	59	276			1052		277, 1482
Actinomyces sp. HPA0247 (1203556.3)	1600	1599			52	1601	1177		50	273			1604, 1605		276, 1996
Akkermansia muciniphila ATCC BAA-835 (349741.6)			2221			2220	1075		2070						707, 913, 2085
Alistipes indistinctus YIT 12060 (742725.3)						203	1108		1109, 1793, 1795
Alistipes shahii WAL 8301 (717959.3)					2772				2404, 2405						1555, 1556, 3051
Anaerobaculum hydrogeniformans ATCC BAA-1850 (592015.5)
Anaerococcus hydrogenalis DSM 7454 (561177.4)
Anaerofustis stercorihominis DSM 17244 (445971.6)												795
Anaerostipes caccae DSM 14662 (411490.6)		1603					46		47, 2358, 3068					1736
Anaerostipes hadrus DSM 3319 (649757.3)		165					1969		163					589
Anaerostipes sp. 3_2_56FAA (665937.3)		1377					3347		269, 3346					1546
Anaerotruncus colihominis DSM 17241 (445972.6)		2088				2004, 2082	2267		2258, 2268, 2817			2083, 2084, 2085
Bacillus smithii 7_3_47FAA (665952.3)							1254		78
Bacillus sp. 7_6_55CFAA_CT2 (665957.3)	5162						821		822
Bacillus subtilis subsp. subtilis str. 168 (224308.113)							3601		235, 3602
Bacteroides caccae ATCC 43185 (411901.7)			1025		321	1026, 2256	771, 772		1643, 2122	1027, 2258					166, 1022, 1985, 2257, 2262
Bacteroides capillosus ATCC 29799 (411467.6)							2734		1155, 2735
Bacteroides cellulosilyticus DSM 14838 (537012.5)			3590		976, 2271		2425	3600	2424, 2830, 4912, 4996
Bacteroides clarus YIT 12056 (762984.3)			425		2106, 2501	424	203, 337		336, 2802	423					426, 427, 431, 529
Bacteroides coprocola DSM 17136 (470145.6)		3706			1566		538, 539		41, 42						1294
Bacteroides coprophilus DSM 18228 (547042.5)			2023		2945	2022	2344, 2345		788, 789	2024					736, 787, 2026
Bacteroides dorei DSM 17855 (483217.6)			657		364	658	505, 639		654, 655	656					629, 3327
Bacteroides eggerthii 1_2_48FAA (665953.3)			534		2039, 3592	533	298, 626		297, 1611, 2158	532	1104
Bacteroides eggerthii DSM 20697 (483216.6)			1918		54, 2641	1917	1738, 2008		1074, 1579, 1737	1916	2972, 2982
Bacteroides finegoldii DSM 17565 (483215.6)			2263, 2279		3013, 3346		2724, 2725		1318, 2171						718, 2281, 4174
Bacteroides fluxus YIT 12057 (763034.3)			3253		2480, 3111	3252	692, 2829		693, 1162, 1850	3254					1561, 2077, 3269
Bacteroides fragilis 3_1_12 (457424.5)			368		2418	367	2892, 3090		1880, 3091	369					386, 2166, 4179
Bacteroides fragilis 638R (862962.3)			1725, 4272		572	1724, 3935	2840, 3043		987, 3044	1726, 3930, 4273					732, 1347, 1738, 3931, 4240, 4269, 4270
Bacteroides fragilis NCTC 9343 (272559.17)			1673, 4150		498	1672, 3796	2771, 2978		894, 2979	1674, 3791, 4151					1290, 1777, 3792, 4126, 4148
Bacteroides fragilis YCH46 (295405.11)			1659, 4094		577	1658, 3784	2648, 2983		982, 2984	1660, 3779, 4095					1311, 1678, 3780, 4064, 4092
Bacteroides intestinalis DSM 17393 (471870.8)			2564		168, 528				2678, 4191, 4686						3956, 4189
Bacteroides ovatus 3_8_47FAA (665954.3)			4733, 4759		3368, 4519	1898	1101, 1102, 2899		2900, 3004, 3613	1896					1893, 1897, 2892, 4731, 5126
Bacteroides ovatus ATCC 8483 (411476.11)			429, 1654, 1674		541, 4656	430, 3571	126, 127, 2864		1505, 2863, 4190	427, 3569					696, 1875, 2871, 3566, 3570
Bacteroides ovatus SD CC 2a (702444.3)					434, 2613	2455	1675, 4485, 4486		80, 301, 1676	2453					949, 1667, 2450, 2454, 3390
Bacteroides ovatus SD CMC 3f (702443.3)			719, 744		4854, 5435		2084, 2579, 2580		1903, 2083, 4919						1162, 2091, 3529
Bacteroides pectinophilus ATCC 43243 (483218.5)
Bacteroides plebeius DSM 17135 (484018.6)			1286		2792	841, 1287	1144, 1145		1772, 1773	1285	842				837, 1283, 1870
Bacteroides sp. 1_1_14 (469585.3)			797, 798, 1052, 1122, 3539		1329, 4768	796	2384, 2385, 3522		884, 1890, 3521	799					791, 1141, 1401, 2809, 3542
Bacteroides sp. 1_1_30 (457387.3)			354, 3674, 3693		2726, 4422	355, 4148	2, 3, 2647		2082, 2646, 2976	352, 4150					2655, 3695, 4149, 4153, 5080
Bacteroides sp. 1_1_6 (469586.3)			2818, 3396		3762, 4640	2819	851, 852, 3379		387, 2281, 3378	2817	1482				133, 1655, 2824, 3399
Bacteroides sp. 20_3 (469591.4)		1805	4190		658, 4134	4189	3151, 3353		1274, 3150	4191				3740	1608, 4194, 4547
Bacteroides sp. 2_1_16 (469587.3)			1878		2728	1877, 3843	22, 1957, 1958		23, 2634	1879, 3838					1887, 3839, 4137
Bacteroides sp. 2_1_22 (469588.3)			2780, 2799		2254, 4134	3926	2237, 3381, 3382		1848, 3380	3924					15, 886, 2801, 3921, 3925
Bacteroides sp. 2_1_33B (469589.3)		2409	1631		1691, 1827	1632	4456, 4702		1060, 4455	1629, 1630				946	1626, 3009, 3596
Bacteroides sp. 2_1_56FAA (665938.3)			1909		547	1908, 3059	378, 3711, 3712		899, 3710	1910, 3064					1928, 3063, 4158
Bacteroides sp. 2_1_7 (457388.5)		1938	577		634, 878	578	3593, 5110, 5111		944, 1649, 3594	576					573, 2518, 3113
Bacteroides sp. 2_2_4 (469590.5)			2219, 5686		383, 639	2220	140, 1154, 1155		635, 1156	2217					3586, 4408, 5486
Bacteroides sp. 3_1_19 (469592.4)		2439	813		11, 468	812	1012, 3516, 3517		448, 3518	814				3649	817, 1265, 1918
Bacteroides sp. 3_1_23 (457390.3)			4692, 4717		3071, 3882	1444	613, 614, 2739		953, 2738, 4269	1442					40, 690, 1439, 1443, 2747, 4719
Bacteroides sp. 3_1_33FAA (457391.3)			1692		1295	1691	1153, 1710		1694, 1695	1693					920, 1720
Bacteroides sp. 3_1_40A (469593.3)			3412		3670	3413	3394, 3823		3409, 3410	3411	4072				2263, 3384, 4178
Bacteroides sp. 3_2_5 (457392.3)			3		609	4, 3258	1606, 1826		1565, 1827	2, 3253					1232, 3254, 3540, 4361
Bacteroides sp. 4_1_36 (457393.3)			1019		889				1614, 2968, 3374
Bacteroides sp. 4_3_47FAA (457394.3)			790		1599	791	774, 1459		787, 788	789	3113				764, 2404, 2447
Bacteroides sp. 9_1_42FAA (457395.6)			398		54	397	417, 524		400, 401	399					427, 2498
Bacteroides sp. D1 (556258.5)			1542, 1561		3521, 3924	2332	2034, 2802, 2803		1395, 2035, 3157	2334					738, 1219, 1563, 2027, 2333, 2337
Bacteroides sp. D2 (556259.3)			397, 415		923, 4858	3430, 3431	2681, 4490, 4491		617, 1394, 2682	3433					395, 2673, 3432, 3436, 5119
Bacteroides sp. D20 (585543.3)			329		1646	3523			411, 936, 2501		3524				3520
Bacteroides sp. D22 (585544.3)			1298, 1741		2774, 3855	1297, 1742, 2327	1563, 1564, 2093		2092, 2582, 4263	1296, 1739, 2325					1299, 1300, 1314, 1802, 2100, 2322, 2326, 3551
Bacteroides sp. HPS0048 (1078089.3)		511				2880			1377, 3765						91, 2877, 3949
Bacteroides stercoris ATCC 43183 (449673.7)			1658		383, 3289	1657	97, 1575		1574, 2872	1656					1659, 1660, 1729
Bacteroides thetaiotaomicron VPI-5482 (226186.12)			436, 453, 3664		2545, 4734		689, 690, 3647		259, 3646, 4194						455, 2798, 3667
Bacteroides uniformis ATCC 8492 (411479.10)			2164		696	2787			181, 1567, 1758		2789				2784
Bacteroides vulgatus ATCC 8482 (435590.9)			4229		198	4228	60, 4244		4231, 4232	4230					635, 2271, 4254
Bacteroides vulgatus PC510 (702446.3)			469		2291	470	760, 1928		466, 467	468					205, 770
Bacteroides xylanisolvens SD CC 1b (702447.3)			2059, 2740		3634, 4395	4031	2747, 2748, 4648		2400, 2508, 4647	4033					1718, 2312, 4032, 4036, 4278, 4657
Bacteroides xylanisolvens XB1A (657309.4)			3244, 3265, 3893		515, 2695	3461, 3892	1696, 2448, 2449		1695, 2032, 3239	3459, 3895					668, 1704, 3456, 3460, 4507
Barnesiella intestinihominis YIT 11860 (742726.3)									2704, 2705						342, 732
Bifidobacterium adolescentis L2-32 (411481.5)					1801		59
Bifidobacterium angulatum DSM 20098 = JCM 7096 (518635.7)					565
Bifidobacterium animalis subsp. lactis AD011 (442563.4)
Bifidobacterium bifidum NCIMB 41171 (398513.5)					479, 1224, 1226, 1507		1228, 1610		1227						1282, 1283
Bifidobacterium breve DSM 20213 = JCM 1192 (518634.7)	1536	206			882, 883, 1821	212	880, 1824		881, 1823				208, 210, 211		214
Bifidobacterium breve HPH0326 (1203540.3)	237	238			1043, 1412	245	1415		1414				244		248, 1934
Bifidobacterium catenulatum DSM 16992 = JCM 1194 (566552.6)							190
Bifidobacterium dentium ATCC 27678 (473819.7)					909, 1413		907
Bifidobacterium gallicum DSM 20093 (561180.4)		1521				1560	1408		1559				1561, 1562, 1563, 1564
Bifidobacterium longum DJO10A (Prj:321) (205913.11)					493, 494, 495		491		492
Bifidobacterium longum NCC2705 (206672.9)					198, 199, 200, 1746		202		201
Bifidobacterium longum subsp. infantis 157F (565040.3)					1332, 1333, 1334		1330		1331
Bifidobacterium longum subsp. infantis ATCC 15697 = JCM 1222 (391904.8)	652	653, 2477			905	660	908		907						654, 2424
Bifidobacterium longum subsp. infantis ATCC 55813 (548480.3)					1366, 1367		1369		1368
Bifidobacterium longum subsp. infantis CCUG 52486 (537937.5)					1377, 1379, 1380		641, 1382		1381
Bifidobacterium longum subsp. longum 2-2B (1161745.3)	33				341, 342, 343		339		340
Bifidobacterium longum subsp. longum 44B (1161743.3)	1649				584, 585, 586		582		583
Bifidobacterium longum subsp. longum F8 (722911.3)					1929, 1930, 1931		1933		1932
Bifidobacterium longum subsp. longum JCM 1217 (565042.3)					1308, 1309, 1310		1306		1307
Bifidobacterium pseudocatenulatum DSM 20438 = JCM 1200 (547043.8)					630, 1743		1740		1741
Bifidobacterium sp. 12_1_47BFAA (469594.3)					1513, 1514, 1515		1518		1517
Bilophila wadsworthia 3_1_6 (563192.3)														2980, 3193
Blautia hansenii DSM 20583 (537007.6)	2021	2023				2022	2031, 2798		817, 2799						2025
Blautia hydrogenotrophica DSM 10507 (476272.5)	3219	1099, 3189				2917, 3190	3234		1236, 3311		3191
Bryantella formatexigens DSM 14469 (478749.5)	184	185			4208	3, 183	1279, 2475		1280, 2474			4, 5, 187, 188, 189			769
Burkholderiales bacterium 1_1_47 (469610.4)
butyrate-producing bacterium SM4/1 (245012.3)	1049, 1050	1053							1055					84, 85
butyrate-producing bacterium SS3/4 (245014.3)							646		647
butyrate-producing bacterium SSC/2 (245018.3)		471, 1995					1999		473
Butyricicoccus pullicaecorum 1.2 (1203606.4)									641, 2843
Butyrivibrio crossotus DSM 2876 (511680.4)
Butyrivibrio fibrisolvens 16/4 (657324.3)
Campylobacter coli JV20 (864566.3)
Campylobacter upsaliensis JV21 (888826.3)
Catenibacterium mitsuokai DSM 15897 (451640.5)	500						1825		429, 989
Cedecea davisae DSM 4568 (566551.4)	346				1464		959		960
Citrobacter freundii 4_7_47CFAA (742730.3)	1520	294				1522	2811		2812	1521				2100
Citrobacter sp. 30_2 (469595.3)	3019	2620			1778	3021	1321		1322	3020				3187
Citrobacter youngae ATCC 29220 (500640.5)	3896	3897, 4183			1202	3899	3177		3178	3898				613
Clostridiales bacterium 1_7_47FAA (457421.5)	1141	1147				1145	3312, 4354		4352, 4353, 5717		1143			890, 3112, 4350
Clostridium asparagiforme DSM 15981 (518636.5)	3603	3430, 3604, 5452				3594, 3909	1833, 2622, 3333		94, 465, 906, 1839, 1840, 3334			2141, 2143		5177
Clostridium bartlettii DSM 16795 (445973.7)
Clostridium bolteae 90A5 (997893.5)	3770	3775, 3960			5207	273, 2663, 3774, 3962	6127		4812, 4894		3772	4050		4302, 5479
Clostridium bolteae ATCC BAA-613 (411902.9)	2131	2136, 4204				595, 2135, 4202, 6013	4493		936, 1657		2133	4119		83
Clostridium celatum DSM 1785 (545697.3)	976	3006					3277		2387						143
Clostridium cf. saccharolyticum K10 (717608.3)	1509	1505				1506	1503		1504		1507			2059, 2060, 3207
Clostridium citroniae WAL-17108 (742733.3)	4302, 5276	1963, 4307				1964, 4306, 4353	2681, 5553, 6173		2682, 5759, 6182		4304, 4305	11, 1199, 1200, 1959, 1960, 1961, 4639, 4640, 4641		2322, 4847
Clostridium clostridioforme 2_1_49FAA (742735.4)	1884	1693, 1879				1691, 1880, 4223	5004		1363, 4630		1882	476, 1604, 4225, 4226, 4227		1613, 1613, 2769, 3193
Clostridium difficile CD196 (645462.3)	2195	2200				2199	925		926		2198				2507
Clostridium difficile NAP07 (525258.3)	1835	1830				1831	1900		1899		1832				1490
Clostridium difficile NAP08 (525259.3)	1095	1090				1091	1964		1965		1092				778
Clostridium hathewayi WAL-18680 (742737.3)	1003, 4245	4246				4896, 5127	627, 3547, 4459, 4554	352	621, 3525, 4460, 5054			143, 4240, 4241, 4242		5013	854
Clostridium hiranonis DSM 13275 (500633.7)	384	380				381	1746		1747		382
Clostridium hylemonae DSM 15053 (553973.6)	2860	2864				2863	2858		1168, 2865, 3353		2862				3500
Clostridium leptum DSM 753 (428125.8)							602		755
Clostridium methylpentosum DSM 5476 (537013.3)
Clostridium nexile DSM 1787 (500632.7)							656		655					261	489, 2775
Clostridium perfringens WAL-14572 (742739.3)	1742, 2740	2744				2743	1842		2487		2742				152, 1947, 2737
Clostridium ramosum DSM 1402 (445974.6)	2081	590, 803			861		2050, 2352		575, 1785, 1946, 2908						143, 1584
Clostridium scindens ATCC 35704 (411468.9)	430	425				426	432		2964		427				2284
Clostridium sp. 7_2_43FAA (457396.3)	55	171, 1989, 3419				180, 1993	2860		21			175, 176, 177			179
Clostridium sp. 7_3_54FAA (665940.3)	238	237				246	2695		1895, 4893					1241, 2299, 2300
Clostridium sp. D5 (556261.3)	4580	4579			748	38, 1421	967, 4582		1045, 4581
Clostridium sp. HGF2 (908340.3)	1586, 2540	1557, 1704, 1765					1346, 1992, 2904		1341, 2679, 2681, 2682					4037
Clostridium sp. L2-50 (411489.7)
Clostridium sp. M62/1 (411486.3)	2348	2353				2352	2355		2354		2350, 2351			1916, 1917
Clostridium sp. SS2/1 (411484.7)		982, 2338					986		2340					506
Clostridium spiroforme DSM 1552 (428126.7)		2087							1540
Clostridium sporogenes ATCC 15579 (471871.7)							804		805, 1535						214, 2570
Clostridium symbiosum WAL-14163 (742740.3)	3352	3353				3344	2736		2149, 4897					1824, 3839, 3840, 4346
Clostridium symbiosum WAL-14673 (742741.3)	2560	2559				2568	3393		2975, 3644					4358, 4482, 4483
Collinsella aerofaciens ATCC 25986 (411903.6)	1949	1948				1950			658				1953, 1954, 1955, 1956
Collinsella intestinalis DSM 13280 (521003.7)	935	936				934			314				931, 932		733
Collinsella stercoris DSM 13279 (445975.6)		536, 1466, 1688					635		294, 636
Collinsella tanakaei YIT 12063 (742742.3)	28	29				27			1224
Coprobacillus sp. 29_1 (469596.3)	212, 1614, 1737	476					1355, 1361, 2040, 2663		2041, 3024, 3096, 3832						248, 518, 519, 1064
Coprobacillus sp. 3_3_56FAA (665941.3)	3290	1245, 2545		2598	1314		2932, 3323		1994, 2330, 2561, 3427						672, 801, 3166
Coprobacillus sp. 8_2_54BFAA (469597.4)	3413	142, 363, 1145, 2602		2541	414		1380, 3382		1035, 2587, 2822, 3276						45, 149, 152, 1639, 1835
Coprobacillus sp. D6 (556262.3)	1467, 1674, 2903	1381					285, 2085, 3380, 3386		2086, 2441, 2512, 3558						1341, 1342, 1343, 1431, 3093
Coprococcus catus GD/7 (717962.3)							1169		1168
Coprococcus comes ATCC 27758 (470146.3)							921		920					2991
Coprococcus eutactus ATCC 27759 (411474.6)	2177
Coprococcus sp. ART55/1 (751585.3)	707
Coprococcus sp. HPP0048 (1078091.3)	1629	1631				1630	1628		2398			1634, 1635, 1636			412, 2182
Coprococcus sp. HPP0074 (1078090.3)							2570		2160						1447, 1942
Corynebacterium ammoniagenes DSM 20306 (649754.3)	1161	1160				1164	1162		1163, 1365				1166, 1167, 1168, 1169
Corynebacterium sp. HFH0082 (1078764.3)									1058
Dermabacter sp. HFH0086 (1203568.3)	448	449				447	1885		1448						446, 451
Desulfitobacterium hafniense DP7 (537010.4)									2421					733, 1247, 1248, 2966, 2966
Desulfovibrio piger ATCC 29098 (411464.8)
Desulfovibrio sp. 3_1_syn3 (457398.5)														1676
Dorea formicigenerans 4_6_53AFAA (742765.5)	2582	2583					2580		446, 2581						701
Dorea formicigenerans ATCC 27755 (411461.4)	296	292				293	298		291, 2352		294				2628
Dorea longicatena DSM 13814 (411462.6)	1624	1620				1621	1626		1532, 1619		1622
Dysgonomonas gadei ATCC BAA-286 (742766.3)					692		2316		2317, 2594, 2595
Dysgonomonas mossii DSM 22836 (742767.3)			2522		2584				660, 661
Edwardsiella tarda ATCC 23685 (500638.3)	428, 999	429			1136	1001, 1002, 1030	1782		1781	1000	1032
Eggerthella sp. 1_3_56FAA (665943.3)	2463	2464				2462	2466		2467				2457, 2459, 2460, 2461
Eggerthella sp. HGA1 (910311.3)	212	211				213	209		208				214, 215, 216, 218
Enterobacter cancerogenus ATCC 35316 (500639.8)	3823	3824			942	3826	2210		2211	3825				3087
Enterobacter cloacae subsp. cloacae NCTC 9394 (718254.4)	2724	2253				2726	1109		1518	2725				1878
Enterobacteriaceae bacterium 9_2_54FAA (469613.3)	3352	3351				1738	358		359	1737
Enterococcus faecalis PC1.1 (702448.3)	1197, 2176	117					45		1967
Enterococcus faecalis TX0104 (491074.3)	1617	1371, 2138					15		2461, 2476
Enterococcus faecalis TX1302 (749513.3)	2523	355, 548					2003		133
Enterococcus faecalis TX1322 (525278.3)	219	1965, 2618					703		2324
Enterococcus faecalis TX1341 (749514.3)	1855	1074, 1611					2552		1562
Enterococcus faecalis TX1342 (749515.3)	2596	842					2106		1412, 1427
Enterococcus faecalis TX1346 (749516.3)	654	757					537		1072, 1088
Enterococcus faecalis TX2134 (749518.3)	1167	1609, 1789					2963		1085
Enterococcus faecalis TX2137 (749491.3)	1986	453, 1394					877		1795
Enterococcus faecalis TX4244 (749494.3)	1726	31, 2666					1240		2109
Enterococcus faecium PC4.1 (791161.5)	1238, 2249	119					46		2035
Enterococcus faecium TX1330 (525279.3)	727	256					1138		1885
Enterococcus saccharolyticus 30_1 (742813.4)	179, 1708, 2243, 2529	2353					2285		1520
Enterococcus sp. 7L76 (657310.3)	276	2684					2584		1762, 1776
Erysipelotrichaceae bacterium 21_3 (658657.3)	1389, 2061	1358, 1508, 2832					785, 2394, 3564		791, 1901, 1903, 1904, 2307					111
Erysipelotrichaceae bacterium 2_2_44A (457422.3)	403, 4061	285, 441, 2576					1077, 2652, 3964		1072, 2200, 2202, 2203, 2568					1677
Erysipelotrichaceae bacterium 3_1_53 (658659.3)	451, 4493	399, 3300					53, 902, 1588		47, 3873					1310
Erysipelotrichaceae bacterium 5_2_54FAA (552396.3)		1806, 2695					56, 1943, 2205		2201					874
Erysipelotrichaceae bacterium 6_1_45 (469614.3)	539, 4836	3111, 4727, 4865					1143, 2928, 4186		399, 400, 402, 2847, 4181					1706
Escherichia coli 4_1_47FAA (1127356.4)	2310	2311				2313	479		480	2312				1551
Escherichia coli MS 107-1 (679207.4)	2517	2516			1836	2514	2785		2784	2515
Escherichia coli MS 115-1 (749537.3)	2602	2603				2605	3985		3984	2604
Escherichia coli MS 116-1 (749538.3)	3534	3535			2112	3537	4287		4288	3536
Escherichia coli MS 119-7 (679206.4)	4133	4134			871	4136	4582, 5234		4583	4135
Escherichia coli MS 124-1 (679205.4)	2806	2805			4108	2803	682		683	2804
Escherichia coli MS 145-7 (679204.3)	954	955			3623	957	2594		2593	65, 956
Escherichia coli MS 146-1 (749540.3)	1508	1509			1147	1511	2459		2458	1510
Escherichia coli MS 175-1 (749544.3)					1972
Escherichia coli MS 182-1 (749545.3)	3862	3860, 3861			839	3858	4959		4958	3859
Escherichia coli MS 185-1 (749546.3)	2013	2012			4731	2010	129		130	2011				1920
Escherichia coli MS 187-1 (749547.3)	2153	2154			666	2156	3717		3718	2155
Escherichia coli MS 196-1 (749548.3)	4352	4351			5030	4349	4456		4455	4350				732
Escherichia coli MS 198-1 (749549.3)	7, 2097	2098			1124	6, 1976	4821		4822	8, 2099				4035
Escherichia coli MS 200-1 (749550.3)	1350	1349			2046	1347	4782		4781	136, 1348				3916, 4065
Escherichia coli MS 21-1 (749527.3)	2863	2864			3367	2866	2619		2618	2865				2224
Escherichia coli MS 45-1 (749528.3)	343, 4178	4179			764	344, 4181	3971		3970	342, 4180				510
Escherichia coli MS 69-1 (749531.3)	1041, 2639	2640			3045	1042, 2642	4037		4036	1040, 2641				1944
Escherichia coli MS 78-1 (749532.3)	1272	1271				1269	3612		3613	1270
Escherichia coli MS 79-10 (796392.4)	2687	2688			4513	2690	2328		2329	2689
Escherichia coli MS 84-1 (749533.3)	2360	2361			650	2363	5347		5348	2362
Escherichia coli MS 85-1 (679202.3)	1097	1098			4732	1100	2801		2800	1099
Escherichia coli O157:H7 str. Sakai (386585.9)	4275	4276			1599	4278	819		820	4277
Escherichia coli SE11 (409438.11)	3671	3672			1320	3674	861		862	3673
Escherichia coli SE15 (431946.3)	3181	3182, 4345			1068	3184	631		632	3183				2979
Escherichia coli str. K-12 substr. MG1655 (511145.12)	3318	3319			1165	3321	702		703	3320
Escherichia coli UTI89 (364106.8)	3608	3609			1322	3611	766		767	3610				3410
Escherichia sp. 1_1_43 (457400.3)	874, 1160	1161				875, 1163				873, 1162
Escherichia sp. 3_2_53FAA (469598.5)	1001	1000, 3565			819	998	341		340	999				1200
Escherichia sp. 4_1_40B (457401.3)	2964	2963			1071	2961	1840		1839	2962
Eubacterium biforme DSM 3989 (518637.5)		1891, 2228					272		30					941
Eubacterium cylindroides T2-87 (717960.3)		695, 1246, 1551							1444							Kinase I is not found
Eubacterium dolichum DSM 3991 (428127.7)		1792					276, 845		282
Eubacterium hallii DSM 3353 (411469.3)		1640					1642		1639					587
Eubacterium rectale DSM 17629 (657318.4)							602		601					2275
Eubacterium rectale M104/1 (657317.3)							1724		1725					1649		Transporter is not found
Eubacterium siraeum 70/3 (657319.3)												2128
Eubacterium siraeum DSM 15702 (428128.7)												2046
Eubacterium siraeum V10Sc8a (717961.3)												2523
Eubacterium sp. 3_1_31 (457402.3)		1250, 1950					303, 1628, 2852		307
Eubacterium ventriosum ATCC 27560 (411463.4)							865		864, 1748, 2197
Faecalibacterium cf. prausnitzii KLE1255 (748224.3)	1956	1955				1953			7			1950, 1951, 1952		77
Faecalibacterium prausnitzii A2-165 (411483.3)	1817	1816				1814	104		105			1811, 1812, 1813
Faecalibacterium prausnitzii L2-6 (718252.3)	2400	2401				2403			1289			2405, 2406, 2407		656
Faecalibacterium prausnitzii M21/2 (411485.10)	231	232				234	1937		498, 1059			235, 236, 237		1412
Faecalibacterium prausnitzii SL3/3 (657322.3)		1517				1515	1777		847, 901			1512, 1513, 1514		2058		Transporter is not found
Fusobacterium gonidiaformans ATCC 25563 (469615.3)	322	324				323	53		1472					320, 321, 321
Fusobacterium mortiferum ATCC 9817 (469616.3)	2503	799, 2505				2361	1073, 1669		1668		2499			2501, 2502, 2502
Fusobacterium necrophorum subsp. funduliforme 1_1_36S (742814.3)	2378, 2379, 2380	2376				2377	1309, 1310		1481, 1482					2381, 2381, 2382
Fusobacterium sp. 11_3_2 (457403.3)	1345	1347				1346	980		1079					930, 1343, 1344, 1344
Fusobacterium sp. 12_1B (457404.3)	2966	1042, 2962, 2963				2964	178		442					2968, 2968, 2969
Fusobacterium sp. 1_1_41FAA (469621.3)	671	669				670	625		1423					672, 672, 673, 800
Fusobacterium sp. 21_1A (469601.3)							525		398					1343
Fusobacterium sp. 2_1_31 (469599.3)							733		933					50
Fusobacterium sp. 3_1_27 (469602.3)	1736	1734				1735	828		818					687, 1737, 1737, 1738
Fusobacterium sp. 3_1_33 (469603.3)							768		550					250
Fusobacterium sp. 3_1_36A2 (469604.3)	442	444				443	1169		1179					440, 441, 441, 1302
Fusobacterium sp. 3_1_5R (469605.3)	403	401				402	150		72					404, 404, 405
Fusobacterium sp. 4_1_13 (469606.3)	653	655				654	1527		1537					318, 651, 652, 652
Fusobacterium sp. 7_1 (457405.3)							780		470					1329
Fusobacterium sp. D11 (556264.3)	1088	1090, 1697				1089	1986		239					1086, 1087, 1087, 1341
Fusobacterium sp. D12 (556263.3)	731	733				732	1492		1065					729, 730, 730
Fusobacterium ulcerans ATCC 49185 (469617.3)	2319	732, 2322				2321	195		2144					1276, 2316, 2317, 2317
Fusobacterium varium ATCC 27725 (469618.3)	324	327, 2930				326	2033		2614					321, 322, 322, 645
Gordonibacter pamelaeae 7-10-1-b (657308.3)			1691			1690			1694				1686, 1687, 1688, 1689
Hafnia alvei ATCC 51873 (1002364.3)	1352	1353				134	4024		2230, 4025	133
Helicobacter bilis ATCC 43879 (613026.4)
Helicobacter canadensis MIT 98-5491 (Prj:30719) (537970.9)														941
Helicobacter cinaedi ATCC BAA-847 (1206745.3)														1116
Helicobacter cinaedi CCUG 18818 (537971.5)														1243
Helicobacter pullorum MIT 98-5489 (537972.5)														362
Helicobacter winghamensis ATCC BAA-430 (556267.4)														941
Holdemania filiformis DSM 12042 (545696.5)		132, 217, 501, 925					1184, 1185, 2175		1188, 1784, 2076
Klebsiella pneumoniae 1162281 (1037908.3)	4821	1170					2760		2761
Klebsiella pneumoniae subsp. pneumoniae WGLW5 (1203547.3)	3084	3896					849		850
Klebsiella sp. 1_1_55 (469608.3)	86	2889			2261		1792		1793
Klebsiella sp. 4_1_44FAA (665944.3)	4348	4533					1579		1580
Lachnospiraceae bacterium 1_1_57FAA (658081.3)									1668						1719, 1809, 2267, 2539, 2540
Lachnospiraceae bacterium 1_4_56FAA (658655.3)	286	287					2720		941
Lachnospiraceae bacterium 2_1_46FAA (742723.3)							1212		1213						1454
Lachnospiraceae bacterium 2_1_58FAA (658082.3)							2454		618
Lachnospiraceae bacterium 3_1_46FAA (665950.3)									1250						571, 1075, 2928
Lachnospiraceae bacterium 3_1_57FAA_CT1 (658086.3)	5697, 7047	5699, 7049				5701	7342		7343			5702, 5703, 5704			2757
Lachnospiraceae bacterium 4_1_37FAA (552395.3)	1970	1972				1971	1969		2419			1975, 1976, 1977			268, 2689
Lachnospiraceae bacterium 5_1_57FAA (658085.3)	1671	1676				1675	1669		241		1674				2127
Lachnospiraceae bacterium 5_1_63FAA (658089.3)		1694				1124	982		1692					731
Lachnospiraceae bacterium 6_1_63FAA (658083.3)							1271, 2492		1272, 1614
Lachnospiraceae bacterium 7_1_58FAA (658087.3)			3868			3862	3534, 3860		3535, 3861			3863, 3864, 3865			1408
Lachnospiraceae bacterium 8_1_57FAA (665951.3)									1984						1695, 1800, 1801, 1937, 2355
Lachnospiraceae bacterium 9_1_43BFAA (658088.3)							1719		2131						842, 1278, 2348
Lactobacillus acidophilus ATCC 4796 (525306.3)				39					1612
Lactobacillus acidophilus NCFM (272621.13)				1433			140		1852
Lactobacillus amylolyticus DSM 11664 (585524.3)				417			1310		909
Lactobacillus antri DSM 16041 (525309.3)	1895	1894				1896	1891		1892	1898
Lactobacillus brevis ATCC 367 (387344.15)							520		666
Lactobacillus brevis subsp. gravesensis ATCC 27305 (525310.3)							2620
Lactobacillus buchneri ATCC 11577 (525318.3)							1815
Lactobacillus casei ATCC 334 (321967.11)							1787		2831
Lactobacillus casei BL23 (543734.4)	2706						1929		2971
Lactobacillus crispatus 125-2-CHN (575595.3)				764			1861		1510
Lactobacillus delbrueckii subsp. bulgaricus ATCC 11842 (390333.7)							177		1918
Lactobacillus delbrueckii subsp. bulgaricus ATCC BAA-365 (321956.7)							171		1913
Lactobacillus fermentum ATCC 14931 (525325.3)
Lactobacillus fermentum IFO 3956 (334390.5)
Lactobacillus gasseri ATCC 33323 (324831.13)	195	1615		1559					1776
Lactobacillus helveticus DPC 4571 (405566.6)				1656, 1657					2205
Lactobacillus helveticus DSM 20075 (585520.4)				1317					60
Lactobacillus hilgardii ATCC 8290 (525327.3)							2003
Lactobacillus johnsonii NCC 533 (257314.6)	207	1666		1610					1824
Lactobacillus paracasei subsp. paracasei 8700:2 (537973.8)	1220, 1475						835		1126
Lactobacillus paracasei subsp. paracasei ATCC 25302 (525337.3)	1832						687		1689
Lactobacillus plantarum 16 (1327988.3)	2400, 2859	2861				2860	501		207		2855
Lactobacillus plantarum subsp. plantarum ATCC 14917 (525338.3)	324, 646, 2855	595					1151		160
Lactobacillus plantarum WCFS1 (220668.9)	361, 2474, 2976, 3030	2979				2977	466		188		2973
Lactobacillus reuteri CF48-3A (525341.3)									1764
Lactobacillus reuteri DSM 20016 (557436.4)									1035
Lactobacillus reuteri F275 (299033.6)									1010
Lactobacillus reuteri MM2-3 (585517.3)									1454
Lactobacillus reuteri MM4-1A (548485.3)									967
Lactobacillus reuteri SD2112 (491077.3)									1846
Lactobacillus rhamnosus ATCC 21052 (1002365.5)							1920		1648
Lactobacillus rhamnosus GG (Prj:40637) (568703.30)	98, 2688						1869		2936
Lactobacillus rhamnosus LMS2-1 (525361.3)	1581						799		1698
Lactobacillus ruminis ATCC 25644 (525362.3)	677						2024		234
Lactobacillus sakei subsp. sakei 23K (314315.12)	118, 1610	1608				1607	1555		409		1609
Lactobacillus salivarius ATCC 11741 (525364.3)	312	310				311	1583		1584		316
Lactobacillus salivarius UCC118 (362948.14)	2059	2061				2060	1549		1548						2052, 2053
Lactobacillus sp. 7_1_47FAA (665945.3)				1083			617		718
Lactobacillus ultunensis DSM 16047 (525365.3)				1503			1964		1115
Leuconostoc mesenteroides subsp. cremoris ATCC 19254 (586220.3)							791		850
Listeria grayi DSM 20601 (525367.9)	1178, 1406, 1443, 1911	1511					963		754, 964, 2263
Listeria innocua ATCC 33091 (1002366.3)	2666, 2688	2661					1546		800, 1468, 1547, 2734
Megamonas funiformis YIT 11815 (742816.3)	2072	2067				2068	1644		2074		2069
Megamonas hypermegale ART12/1 (657316.3)	1097, 1098	1104, 1105				1102, 1103	440		1094		1101
Methanobrevibacter smithii ATCC 35061 (420247.6)
Methanosphaera stadtmanae DSM 3091 (339860.6)
Mitsuokella multacida DSM 20544 (500635.8)	359, 1512						348		449
Mollicutes bacterium D7 (556270.3)	2076	1843, 2566			2290		1547, 2043		882, 2580, 3191, 3284						1995, 2402
Odoribacter laneus YIT 12061 (742817.3)			1750			1748			2356		1749			1709	2156, 2674
Oxalobacter formigenes HOxBLS (556268.6)
Oxalobacter formigenes OXCC13 (556269.4)
Paenibacillus sp. HGF5 (908341.3)		5364		3284, 6169			2275, 2485, 5378		2274, 2486, 5379			888			4097
Paenibacillus sp. HGF7 (944559.3)		951					3153		3152
Paenibacillus sp. HGH0039 (1078505.3)		2189		2034			4055	4400	4056			4868			1485, 1486
Parabacteroides distasonis ATCC 8503 (435591.13)		1847	2904		2842, 3552	2903	225, 226, 3115		227, 3530	2905					1676, 2414, 2908
Parabacteroides johnsonii DSM 18315 (537006.5)			419		3317	418	2442, 2443, 2444		2441, 3494	420					421, 2117
Parabacteroides merdae ATCC 43184 (411477.4)			285		1578	284, 1788	3334, 3335		1695, 3333	286	1787				287, 596, 1792, 1794
Parabacteroides sp. D13 (563193.3)		3313	737		11, 432	736	1058, 3904, 3905		411, 3903	738				2021	742, 1205, 2768
Parabacteroides sp. D25 (658661.3)		2028	1349		2922	1350	807, 3683, 3684		2944, 3685	1348					199, 1345, 1438
Paraprevotella clara YIT 11840 (762968.3)
Paraprevotella xylaniphila YIT 11841 (762982.3)					682
Parvimonas micra ATCC 33270 (411465.10)
Pediococcus acidilactici 7_4 (563194.3)	735, 793	1907				789	1492		1057		790, 791
Pediococcus acidilactici DSM 20284 (862514.3)	31, 77	30				34, 1580	965		1780		33				41
Phascolarctobacterium sp. YIT 12067 (626939.3)														381
Prevotella copri DSM 18205 (537011.5)					384, 2765				642, 771, 4375, 4510
Prevotella oralis HGA0225 (1203550.3)			1528, 2124		208	2123			2046, 2049	2122					834
Prevotella salivae DSM 15606 (888832.3)			1624		2547	1625, 1842			1558, 1559	1626					1564, 1839
Propionibacterium sp. 5_U_42AFAA (450748.3)	573	92, 833		1698		93	1020		1012	95, 1242, 1428					54, 1240, 1241, 2302
Propionibacterium sp. HGH0353 (1203571.3)		683, 1494				684	1668		1660	686, 2058
Proteus mirabilis WGLW6 (1125694.3)	2583	2582				2587	387		388		2584
Proteus penneri ATCC 35198 (471881.3)	1438, 1439	1436, 1437			1305	1443, 1444	4620		4619		1440
Providencia alcalifaciens DSM 30120 (520999.6)					3402		3264		3263
Providencia rettgeri DSM 1131 (521000.6)	3568	3569			1547	3564	3087, 3112		3086, 3113		3567
Providencia rustigianii DSM 4541 (500637.6)					90, 6992		2653, 4581		2654, 4580
Providencia stuartii ATCC 25827 (471874.6)					3144		756		757
Pseudomonas sp. 2_1_26 (665948.3)							480	479						450, 2388, 4078
Ralstonia sp. 5_7_47FAA (658664.3)
Roseburia intestinalis L1-82 (536231.5)							2027		2028					1146, 1550
Roseburia intestinalis M50/1 (657315.3)	3689	3695					1783		1782					2807, 3086
Roseburia intestinalis XB6B4 (718255.3)	2396	2390					3120, 3121		3119					1204, 2027
Roseburia inulinivorans DSM 16841 (622312.4)	803	802				800	2448, 3995		795, 2449			797, 798, 799		1563
Ruminococcaceae bacterium D16 (552398.3)	2573		2013			2014	52		51		2015
Ruminococcus bromii L2-63 (657321.5)
Ruminococcus gnavus ATCC 29149 (411470.6)	2355	2357				2356	3204		1071, 2646			2360, 2361, 2362			2358
Ruminococcus lactaris ATCC 29176 (471875.6)							2329		1814					756	1195, 2021
Ruminococcus obeum A2-162 (657314.3)							1118		3354					1558
Ruminococcus obeum ATCC 29174 (411459.7)						2080	2341		200					3232
Ruminococcus sp. 18P13 (213810.4)
Ruminococcus sp. 5_1_39BFAA (457412.4)	2689	2697				2691	2698		2699
Ruminococcus sp. SR1/5 (657323.3)					1960		1214		972
Ruminococcus torques ATCC 27756 (411460.6)									1971						395, 1279
Ruminococcus torques L2-14 (657313.3)	2279	2275				2276	808, 2281		809, 2273		2277
Salmonella enterica subsp. enterica serovar Typhimurium str. LT2 (99287.12)	3537	1196, 3538			1289	3540	713		714	1199, 3539	1195			3361	978
Staphylococcus sp. HGB0015 (1078083.3)	2076	55				573, 2074			56		574, 2073				576, 1266, 1267
Streptococcus anginosus 1_2_62CV (742820.3)	1767	1760				1766	1108		858			1761, 1762, 1763
Streptococcus equinus ATCC 9812 (525379.3)	1614						1465		1070
Streptococcus infantarius subsp. infantarius ATCC BAA-102 (471872.6)	662						176		497, 1165
Streptococcus sp. 2_1_36FAA (469609.3)	133, 1786	128				129	556		1537		130
Streptococcus sp. HPH0090 (1203590.3)	1212, 1556	1219				1213	1120		696			1216, 1217, 1218			197, 1220
Streptomyces sp. HGB0020 (1078086.3)	2157			3801, 5253	3295, 6873	5490	6874	3645	8192				5493, 5494		1717, 5489, 5824
Streptomyces sp. HPH0547 (1203592.3)	3641	4658		4620, 4638	5571	58	5570	2839, 4043		59					55, 1802
Subdoligranulum sp. 4_3_54A2FAA (665956.3)			1667			1664	303, 518, 4373		297, 476, 4374			1661, 1662, 1663, 3401			2382, 2467, 2970, 2978, 3483
Subdoligranulum variabile DSM 15176 (411471.5)							1467, 1900, 4520, 4957		1466, 1899, 4519, 4956			124, 959, 5083, 5651
Succinatimonas hippei YIT 12066 (762983.3)							1293							1977, 1978
Sutterella wadsworthensis 3_1_45B (742821.3)
Sutterella wadsworthensis HGA0223 (1203554.3)
Tannerella sp. 6_1_58FAA_CT1 (665949.3)						341			2008, 2009
Turicibacter sp. HGF1 (910310.3)	1327, 2390	326				1330	2230, 2553		1326, 2552			603, 604, 605
Turicibacter sp. PC909 (702450.3)	664, 808, 2285	2575				2282	2042, 2454		2286, 2455			2402, 2403, 2404
Veillonella sp. 3_1_44 (457416.3)
Veillonella sp. 6_1_27 (450749.3)
Weissella paramesenteroides ATCC 33313 (585506.3)		1042					1380		578
Yokenella regensburgei ATCC 43003 (1002368.3)	1461	1858				1459	2353		2354	1460
