# Supplementary material for: Comparative Genomic Analysis of the Human Gut Microbiome Reveals a Broad Distribution of Metabolic Pathways for the Degradation of Host-Synthetized Mucin Glycans and Utilization of Mucin-Derived Monosaccharides
Source: Front Genet. 2017 Aug 29;8:111. doi: 10.3389/fgene.2017.00111 (PMC5583593; doi:10.3389/fgene.2017.00111)
Supplement: Supplementary file 7 [file Table7.XLSX]

## Sheet: Table S7
Table S7. Genes involved in depletion and utilization of galactose. The PubSEED identifiers are shown. For details on analyzed organisms see Supplementary Table S1, for details on gene functions see Supplementary Table S2.
Organism (PubSEED ID)	Catabolic pathway I							Catabolic pathway II				Transport							Hydrolases							Problems (if any)
	Uridylyltransferase I	Epimerase I	Kinase I	Uridylyltransferase II	Uridylyltransferase III	Epimerase II	Phosphorylase	Isomerase	Kinase II	Aldolase	Phospho-beta-galactosidase	ABC systems		Permeases		Na+ symporter	PTS systems		Beta-galactosidases			Alpha-galactosidases
	GalU	GalM	GalK	GalT	GalY	GalE	LnbP	LacAB	LacC	LacD	GnbG	MglABC	LnbABC	GalP1	GalP2	GalP3	GalPTS	GnbPTS	Bga2	Bga35	Bga42	Aga4	Aga27	Aga36	Aga43
Abiotrophia defectiva ATCC 49176 (592010.4)		1505	265	1211		3049	3045					1913, 1914, 1915, 1916	758, 759, 760, 3041, 3042, 3043						761	1670			2310	2310
Acidaminococcus sp. D21 (563191.3)	419, 1505					548, 1926, 1967
Acidaminococcus sp. HPA0509 (1203555.3)	622, 1197					486, 1612, 1835
Acinetobacter junii SH205 (575587.3)	2884					961, 1635, 2887
Actinomyces odontolyticus ATCC 17982 (411466.7)	327		176			120, 1876		1813	1018	1019					1696								1025			Galactose-1-phosphate uridylyltransferase is not found
Actinomyces sp. HPA0247 (1203556.3)	353		172			114, 1434		1362							1248				269, 868, 1249							Galactose-1-phosphate uridylyltransferase is not found
Akkermansia muciniphila ATCC BAA-835 (349741.6)	1975	1482	1100		37, 38	36, 1274										1101			336, 608, 936, 1885, 1887, 1888, 1890	874, 1912			971, 1346	971
Alistipes indistinctus YIT 12060 (742725.3)		983, 1894	2233		982	1028								984					145, 1251, 1406, 1986, 2368				422, 2225	2225
Alistipes shahii WAL 8301 (717959.3)		1826, 2802	439		703	296								184					35, 38, 767, 932, 933, 1311, 2716				34, 105, 1071, 1807, 2088	105, 1071, 2088
Anaerobaculum hydrogeniformans ATCC BAA-1850 (592015.5)	883					1437, 1671			898
Anaerococcus hydrogenalis DSM 7454 (561177.4)						1885, 1886
Anaerofustis stercorihominis DSM 17244 (445971.6)										413
Anaerostipes caccae DSM 14662 (411490.6)	279	1024	1025	1023		1021, 1022			1040, 3509	746, 1039, 1941, 3511						1026							1879	1879
Anaerostipes hadrus DSM 3319 (649757.3)		2309, 2320, 2680	2319	2321		320, 1705, 2322			1244	1242						2318			2143, 2144
Anaerostipes sp. 3_2_56FAA (665937.3)	2945	129	130	128		127			146, 2545, 2546	144, 429, 2543						131							3397	3397
Anaerotruncus colihominis DSM 17241 (445972.6)	2937	3172	57	58		893, 1163, 1167						679, 681, 682, 686
Bacillus smithii 7_3_47FAA (665952.3)	1614, 1939, 3590					951, 1611, 3587		315, 316	318	317							319, 320, 321						1628	1628
Bacillus sp. 7_6_55CFAA_CT2 (665957.3)	4442, 4795			5468		1471, 1624, 4445, 4460, 5844			1168																	Galactose kinase and transporter are not found
Bacillus subtilis subsp. subtilis str. 168 (224308.113)	1878, 3174, 3670, 3675	1897	3929	3928		760, 3107, 3997							3350, 3351								740, 3513	745, 3119				Transporter is not found
Bacteroides caccae ATCC 43185 (411901.7)		2174, 3292	2172		3128	665, 826, 842, 2903								2173					10, 1150, 1273, 1424, 1598, 1715, 1960, 2446, 2668, 2714, 3365, 3629	247, 1659, 1845, 3023			260, 1271, 3244	1271, 3244
Bacteroides capillosus ATCC 29799 (411467.6)	1888	867	3502	3504		855, 3503	848					733, 737, 738, 739	850, 851, 852						1144, 2810, 2828, 3217, 3522		3081
Bacteroides cellulosilyticus DSM 14838 (537012.5)		983, 1946, 4504, 4885	4506		102, 103	377, 656, 3700, 3858, 3924								4505		2323			178, 179, 205, 214, 406, 407, 408, 621, 1187, 1206, 1248, 1368, 1375, 1498, 1551, 1618, 1757, 1764, 1896, 1974, 2122, 2294, 2316, 2328, 2543, 2548, 2550, 2676, 2992, 3116, 3280, 4047, 4626, 4738, 4999	180, 637, 2542, 3102	108, 785, 1893, 2999		1770, 1771, 1772, 3605, 4025, 4642, 4781, 5064	1772, 4025, 4642, 4781, 5064
Bacteroides clarus YIT 12056 (762984.3)		373	371		2589	798								372					225, 587, 1659, 1664, 1769, 1777, 2168				2116, 2124, 2674	2116, 2674
Bacteroides coprocola DSM 17136 (470145.6)	2943	2685, 3092, 3121	3094		3155	573, 2177								3093					1295, 1650, 1685, 1744, 2155, 2166, 2554, 3214, 3495, 3660, 3661				377, 2763, 3565	377, 3565
Bacteroides coprophilus DSM 18228 (547042.5)		3047	3045		2303	660								3046		2729			80, 121, 299, 950, 1117, 2609, 2610, 2723, 2728, 2781, 2782, 2832, 3146, 3173, 3262	1773, 3141, 3144			531, 2028	2028
Bacteroides dorei DSM 17855 (483217.6)		1375, 3350, 3466, 3469, 4170	3467		59, 890	891, 2494, 2504								3468					44, 134, 328, 373, 395, 638, 1023, 1088, 1633, 1861, 2100, 2848, 2849, 2878, 2882, 2908, 3007, 3154, 3309, 3349, 3964, 3972, 3973, 4281, 4293	1136	374, 375		992, 4166	4166
Bacteroides eggerthii 1_2_48FAA (665953.3)		1890, 3240, 3253	3242		1197	2383, 2669, 3214								3241					504, 505, 674, 675, 1018, 1026, 1155, 1165, 1166, 1167, 1170, 2146, 2342, 2897, 3387, 3546, 3776	668, 673, 2274			2323	2323
Bacteroides eggerthii DSM 20697 (483216.6)		216, 1162, 1174	1172		612	82, 1197, 1202, 2162, 2386								1173					570, 579, 580, 581, 584, 659, 1085, 1898, 1899, 2344, 2680, 3059, 3067	951
Bacteroides finegoldii DSM 17565 (483215.6)		2218, 2226	2224		2955	1794, 1811, 2793, 3155								2225					127, 342, 1297, 1310, 1951, 1956, 1957, 1959, 2992, 3068, 3116, 3818	2207, 2832	1309		125, 3512, 4046	3512
Bacteroides fluxus YIT 12057 (763034.3)		517, 654	656		1246	164, 1058, 2206, 2392, 3194								655					193, 198, 226, 509, 554, 556, 1086, 1673, 2321, 3096, 3267	207, 225, 1563			119, 1662, 3492	119, 3492
Bacteroides fragilis 3_1_12 (457424.5)		320, 2600, 4068	318		4636	219, 480, 1527, 1562, 1994, 3668								319					328, 395, 398, 545, 864, 947, 1828, 1834, 2129, 2292, 2579, 2614, 2618, 2782, 3291, 3435, 3653, 4521	2291, 3652, 4334			152, 2660, 2665, 4062	2660
Bacteroides fragilis 638R (862962.3)		361, 1672, 4454	1670		4122	809, 1463, 1464, 1574, 1903, 2653, 2662, 2674, 3896								1671					30, 146, 342, 346, 390, 639, 734, 932, 937, 1681, 1747, 1941, 3197, 3336	640, 3880, 4015, 4282, 4283, 4319			287, 293, 561, 1512, 4461	293, 561
Bacteroides fragilis NCTC 9343 (272559.17)		293, 1622, 4301	1620		4012	1011, 1527, 1889, 2603, 2612, 2624, 3727, 3728, 3765								1621					30, 153, 273, 277, 320, 563, 652, 841, 846, 1631, 1786, 1923, 3118, 3250	564, 3748, 3876, 4162			223, 228, 486, 1386, 4307	228, 486
Bacteroides fragilis YCH46 (295405.11)		377, 1605, 4225	1603		3958	1512, 1797, 2476, 2502, 3500								1604					71, 224, 355, 359, 404, 640, 748, 932, 937, 1614, 1687, 1690, 1834, 3115, 3244	642, 3741, 3867, 4104			301, 311, 565, 1451, 4231	311, 565
Bacteroides intestinalis DSM 17393 (471870.8)		175, 867, 1175, 2613, 2628	2615		4579	2172, 2372, 2503, 2515, 2897, 2900								2614					323, 350, 539, 788, 799, 829, 865, 901, 1009, 1016, 1108, 1163, 1246, 1353, 1467, 1470, 1472, 1618, 2242, 2596, 2682, 2839, 2864, 2975, 4059, 4115, 4116, 4499, 4502, 4505, 4510, 4542	303, 3973	4049, 4574		1002, 2550, 2881, 3023, 4544	2881, 3023
Bacteroides ovatus 3_8_47FAA (665954.3)		2943, 4833, 4840	4835		2667	1000, 1209, 1226, 1547, 1742, 3406								4834					127, 258, 308, 310, 315, 317, 376, 592, 976, 1291, 2123, 2340, 2704, 2800, 2958, 2981, 3385, 3709, 3738, 3739, 3743, 4093, 4563, 5006, 5020	2492, 2829, 4120, 5049, 5180	2979, 2980, 4592		129, 415, 3516, 4460, 4748, 4919	415, 3516, 4919
Bacteroides ovatus ATCC 8483 (411476.11)		1581, 1585, 2824	1583		3102	24, 210, 3172, 4710								1584					232, 400, 419, 420, 422, 811, 1182, 1541, 1731, 1732, 1748, 1820, 1821, 1827, 2172, 2189, 2225, 2265, 2279, 2285, 2331, 2348, 2599, 2810, 2967, 3066, 3717, 4205, 4241, 4317, 4673	2940, 4408	4206, 4207		606, 800, 813, 1684, 2101, 2324	800, 2101
Bacteroides ovatus SD CC 2a (702444.3)		306, 1735, 1741	1739		2031	254, 775, 1727								1740					54, 55, 152, 284, 285, 286, 321, 502, 1056, 1934, 2304, 2712, 2715, 3670, 3888, 3976, 4176, 4287, 4334, 4680, 4794	1450, 1651, 2032	3216, 3801, 4288, 4348, 4350		2713, 3049, 3797, 4149, 4678	2713, 3049, 3797
Bacteroides ovatus SD CMC 3f (702443.3)		1595, 1599, 2021	1597		3011	1270, 1623, 1663, 1684, 1739, 1740, 4326								1596		1611			60, 256, 355, 815, 900, 1295, 1296, 1558, 2006, 2249, 2956, 3041, 3122, 3351, 3352, 3356, 3859, 3861, 3875, 4197, 5415	280, 2153, 2333, 2904	1559, 1560, 3227, 3229		1941, 2942, 2943, 2945, 3858, 3873, 4795	1941
Bacteroides pectinophilus ATCC 43243 (483218.5)					983	168, 251, 994, 2781
Bacteroides plebeius DSM 17135 (484018.6)		2011, 2124	2009		86	814, 1890								2010					45, 460, 471, 488, 895, 912, 979, 980, 1214, 1330, 1350, 1363, 1367, 1640, 1641, 1670, 2133, 2830, 3219, 3286, 3290, 3306, 3320	3341, 3415	984		463, 493, 1240, 2195, 3374, 3475	3374, 3475
Bacteroides sp. 1_1_14 (469585.3)		974, 990, 2690, 3477, 3480	988		3742	2271								989					21, 85, 646, 758, 761, 766, 767, 1147, 1345, 1361, 1799, 2189, 2206, 2207, 2208, 2212, 2213, 2476, 2594, 2687, 2884, 3201, 3330, 3459, 3909, 3910, 3956	770, 913, 1059, 3589	753		763, 2931, 3772, 4679, 4817	3772, 4817
Bacteroides sp. 1_1_30 (457387.3)		2585, 3597, 3602	3600		4626	82, 2774, 3024, 3347, 3367								3601					323, 344, 345, 348, 916, 1149, 1392, 1743, 1757, 2093, 2119, 2248, 2354, 2357, 2571, 2741, 4598, 4846, 5184	2717	2094, 2095, 2460, 4501		1729, 1730, 1732, 2246, 2355, 2455, 2509, 4367	2355, 2455, 2509
Bacteroides sp. 1_1_6 (469586.3)		1017, 1143, 1446, 3319, 3322	1141		3609	913, 1407								1142					139, 471, 475, 476, 485, 710, 1324, 1374, 1755, 1801, 2162, 2226, 2252, 2253, 2254, 2260, 2365, 3777, 3854, 4019, 4247, 4804, 5119, 5140	532, 2248, 2808, 3456	2259		1240, 1444, 1937, 2251, 3383, 4712	1444, 1937
Bacteroides sp. 20_3 (469591.4)		845, 1633	1631		2110	3604								1632					98, 120, 121, 1147, 1920, 2275, 2837, 3273, 3639, 4829, 4830	2164			1456, 2113, 3670	1456, 3670
Bacteroides sp. 2_1_16 (469587.3)		1827, 2534, 4010	1825		4486	119, 1091, 1115, 1392, 1622, 1727, 3572, 4464								1826					155, 1836, 1896, 1899, 1995, 2185, 2190, 2281, 2397, 2517, 2521, 2562, 2792, 2884, 3013	2793, 3797, 4272			1669, 2466, 2471, 2717, 4004	2471, 2717
Bacteroides sp. 2_1_22 (469588.3)		127, 2705, 2711	2709		982	1915, 2416, 2875, 3786								2710					142, 292, 552, 733, 760, 763, 1010, 1347, 1486, 2298, 2302, 2303, 2323, 2395, 2530, 3317, 3342, 3343, 3528, 4550	326, 1128, 3641	864, 3318, 4069, 4071		205, 731, 761, 860, 4058	205, 761, 860
Bacteroides sp. 2_1_33B (469589.3)		1431, 3623, 3683	3621		1139	1074, 3797								3622					551, 1040, 1279, 1470, 2131, 2270, 2271, 2525, 3388	1181			1013, 3682, 3845	1013, 3682, 3845
Bacteroides sp. 2_1_56FAA (665938.3)		350, 1855, 4275	1853		4863	889, 1184, 1758, 2040, 2053, 2797, 2818, 3096, 3159								1854					87, 205, 329, 334, 380, 704, 804, 1004, 1009, 1866, 1937, 2106, 3780, 3996	705, 3112, 4755			278, 283, 536, 1675, 4282	283, 536
Bacteroides sp. 2_1_7 (457388.5)		722, 3092	3094		2800	2870								3093					403, 404, 421, 1509, 2049, 2904, 3718	2751			2928, 4144	2928, 4144
Bacteroides sp. 2_2_4 (469590.5)		860, 872, 2667	862		3381	3806, 3881, 4617, 4820								861		884			148, 620, 1290, 1320, 1482, 1496, 1498, 1664, 1824, 1825, 1909, 2186, 2207, 2208, 2213, 2682, 2812, 2830, 3408, 4320, 4594, 4727, 4728, 4735, 4949	2001, 2879, 3527, 4973	4, 6, 1665, 1666, 1667, 2635		1056, 1484, 1499, 2740, 2841, 2843, 2844, 4318, 4742, 5656, 5657	1056, 2740, 4318
Bacteroides sp. 3_1_19 (469592.4)		645, 1286	1284		2555	733, 3787, 3864								1285					163, 967, 989, 1754, 2328, 2772, 3510, 3752	2606			2558, 3718, 3926	3718, 3926
Bacteroides sp. 3_1_23 (457390.3)		874, 880, 2675	876		2992	501, 782, 856, 1226, 3926								875		892			93, 97, 98, 118, 478, 920, 1588, 1693, 1707, 1709, 1831, 1875, 1877, 1882, 1884, 1947, 1948, 1967, 2472, 2490, 2649, 2783, 2849, 2956, 3281, 3898, 4283, 4309, 4310, 4392, 4881	2427, 2818, 3305, 4483	2703, 3141, 3143, 4284, 4285		1695, 1710, 2458, 2459, 2461, 2570, 3008	2570
Bacteroides sp. 3_1_33FAA (457391.3)		793, 796, 889, 2337, 3764	795		1444, 3025	119, 1443								794					164, 373, 374, 382, 890, 938, 1085, 1263, 1285, 1711, 1919, 2125, 2202, 2225, 2382, 3006, 3109, 3278, 3428, 3429, 3462, 3467, 3475, 3497, 3672	3568	1283, 1284		2341, 2348, 3472	2341
Bacteroides sp. 3_1A (469593.3)		1910, 2382, 2385	2383		2857, 4273	1396, 4225, 4274, 4385								2384					63, 276, 402, 643, 878, 1351, 2837, 2839, 2946, 3273, 3281, 3282, 3283, 3393, 3681, 3704, 3860, 3886, 4311, 4768	448	3682, 3683, 3684		227, 241, 902, 3380	227
Bacteroides sp. 3_2_5 (457392.3)		56, 826, 3419	58		4308	149, 1445, 2725, 2948, 3192, 3193, 3238, 3696, 3708, 4020								57					47, 256, 261, 459, 546, 798, 841, 845, 974, 1087, 1966, 2100, 3747, 4352	545, 3213, 4085			208, 620, 893, 898, 3413	620, 893
Bacteroides sp. 4_1_36 (457393.3)		184, 1569, 1573, 2207	1571		3694	1065, 1197, 1212, 1368								1570					194, 643, 696, 699, 771, 773, 780, 902, 1002, 1070, 1813, 2053, 2141, 2142, 2213, 3026, 3511	2042	772		1312, 2138	1312
Bacteroides sp. 4_3_47FAA (457394.3)		1935, 1938, 2815	1937		1016, 2935	966, 1017								1936					78, 205, 596, 773, 1053, 1566, 1589, 1709, 1786, 2676, 2698, 2718, 2951, 2953, 3618, 3810, 4381, 4382, 4390	1663	1587, 1588		616, 759, 760, 4348
Bacteroides sp. 9_1_42FAA (457395.6)		1121, 2369, 2372, 2467, 3694	2371		151, 2970	150, 2080								2370					20, 418, 616, 655, 678, 902, 996, 1008, 1349, 1570, 1571, 1579, 2121, 2468, 2469, 2516, 2950, 3053, 3139, 3285, 3286, 3317, 3321, 3347, 3523, 3994	3326, 3950	676, 677		1125, 1133	1125
Bacteroides sp. D1 (556258.5)		357, 1466, 1473	1471		2071	1051, 2471, 2760, 4268								1472					128, 372, 405, 584, 611, 614, 962, 1257, 1261, 1262, 1295, 1748, 2099, 2544, 2685, 3121, 3122, 3146, 3938, 4451	162, 1860, 1966	717, 3145, 3409, 3411		582, 612, 713, 875, 3449	612, 713, 875
Bacteroides sp. D2 (556259.3)		495, 505, 2754	497		1794	283, 878, 4349, 4377								496					66, 536, 590, 896, 1260, 1341, 1379, 1683, 1684, 1685, 1690, 1933, 1934, 1999, 2141, 2249, 2267, 2268, 2493, 2584, 2644, 2770, 2776, 2939, 2953, 3146, 3266, 3670, 3991, 4605, 4891, 5010, 5084	565, 1124, 1170, 2613, 3003	1377, 1378, 4769, 4771		1939, 2247, 2856, 2964, 2966, 2967, 4955	2856
Bacteroides sp. D20 (585543.3)		977, 981, 1943, 3518	979		641	200, 1135, 2907, 3088, 3207, 3471, 3485								980					84, 528, 1443, 1446, 1521, 1523, 1530, 1658, 1758, 1898, 1904, 1906, 1953, 1990, 1991, 2278, 2279, 2370, 2606, 3578	2379	1522		315, 317, 1080, 2281	1080
Bacteroides sp. D22 (585544.3)		1042, 4651, 4655	4653		2988	936, 1400, 1490, 1506, 1645, 2193, 3884								4654					286, 414, 882, 901, 1028, 1667, 1711, 1730, 1731, 1735, 2593, 2618, 2699, 2973, 3045, 3484, 3868, 4183	832, 2162	2594, 2595, 2845, 2847		412, 425, 867, 868, 871, 981, 2714	425, 981
Bacteroides sp. HPS0048 (1078089.3)		265, 813, 2515, 3721	3723		4790	1628, 2235, 2812, 2813, 3474, 3477, 3634, 4680								3722					23, 88, 235, 354, 636, 1055, 1419, 1963, 2090, 2518, 3180, 3183, 3947, 4402, 4404, 4412	466			120, 151, 1949, 4049	151, 1949, 4049
Bacteroides stercoris ATCC 43183 (449673.7)		1612, 2824	1610		334	1097								1611					537, 809, 1435, 1454, 2246, 3212				2341	2341
Bacteroides thetaiotaomicron VPI-5482 (226186.12)		355, 370, 2896, 3593, 3596	368		3872	631								369					461, 773, 1000, 1009, 1010, 1013, 1664, 1815, 2254, 2255, 2721, 2969, 3019, 3153, 3177, 3241, 3359, 3360, 3407, 3577, 4112, 4218, 4223, 4248, 4312, 4748, 4765	289, 3714, 4227	4219		2706, 2898, 3123, 3194, 3651, 4224	2898, 3194
Bacteroides uniformis ATCC 8492 (411479.10)		1277, 1526, 1529, 2781, 2994	1528		2484	2346, 2727, 2745, 2892								1527					328, 424, 578, 682, 1223, 1289, 1395, 2888, 2988, 3061, 3062, 3218, 3280, 3287, 3290, 3382, 3385, 3436, 3904, 3912	3232	3289		2269, 3065	2269
Bacteroides vulgatus ATCC 8482 (435590.9)		770, 2297, 2399, 2402, 3717, 3718	2400		386, 3988	3047, 3987, 4127								2401					169, 189, 307, 403, 405, 551, 625, 1029, 1198, 1422, 1836, 1853, 1876, 1877, 2234, 2244, 2296, 2769, 2775, 2776, 3001, 3949, 4245	507	187, 188		660, 763	763
Bacteroides vulgatus PC510 (702446.3)		231, 323, 3430, 3433	3431		1253, 1628	172, 1254								3432					130, 230, 648, 650, 708, 761, 1063, 1761, 1844, 1878, 2301, 2338, 2345, 2346, 2643, 2775, 3179, 3196, 3205	919	2302, 2303		1033, 2486, 2889	2889
Bacteroides xylanisolvens SD CC 1b (702447.3)		2585, 2591, 4565	2589		2852	760, 1854, 4805								2590					31, 171, 400, 401, 1150, 1153, 1180, 1817, 2101, 2824, 3069, 3102, 3103, 3312, 3393, 3456, 3639, 3643, 3644, 3723, 4007, 4550	1252, 1551, 3690	158, 920, 2027, 2065, 2417		1152, 1182, 2031, 2142, 3241	1152, 2031, 3241
Bacteroides xylanisolvens XB1A (657309.4)		353, 364, 1616	362		3848	1837, 2756								363					764, 777, 805, 1008, 1420, 1444, 1603, 2043, 2069, 2158, 2708, 3617, 3818, 3900, 3903, 3904, 3957, 4643	1076, 1766	584, 586, 689, 2044, 2046		453, 694, 776, 807, 1405, 1406, 1408, 1536	694, 776, 1536
Barnesiella intestinihominis YIT 11860 (742726.3)		1724, 2373	1723		367	2491			941										511, 725, 738, 2376, 2871				108	2381
Bifidobacterium adolescentis L2-32 (411481.5)	1142	1788	137	138		706									1914, 63				25, 64, 1984	1376	60, 749, 1375, 1938		18, 318, 830, 1978	18, 318, 830, 1978	1977
Bifidobacterium angulatum DSM 20098 = JCM 7096 (518635.7)	849		280	281		282									285, 287				119, 283, 284		291, 1485		246, 728	246, 728
Bifidobacterium animalis subsp. lactis AD011 (442563.4)	1392		585	586		466							490, 492		481, 482				149, 271, 483		48, 491		921, 1598	921, 1598
Bifidobacterium bifidum NCIMB 41171 (398513.5)	403		1067	1066		474, 1614	481, 905						482, 483, 484		1612				833, 1143, 1478, 1479, 1611		849, 1704		1721	1721
Bifidobacterium breve DSM 20213 = JCM 1192 (518634.7)	1055		487	486		93, 1476	1473						524, 527, 1469, 1471, 1472		1513, 80				81, 1512		430, 525		8	8
Bifidobacterium breve HPH0326 (1203540.3)	1736		575	574		119, 1074	1077						507, 509, 510, 612, 613, 615, 616, 1078, 1079, 1081		1038, 80				81, 1039		511, 614		8	8
Bifidobacterium catenulatum DSM 16992 = JCM 1194 (566552.6)	643		1028	1029		1151, 1153									1238				1237, 1268, 1310		287, 1112, 1529		201, 992, 1557	201, 992
Bifidobacterium dentium ATCC 27678 (473819.7)	1757		1165	1164		205									1304, 1305				505, 744		82, 1059		246, 500, 592, 849, 858, 895	246, 500, 592, 849, 895	856
Bifidobacterium gallicum DSM 20093 (561180.4)	227		407	408		989													809				1178	1178		Transporter is not found
Bifidobacterium longum DJO10A (Prj:321) (205913.11)	314		438	437		1832	1835						918, 923, 1022, 1023, 1837, 1838, 1839		1820				1819		921, 1025		1053, 1308	1053
Bifidobacterium longum NCC2705 (206672.9)	436		926	927		1699, 1726	1696						875, 880, 995, 997, 1692, 1693, 1694		679				680		878, 994		1422, 1476	1422
Bifidobacterium longum subsp. infantis 157F (565040.3)	1039		426	425		1698, 1726	1729						359, 360, 361, 1731, 1732, 1733		680				679		362, 472		1934, 1985	1985
Bifidobacterium longum subsp. infantis ATCC 15697 = JCM 1222 (391904.8)	1193		2146	2147		541, 633, 2248	2251						909, 910, 911, 2252, 2253, 2254		2199, 2410, 2411, 2448, 270, 523	1436			2413		2098, 2202, 2490		2534	2534
Bifidobacterium longum subsp. infantis ATCC 55813 (548480.3)	1185		297	298		651, 678, 1050	648						645, 646, 647		1893, 452, 794				453, 793		250, 1891		1009, 1598	1598
Bifidobacterium longum subsp. infantis CCUG 52486 (537937.5)	1657		206	207		1180, 1207	1177						1173, 1174, 1175		246, 975				974		157, 248		681, 1708	681
Bifidobacterium longum subsp. longum 2-2B (1161745.3)	1486		1294	1293		484, 511	514						515, 516, 517, 838, 839		281				282		836, 1341		138, 1514	1514
Bifidobacterium longum subsp. longum 44B (1161743.3)	766		1263	1264		1604, 1631, 1798	1601						103, 104, 105, 1598, 1599, 1600		1859				1858		102, 535		211, 375	375
Bifidobacterium longum subsp. longum F8 (722911.3)	299		798	799		1189, 1596	1599						858, 859, 860, 1600, 1601, 1602		549				550		752, 856		1549, 1837	1549
Bifidobacterium longum subsp. longum JCM 1217 (565042.3)	1119		413	412		1648, 1676	1679						458, 1680, 1681, 1682		1541, 366				1542		362, 459		1887, 1953	1953
Bifidobacterium pseudocatenulatum DSM 20438 = JCM 1200 (547043.8)	1258, 1259		932	931		208, 210, 1612									1749, 734, 815				788, 816, 1750, 1753		110, 759, 835		1722, 1878	1722, 1878
Bifidobacterium sp. 12_1_47BFAA (469594.3)	1664		1013	1014		552, 580, 1894, 1899	583						475, 476, 585, 586, 587		331				330		478, 968		744, 1085	744
Bilophila wadsworthia 3_1_6 (563192.3)	954	32				986, 1355
Blautia hansenii DSM 20583 (537007.6)		542	719, 1523	1524		806	1753					653, 657, 658, 659	811, 812, 813, 1757, 1758						1683, 1812, 1930, 2045, 2332				88	88
Blautia hydrogenotrophica DSM 10507 (476272.5)		2869	372	373		596	583		1033				585, 586, 587						1073							Transporter is not found
Bryantella formatexigens DSM 14469 (478749.5)		3236	1433	2156		2589	554					1634, 1637, 1638, 1639, 2753	550, 555, 556, 557						964, 965, 985, 1691, 1974, 2504, 2766, 2812, 2851, 3870	966	2871	674, 684, 4155	581, 681, 1952	581, 1952
Burkholderiales bacterium 1_1_47 (469610.4)	108					603, 1632
butyrate-producing bacterium SM4/1 (245012.3)				1722		2237						1849										1904, 1905
butyrate-producing bacterium SS3/4 (245014.3)		1361	1837	899		1013, 3086						968, 969, 970, 971
butyrate-producing bacterium SSC/2 (245018.3)		1126, 1138, 2276	1137	1139		1140, 2694			181	179, 2271						1136
Butyricicoccus pullicaecorum 1.2 (1203606.4)		1111, 1160	1163	1161		1162			2192	2193		1157, 1158, 1159, 2294, 2300, 2301, 2302							3040				2962	2962
Butyrivibrio crossotus DSM 2876 (511680.4)			2197	2195		453, 508, 2144, 2196										2198			2199
Butyrivibrio fibrisolvens 16/4 (657324.3)		514	2726	1942		1856, 2547, 2562						1516, 1517	2729, 2730, 2731						1385, 2728, 3236	613	220, 221		586, 587, 1389, 2056	586, 587, 1389
Campylobacter coli JV20 (864566.3)	693					204
Campylobacter upsaliensis JV21 (888826.3)	1343					750, 1037, 1409
Catenibacterium mitsuokai DSM 15897 (451640.5)		202, 1928	175, 556, 1389, 1879, 1897, 1927	1929		465, 546, 1926										1541			112	1268			1019	1019
Cedecea davisae DSM 4568 (566551.4)	1301, 2239, 2677	1015	1016	1017		1018, 1018			220	214		2774, 2775, 2776											3198	3198
Citrobacter freundii 4_7_47CFAA (742730.3)	3912, 4367	2888	2889	2890		449, 2891, 2891			1446	934, 935, 1445		4474, 4475, 4476							2462			766
Citrobacter sp. 30_2 (469595.3)	138, 483	1407	1408	1409		484, 1410, 1410, 2476			2943	2950, 3862, 3863		592, 593, 594							982			4479
Citrobacter youngae ATCC 29220 (500640.5)	1827, 2170	3256	3257	3258		3259, 3259, 4007			3808	141, 142, 3815		2288, 2289, 2290							1867, 2805, 2867, 3766				2801	2801
Clostridiales bacterium 1_7_47FAA (457421.5)		609	2132	3194		1583, 5582, 5585	4154			2378		4998, 4999, 5000, 5001	4156, 4157, 4158		1332				325, 2539, 4566, 4895, 5089				2185, 2659	2185, 2659
Clostridium asparagiforme DSM 15981 (518636.5)		2178, 3861	1958	1874		862, 4490, 5292						2786, 2787, 2788, 4849, 4850, 4851, 4852, 4854							1702, 2459, 2562	3719		2268	170	170
Clostridium bartlettii DSM 16795 (445973.7)	2397					2219				2253
Clostridium bolteae 90A5 (997893.5)		2024	1518	6057		1821, 5447, 5449	4411					2040, 2041, 2042, 2565, 2566, 2567, 2568	4408, 4409, 4410		5864				69, 3740			1099, 1810, 4946	1130, 4831	1130, 4831
Clostridium bolteae ATCC BAA-613 (411902.9)		2646	5037	4426		3898, 4068, 4070	1483			140, 147		1313, 1314, 1315, 1316, 2628, 2629, 2630	1480, 1481, 1482		1864				538, 2103			885, 3192, 3909	1640, 3163	1640, 3163
Clostridium celatum DSM 1785 (545697.3)	1528, 2692	603	617	618		199	2573, 2574		585	574		2466, 2472, 2473, 2474	2577, 2578, 2579		1197				623, 2065, 2344, 2374, 3008
Clostridium cf. saccharolyticum K10 (717608.3)		817	3091	3552		55						1407, 1408, 1409, 1411										1341
Clostridium citroniae WAL-17108 (742733.3)		45	506	5650		131, 5404, 5406	2512					3498, 3499, 3500, 3501							979, 3594, 5806		573	142, 4585, 6067	815, 2890, 3231, 4589	2890, 4589
Clostridium clostridioforme 2_1_49FAA (742735.4)		3822	3497	4956		503, 3171, 3173, 3893	2652			4527		981, 983, 984, 3804, 3805, 3806, 4830, 4831, 4832	2653, 2655, 2656						4686, 4766		137, 4513	3904	273, 4653, 5156	273, 4653, 5156
Clostridium difficile CD196 (645462.3)	2677, 3445			1252		2676			3387	2994, 3384																Galactose kinase and transporter are not found
Clostridium difficile NAP07 (525258.3)	550, 3473			3479		3472			511	508, 1052																Galactose kinase and transporter are not found
Clostridium difficile NAP08 (525259.3)	3523, 3584			2724		3585			3484	1166, 3481																Galactose kinase and transporter are not found
Clostridium hathewayi WAL-18680 (742737.3)		2395, 4478, 4917	1176	3179		699, 701, 714, 715, 812, 2327, 2713, 4774	4106, 4107					1251, 4810, 4812, 4813	4108, 4109, 4110						569, 1206, 4423		1002, 2910, 3196	4564	146, 4509	146, 4509
Clostridium hiranonis DSM 13275 (500633.7)	2125			996		787			1060, 1113	1058																Galactose kinase and transporter are not found
Clostridium hylemonae DSM 15053 (553973.6)		382, 1946, 3355	941	940		2618, 3218	3210		1189	1192		216, 217, 218, 222	3213, 3214, 3215						383, 1518				507	507
Clostridium leptum DSM 753 (428125.8)	419	539, 972	1931	1925		1520			5	9									466, 497, 767, 2309	778	18	2455	489, 2128, 2635	489, 2128, 2635		Transporter is not found
Clostridium methylpentosum DSM 5476 (537013.3)	186					414
Clostridium nexile DSM 1787 (500632.7)		3596	3598	3597		1686, 1707, 2694	1721					792, 793, 794, 798	1712, 1713, 1714, 3026, 3027, 3028						278, 2119, 3063, 3643		3029		275	275
Clostridium perfringens WAL-14572 (742739.3)	1992, 1996	1009	1010	1011		825, 1993, 2000, 2256	1927		1913	2683		1006, 1007, 1008	1921, 1922, 1923						205, 272, 932, 2783		2761		1990	1990
Clostridium ramosum DSM 1402 (445974.6)	2151	62	61	63		64, 223, 1696	1039						1030, 1034, 1035, 1036, 1038						55, 79, 1637	1047			47	47		Transporter is not found
Clostridium scindens ATCC 35704 (411468.9)		35	3455	3454		124, 2957	2966		2580	2577		1656, 1661, 1662, 1663, 1667, 1668	117, 118, 119, 2960, 2961, 2962						125		123
Clostridium sp. 7_2_43FAA (457396.3)	269	425	1486	1484		488, 1485	3457		2043	1396, 2042		883, 884, 2641, 2646, 2647, 2648	3455, 3456, 3459						198, 199, 214, 430	160			2240	2240
Clostridium sp. 7_3_54FAA (665940.3)		3877	4266	560		2255, 3788, 3807	3618					4480, 4483, 4484, 4485							2989, 3332
Clostridium sp. D5 (556261.3)		4375	2938	2936		2937, 3669, 4678, 4767, 4915	3342, 819		2836, 4279	2308, 2832, 4277		4226, 4227, 4228	820, 821, 822, 2033, 2034, 2037, 2038, 2039		161, 1935				488, 1131, 2629, 2633, 3635, 4229, 4231	688, 689, 914	42, 691, 3437	4191	1807, 2325	1807, 2325
Clostridium sp. HGF2 (908340.3)			3232			3566, 4136	1474, 2964		2391				2962, 2965, 2966, 2967									2900
Clostridium sp. L2-50 (411489.7)			1067	1066		1994, 2086						1959, 1960, 1961, 1965				1416			1417				63, 64	63, 64
Clostridium sp. M62/1 (411486.3)		212	866	2512		320, 3363						2636, 2637, 2638										524
Clostridium sp. SS2/1 (411484.7)		852, 863, 1183	862	864		865, 2767			1976	1178, 1974						861			1517, 1518
Clostridium spiroforme DSM 1552 (428126.7)	235					838			728	729									1339, 2167, 2168, 2169, 2269
Clostridium sporogenes ATCC 15579 (471871.7)	463					868, 1901				1607
Clostridium symbiosum WAL-14163 (742740.3)		1568	2873	993		72, 1626, 3029	366					1782, 1783, 1784, 1785							587, 799
Clostridium symbiosum WAL-14673 (742741.3)		4226	3951	670, 2301		519, 800, 4158	150					2016, 2017, 2018, 2019				671			565, 672, 883, 884
Collinsella aerofaciens ATCC 25986 (411903.6)	948	768	794	444, 793		1712		788, 789	791, 2056	799	2047							2048, 2049, 2050, 2059
Collinsella intestinalis DSM 13280 (521003.7)	253					487		386, 387	384	381
Collinsella stercoris DSM 13279 (445975.6)	359	138, 829	137, 828	136, 827		625		155, 156	159	161, 776	127	831, 832, 833						128, 129, 130, 132	1635
Collinsella tanakaei YIT 12063 (742742.3)	622, 1893	1362	1363	1364		981		730, 731	741	704																Transporter is not found
Coprobacillus sp. 29_1 (469596.3)	2740	2976	2975	2977		584, 1142, 1146, 1193, 1194	1527		704	272, 705, 1430			1528, 1530, 1531, 1532						663, 1743	81						Transporter is not found
Coprobacillus sp. 3_3_56FAA (665941.3)	3217	1085	1086	1084		740, 1083, 1163	1492						1483, 1487, 1488, 1489, 1491						1066, 1094, 3902	1500			1102	1102		Transporter is not found
Coprobacillus sp. 8_2_54BFAA (469597.4)	3485	3064	3063	3065		283, 1761, 3066	596						586, 591, 592, 593, 595						147, 217, 3055, 3083	604			3047	3047		Transporter is not found
Coprobacillus sp. D6 (556262.3)	363	2560	2561	2559		1277, 3174, 3178, 3223, 3224	3551		1159	1158, 1407, 3455			3552, 3554, 3555, 3556						1199, 2909	1597						Transporter is not found
Coprococcus catus GD/7 (717962.3)		2369	22	2148		23													269							Transporter is not found
Coprococcus comes ATCC 27758 (470146.3)		2341	1070	1069		199, 200						1169, 1170, 1171, 1172, 1173	1105, 1106, 1107, 1108		427				1166, 1167, 1659	676			1126, 1280, 2555	1126, 1280, 2555
Coprococcus eutactus ATCC 27759 (411474.6)			1663	1662		1661						1988, 1989, 1990, 1994				2263			1668, 2262		915		520, 1454, 1515, 1906, 2218	520, 1454, 1515, 1906, 2218
Coprococcus sp. ART55/1 (751585.3)			1269	1270		1271						993, 998, 999, 1000				2584			1242, 2583		2529		1093, 1399, 1460, 1474, 2559	1093, 1399, 1460, 1474, 2559
Coprococcus sp. HPP0048 (1078091.3)		1091	1602	1601		2296	2284					1593, 1594, 1596, 1597	2290, 2291, 2292		821, 958				158, 717, 940, 1014, 1022, 2369				2623	1335, 1918, 2047, 2623
Coprococcus sp. HPP0074 (1078090.3)		488	2589	2590		1779, 2076	2064					2594, 2595, 2597, 2598	2070, 2071, 2072		1055, 1703, 623				560, 569, 641, 1182, 1702, 2135				257, 2769	257, 2769
Corynebacterium ammoniagenes DSM 20306 (649754.3)	730		2090			238		1185																		Galactose-1-phosphate uridylyltransferase and transporter are not found
Corynebacterium sp. HFH0082 (1078764.3)	2070		1866			638, 1404		1014																		Galactose-1-phosphate uridylyltransferase and transporter are not found
Dermabacter sp. HFH0086 (1203568.3)	1035, 1497		1036, 1056			165, 1016		1308															869	869		Galactose-1-phosphate uridylyltransferase and transporter are not found
Desulfitobacterium hafniense DP7 (537010.4)	4837					284, 4780				3905, 4278
Desulfovibrio piger ATCC 29098 (411464.8)	1264, 1285					1165, 1166, 1375, 1436, 1511
Desulfovibrio sp. 3_1_syn3 (457398.5)	2203					423, 520, 673, 735
Dorea formicigenerans 4_6_53AFAA (742765.5)		1936	2199, 3234	2200, 3162, 3163, 3231		2546, 3232, 3233						2192, 2193, 2197							2698, 3236, 3263, 3264
Dorea formicigenerans ATCC 27755 (411461.4)		1602	1840	1841		326						1832, 1833, 1834, 1838				5			4, 2657
Dorea longicatena DSM 13814 (411462.6)		2325	2298	2299		1524, 1775, 2374						1499, 1503, 1504, 1505			2203				165, 1573, 1574, 2400, 2401, 2402, 2403, 2525				1547
Dysgonomonas gadei ATCC BAA-286 (742766.3)		873, 1638, 3950	1879		1795, 2422	3193								2883					88, 300, 407, 1488, 1566, 1593, 1594, 1692, 2392, 2394, 2533, 2535, 3414, 3520, 3901, 4196	1387, 4065			1499, 1968, 2543, 2544, 2547, 4063	1968
Dysgonomonas mossii DSM 22836 (742767.3)		484, 898	1312		1650	355, 2111, 2123, 2654								1384					339, 1116, 1723, 3263	1023			2511
Edwardsiella tarda ATCC 23685 (500638.3)	2181, 2460	1723	1722	1721		1720, 2179, 2182			1696	1685, 2067												950, 951, 2782				Transporter is not found
Eggerthella sp. 1_3_56FAA (665943.3)	2219					1050, 2020
Eggerthella sp. HGA1 (910311.3)	2802					1156, 2014
Enterobacter cancerogenus ATCC 35316 (500639.8)	1613, 1966	2268	2269	2270		1956, 2271, 2271			3736	3743		21, 22, 23			625				2930
Enterobacter cloacae subsp. cloacae NCTC 9394 (718254.4)	3407, 4153	1049	1048	1047		1046, 1046			2631	2635		3292, 3293, 3294			3708				1466, 2902				47	47
Enterobacteriaceae bacterium 9_2_54FAA (469613.3)	2420, 2623	427, 2789	428	429		430			32	38, 2788		535, 536, 537							477
Enterococcus faecalis PC1.1 (702448.3)	1024, 1226	923, 1539, 1572	924	756		315, 757, 1275		2505, 2506	655, 1367, 2507	2508					922				634, 635, 636	1961			637, 2029, 2174	637, 2029, 2174
Enterococcus faecalis TX0104 (491074.3)	356	181, 2001	182	392, 1048		2546, 2954		462, 463	438, 1218, 1241	439, 1221	437						464, 465, 466	433, 434, 435, 436	1113	475, 1333
Enterococcus faecalis TX1302 (749513.3)	2361	904, 1114	903	651, 1015		100, 1520		2455, 2456	1698, 1722, 2417	2418	2416						2457, 2458, 2459	2412, 2413, 2414, 2415		1609
Enterococcus faecalis TX1322 (525278.3)	361	986, 1799	985	712, 982		43, 711, 983, 984, 1484		1929, 1930	297, 1533, 1567, 1931	295, 296, 1536, 1932	298							299, 300, 301, 302	1027	277
Enterococcus faecalis TX1341 (749514.3)	1973	224, 1315	223	658, 898		1679, 2403		1877, 1878	1917, 2357	1916, 2354	1918						1874, 1875, 1876	1919, 1920, 1921, 1922		2241
Enterococcus faecalis TX1342 (749515.3)	2459	145, 470	471	2, 1587		1, 480, 1386, 1586		2560, 2561	1315, 1339, 2520	2521	2519						2562, 2563, 2564	2515, 2516, 2517, 2518	771	1227
Enterococcus faecalis TX1346 (749516.3)	150	398, 1515	399	1438, 1750		864, 996			950, 1835	947, 1834	1836							1837, 1838, 1839, 1840								Galactose-6-phosphate isomerase and transporter is not found
Enterococcus faecalis TX2134 (749518.3)	1306	734, 902	735	237, 2457		238, 1593, 2458, 2502			290, 315, 1252	312, 1251	1253							1254, 1255, 1256, 1257		1230						Galactose-6-phosphate isomerase and transporter is not found
Enterococcus faecalis TX2137 (749491.3)	251	1058, 1188	1187	61, 2415		2156, 2354		346, 347	307, 2280, 2304	308, 2301	306						348, 349, 350	302, 303, 304, 305	2481
Enterococcus faecalis TX4244 (749494.3)	1596	1010, 2502	2501	557, 558		2082, 2700		1692, 1693	1653, 2031	1654	1652						1694, 1695, 1696	1648, 1649, 1650, 1651		710
Enterococcus faecium PC4.1 (791161.5)	1063, 1267	954, 1596, 1630	955	777		324, 778, 1319		2585, 2586	671, 1416, 2587	2588					953				650, 651, 652	2030			653, 2098, 2247	653, 2098, 2247
Enterococcus faecium TX1330 (525279.3)	697, 1975	1067, 1399, 1433, 1778	1068	491		492, 649, 2412		1611, 1612, 1730, 1731	391, 1613, 1732	1614, 1733					1066				371, 372	1880			373, 1658	373, 1658
Enterococcus saccharolyticus 30_1 (742813.4)	1192	1771	2005	2007		2006, 2064			869, 1366	872, 1808, 1850	1809							1810, 1811, 1812, 1813	692, 2441	1244	929, 1243, 1322, 1923	85	928, 992	928, 992		Galactose-6-phosphate isomerase and transporter is not found
Enterococcus sp. 7L76 (657310.3)	171	1342, 1799	1798	1090, 1641		477, 1710			241, 242, 1664	243, 1661	240							236, 237, 238, 239		1492						Galactose-6-phosphate isomerase and transporter is not found
Erysipelotrichaceae bacterium 21_3 (658657.3)			3141			1926, 3561	1268, 4021		4471				3495, 3496, 3497, 3500									3960
Erysipelotrichaceae bacterium 2_2_44A (457422.3)			4919			2681, 2734	3498, 531		4296				4019, 4022, 4023, 4024									3567
Erysipelotrichaceae bacterium 3_1_53 (658659.3)						4037, 4117	1540, 305		4692				1537, 1538, 1539, 1542
Erysipelotrichaceae bacterium 5_2_54FAA (552396.3)						625	2260, 2266		1672				2257, 2258, 2261, 2262, 2263
Erysipelotrichaceae bacterium 6_1_45 (469614.3)			3589			674, 719	1202, 4306		2178				1200, 1203, 1204, 1205									1139
Escherichia coli 4_1_47FAA (1127356.4)	3683, 4221	563	564	565		566, 566			2221, 3583	2228, 2229, 3582		4032, 4033, 4034							118			993
Escherichia coli MS 107-1 (679207.4)	1675, 4610	1409	1410	1411		1412, 1412			2604, 3851	2597, 3850		4098, 4099, 4100							2129, 3792			3007	4011	4011
Escherichia coli MS 115-1 (749537.3)	2773, 3752	3445	3446	3447		3448, 3448			498, 874, 875	491, 873, 1412		2429, 2430, 2431, 2432							28			4288
Escherichia coli MS 116-1 (749538.3)	1280, 2705, 4974	779	778	777		776, 776, 2706			985, 1312, 1313	993, 1041, 1314		3289, 3290, 3291							1483, 3623, 3830		2015	1247
Escherichia coli MS 119-7 (679206.4)	766, 1629	2735	2734	2733		2732, 2732			1510, 1576	1518, 1575		2368, 2369, 2370							209, 1283, 1442			979	4956	4956
Escherichia coli MS 124-1 (679205.4)	2991, 3286	2516	2517	2518		2519, 2519			358, 2955	351, 2954		4942, 4943, 4944							45			4495
Escherichia coli MS 145-7 (679204.3)	1472, 5238	4169	4168	4167		4166, 4166, 5237			123, 865	124, 872		177, 178, 179							802, 2063			3960
Escherichia coli MS 146-1 (749540.3)	3360, 4297	2665	2666	2667		2668, 2668			17, 1417	16, 1425		796, 797, 798							2234, 2235, 4258			1307
Escherichia coli MS 175-1 (749544.3)	75, 941, 1679	3303	3304	3305		76, 3306, 3306			756	764		1610, 1611, 1612							57			102	1125	1125
Escherichia coli MS 182-1 (749545.3)	4271, 4383	3966	3967	3968		3969, 3969, 4277			1678, 3366	1679, 3373		4052, 4053, 4054							521, 2116, 5029			2423
Escherichia coli MS 185-1 (749546.3)	915, 3765	4758	4757	4756		3764, 3773, 4755, 4755			2095, 2853	1418, 1419, 1830, 2088, 2854, 3978		2927, 2928, 2929							3014, 3015			1611
Escherichia coli MS 187-1 (749547.3)	111, 2562	1698	1697	1696		1695, 1695, 3891			1099, 3102	1092, 1100, 3101		2578, 2579, 2580, 2581							4285			2663
Escherichia coli MS 196-1 (749548.3)	2892, 3840	4665	4666	4667		2893, 4668, 4668			2793, 2946, 2947, 2948	2785, 2949		2223, 2224, 2225							1009, 1010, 2481			13
Escherichia coli MS 198-1 (749549.3)	772, 3619	2268	2269	2270		773, 1597, 2271, 2271			1966, 5003	1973, 5002		1884, 1885, 1886							4209, 4210			1649
Escherichia coli MS 200-1 (749550.3)	1620, 4502	3819	3818	3817		1627, 3816, 3816, 3990			1053, 1569	301, 1061, 1312, 1568, 2297, 2298		1791, 1792, 1793							994, 1823			4439
Escherichia coli MS 21-1 (749527.3)	1549, 4094	4321	4322	4323		4324, 4324			1495, 2779	1494, 2178, 2787, 3902, 3903		137, 138, 139							590			5038
Escherichia coli MS 45-1 (749528.3)	204, 3367	4488	4489	4490		4491, 4491			1587, 4096	1586, 2935, 2936, 3037, 4103, 4217, 4313, 4314		2544, 2545, 2546							1518			3738
Escherichia coli MS 69-1 (749531.3)	2105, 4145	1802	1801	1800		1799, 1799			2055, 2554	2054, 2561		1998, 1999, 2000							1309			2382
Escherichia coli MS 78-1 (749532.3)	1867, 3843	2626	2627	2628		337, 2629, 2629, 3842, 3844			1625, 4086	1632, 4085		3427, 3428, 3429							591, 3803, 4837			4576
Escherichia coli MS 79-10 (796392.4)	1370, 2205	2070	2071	2072		2073, 2073			1421, 1897	1422, 1904		2133, 2134, 2135							573, 1488			4055	4678	4678
Escherichia coli MS 84-1 (749533.3)	454, 2150	4702	4703	4704		4705, 4705			419, 3490	418, 3483		362, 363, 364							1457			4385
Escherichia coli MS 85-1 (679202.3)	2615, 3053	48	49	50		51, 51			1012, 2581	1019, 2580		2525, 2526, 2527							1669			4077
Escherichia coli O157:H7 str. Sakai (386585.9)	1838, 2979	904	905	906		907, 907, 2980			3030, 4185	3031, 4193, 4548		3166, 3167, 3168							4130			5331
Escherichia coli SE11 (409438.11)	1422, 2467	936	937	938		939, 939			2516, 3585	2517, 3592		2568, 2569, 2570							492, 1885, 3525			4599
Escherichia coli SE15 (431946.3)	1261, 2016	714	715	716		717, 717			2063, 3102	2064, 3109, 3221, 3641, 3642		2120, 2121, 2122							323			4161
Escherichia coli str. K-12 substr. MG1655 (511145.12)	1284, 2119	782	783	784		785, 785			2172, 3226	2173, 3232		2231, 2232, 2233							352, 1688, 3170			4250
Escherichia coli UTI89 (364106.8)	1483, 2342	841	842	843		844, 844			1176, 2397, 3528	1174, 1175, 2398, 3535, 3647, 3921, 4110, 4111		2453, 2454, 2455							482, 3480			4594
Escherichia sp. 1_1_43 (457400.3)																			1032			401
Escherichia sp. 3_2_53FAA (469598.5)	2359, 2622	266	265	264		263, 263			1082, 2678	962, 1075, 2679, 4279, 4486, 4487		2735, 2736, 2737							627, 1130			3703
Escherichia sp. 4_1B (457401.3)	813, 2442	1765	1764	1763		1762, 1762, 2441, 2443			2059, 3057	2058, 2554, 3049		2004, 2005, 2006							2322, 3114			3718
Eubacterium biforme DSM 3989 (518637.5)		1823	1822	1824		137, 965, 1821	1074		29			2258, 2259, 2260	1075, 1077, 1078, 1079						128, 129
Eubacterium cylindroides T2-87 (717960.3)						979	1442, 1443						1438, 1439, 1441
Eubacterium dolichum DSM 3991 (428127.7)	740					739, 1442			1786										32, 33
Eubacterium hallii DSM 3353 (411469.3)		1606	941	942		2223, 2636, 2646						1597, 1598, 1599, 1605				1491			1490
Eubacterium rectale DSM 17629 (657318.4)		228	2177	2178		1361	2888					1510, 1511, 1512, 1516	2884, 2885, 2886		784	1447			1435, 1450, 1451, 2175		2082, 2522		1521	1521
Eubacterium rectale M104/1 (657317.3)		3310	2440	2439		240	959					3190, 3194, 3195, 3196	955, 956, 957, 2443, 2444, 2445		2392	451			448, 449, 461, 1617, 2442		1381, 2494		3185	3185
Eubacterium siraeum 70/3 (657319.3)	98	1586	2194, 2598	1153, 2198		1828, 2008													533, 870, 936, 2193	1652			269, 302, 1825	269, 1825		Transporter is not found
Eubacterium siraeum DSM 15702 (428128.7)	1888	509	218	1173		391, 2344													808, 2023, 2199	486			394, 1311, 1339	394, 1311		Transporter is not found
Eubacterium siraeum V10Sc8a (717961.3)	853	1963	977	2245		1758, 2403													99, 1355, 1780	1853			632, 663, 1761	663, 1761		Transporter is not found
Eubacterium sp. 3_1_31 (457402.3)						2375	231, 238		1386				235, 236, 237, 240
Eubacterium ventriosum ATCC 27560 (411463.4)		589	591	590		1775						1203, 1207, 1208				714			713, 2143
Faecalibacterium cf. prausnitzii KLE1255 (748224.3)	523	457	535, 2487	2486		131	2586					1979, 1980, 1981	2582, 2583, 2584		992				228, 1108, 1490, 1569, 1832
Faecalibacterium prausnitzii A2-165 (411483.3)	904	196	926, 1631	927		194, 593	1155					729, 730, 731	1151, 1152, 1153						145, 511, 955, 1662, 1999				1664, 2550	2550
Faecalibacterium prausnitzii L2-6 (718252.3)	1720	159	3212, 3231	3230		158	113		1292	1297		1271, 1272, 1273	115, 116, 117, 3087, 3088, 3089		2750				697, 1177, 1625, 2395, 2475, 3086
Faecalibacterium prausnitzii M21/2 (411485.10)	1540	1032	1527, 2200	2201		1034	2375					2456, 2457, 2458	2377, 2378, 2379						28, 38, 356, 387, 1474, 1697, 2374				1476
Faecalibacterium prausnitzii SL3/3 (657322.3)	2284	821	2271, 2801	2800		823, 1643	2621					747, 748, 749	2617, 2618, 2619						538, 1365, 1398, 2249, 2407, 2417, 2622				1613, 2251, 2252	1613
Fusobacterium gonidiaformans ATCC 25563 (469615.3)	711		450	451		452						468, 469, 470
Fusobacterium mortiferum ATCC 9817 (469616.3)	652, 2274	2212	744	743		742, 1069			509	508, 741		636, 637, 638							359		971		969, 1756	969, 1756
Fusobacterium necrophorum subsp. funduliforme 1_1_36S (742814.3)	215	1959	1236, 1237	1238		364, 386, 1239						679, 680, 681, 682
Fusobacterium sp. 11_3_2 (457403.3)	942	2285	2439	2440		1099, 2441						307, 308, 309
Fusobacterium sp. 12_1B (457404.3)	457	770	2313	2314		633, 846, 2063, 2315			3260	3261		2370, 2371, 2372
Fusobacterium sp. 1_1_41FAA (469621.3)	952	1907	110	111		112						378, 379, 380
Fusobacterium sp. 21_1A (469601.3)	1353	1617	1879	1878		1450, 1877						827, 828, 829
Fusobacterium sp. 2_1_31 (469599.3)	553	1100	2025	2024		2023						771, 772, 773
Fusobacterium sp. 3_1_27 (469602.3)	678	1589	290	291		292, 1922						794, 795, 796
Fusobacterium sp. 3_1_33 (469603.3)	259	1075	1471	1473		356, 1474						657, 658, 659, 660
Fusobacterium sp. 3_1_36A2 (469604.3)	1311	711	1880	1881		138, 1882						1201, 1202, 1203
Fusobacterium sp. 3_1_5R (469605.3)	1122		278	277		276						960, 961, 962
Fusobacterium sp. 4_1_13 (469606.3)	327	870	2019	2018		417, 2017						1559, 1560, 1561
Fusobacterium sp. 7_1 (457405.3)	1319	1995	2301	2300		2299						650, 651, 652
Fusobacterium sp. D11 (556264.3)	1352	2236	1203	1201		1200, 1693						151, 152, 153
Fusobacterium sp. D12 (556263.3)	926		1442	1443		1444						4, 5, 6
Fusobacterium ulcerans ATCC 49185 (469617.3)	346	78	1383	1382		189, 1381, 1846			722, 3039	721, 3038		1324, 1325, 1326
Fusobacterium varium ATCC 27725 (469618.3)	122	1978	744	743		179, 742, 1903, 2026, 2147			1213	1212		686, 687, 688
Gordonibacter pamelaeae 7-10-1-b (657308.3)	413					940
Hafnia alvei ATCC 51873 (1002364.3)	340, 2406	2565, 3934	3933	3932		3931			908	902, 2566		3809, 3810, 3811							3875				912	912
Helicobacter bilis ATCC 43879 (613026.4)	1128					997, 1010, 2121
Helicobacter canadensis MIT 98-5491 (Prj:30719) (537970.9)	1443					151
Helicobacter cinaedi ATCC BAA-847 (1206745.3)	450					328, 877, 1852
Helicobacter cinaedi CCUG 18818 (537971.5)	1824					603, 1625, 1942, 1943
Helicobacter pullorum MIT 98-5489 (537972.5)	827					570
Helicobacter winghamensis ATCC BAA-430 (556267.4)	788					484
Holdemania filiformis DSM 12042 (545696.5)		2721	2722		3459	2272, 2770						3170, 3171, 3172								385
Klebsiella pneumoniae 1162281 (1037908.3)	2183, 4204	4718	4719	4720						4163		2257, 2258, 2259, 2619							3709		296, 2536	385	4155	4155		UDP-glucose 4-epimerase is not found
Klebsiella pneumoniae subsp. pneumoniae WGLW5 (1203547.3)	2399, 2757	910	911	912		913, 913						651, 2831, 2832, 2833, 5167							1727, 5270		572, 4767	4664	5346	5346
Klebsiella sp. 1_1_55 (469608.3)	480, 1674	1852	1853	1854		1855, 1855			2810	2806, 4917		1598, 1599, 1600							1285		2482, 4036	4136	4909	4909
Klebsiella sp. 4_1_44FAA (665944.3)	225, 527	1638	1639	1640		1641, 1641				4752		146, 147, 148, 1379									1217	4135	4760	4760
Lachnospiraceae bacterium 1_1_57FAA (658081.3)		132	122	160		183	613		262	263		123, 128, 129, 131, 136	605, 606, 615, 616, 617, 620						547, 1620, 2560		460	653, 1616
Lachnospiraceae bacterium 1_4_56FAA (658655.3)		2460	492	493		2325	359						53, 54, 55, 56						397, 676, 1285, 2025, 2109, 2110, 2238, 2239, 2765, 2824, 2847	2269		1370				Transporter is not found
Lachnospiraceae bacterium 2_1_46FAA (742723.3)		506	2071	2070		1789	1802					1605, 1606, 1607							458, 776, 1372, 1391, 1476, 1630, 2069
Lachnospiraceae bacterium 2_1_58FAA (658082.3)		3009	235	236		846	1677		1925	1929			1671, 1683, 2212, 2213, 2214						1257, 1825, 2006, 2181, 2182, 3016, 3344		2058		2396, 2397, 3230	2396, 2397, 3230		Transporter is not found
Lachnospiraceae bacterium 3_1_46FAA (665950.3)		180	170	207		222	2413		306	307		171, 176, 177, 179, 184	2406, 2407, 2415, 2416, 2417, 2420						1102, 1202, 2352		2260	1198, 2438
Lachnospiraceae bacterium 3_1_57FAA_CT1 (658086.3)		5123	1859, 3117	1857		1556, 2892, 7094	2098, 6940		96			818, 822, 823, 824	2099, 2100, 2101						2047, 2555, 3818, 3819, 3839, 3847, 4082, 4145, 4350, 4709, 4802, 4882, 5010, 5077, 5785, 5876, 6084, 6170, 6651, 7155	1306, 1326, 4715, 6401	1098, 3814, 3815, 4072, 4254, 4277, 5132, 5778, 6434	4706, 4804, 5177, 5325	328, 695, 3456, 3955, 4283, 4403, 4707, 6583	3456, 4403
Lachnospiraceae bacterium 4_1_37FAA (552395.3)		1223	1950	1949		2523	2536					1941, 1942, 1943, 1944	2527, 2528, 2529						577, 1299, 1300, 1308, 1387, 1900, 2444				959, 2219, 2919	959, 2219, 2919
Lachnospiraceae bacterium 5_1_57FAA (658085.3)		1480	2991	2990		234, 1697	243		786	789		904, 909, 910, 911	237, 238, 239, 1688, 1689, 1690						1698, 1699		1695, 1696
Lachnospiraceae bacterium 5_1_63FAA (658089.3)		191, 203, 1301	192	190		189, 1186, 2061				1308						193			2812, 2813				1747	1747
Lachnospiraceae bacterium 6_1_63FAA (658083.3)		1952	84, 963	83		1604	642					885, 889, 890, 892	646, 647, 1608, 1609, 1610						578, 696, 812, 1588				1750	1750
Lachnospiraceae bacterium 7_1_58FAA (658087.3)	3203	4682				5251			5075										831			5072
Lachnospiraceae bacterium 8_1_57FAA (665951.3)		656	666	629		607	851		530	529		652, 657, 659, 660, 665	844, 847, 848, 849, 857, 858						914, 1782, 2033		1000	811, 2037
Lachnospiraceae bacterium 9_1_43BFAA (658088.3)		513	1703	1702		1622, 2216	2228					1695, 1696, 1697, 1698	2220, 2221, 2222						39, 360, 435, 436, 444, 1546, 2158				787, 2549	787, 2549
Lactobacillus acidophilus ATCC 4796 (525306.3)	305, 1823	1149	1151	270, 1150, 1710		1161									1156, 1157				1160		1054, 1154, 1155		691, 1132	691, 1132
Lactobacillus acidophilus NCFM (272621.13)	597, 1640	1379	1381	560, 1380, 1754		1390									1385						1290, 1384		1364	1364
Lactobacillus amylolyticus DSM 11664 (585524.3)	1502	394	396	395, 519, 1533		398																				Transporter is not found
Lactobacillus antri DSM 16041 (525309.3)	1060	1463	1358	1359		1035									1369, 757				1498, 1499, 1500		395		1915	1915
Lactobacillus brevis ATCC 367 (387344.15)	624	356, 357	1809	1807		1808									1810				2161				1666	1666
Lactobacillus brevis subsp. gravesensis ATCC 27305 (525310.3)	2524	234, 1419	2574	1967, 2572		2573				1784					1324, 68				899, 900		465, 1325		276, 510, 514	276, 514
Lactobacillus buchneri ATCC 11577 (525318.3)	2410, 2488	1132	1771	1709, 1769		1770				1293					1072				648, 649				166	166
Lactobacillus casei ATCC 334 (321967.11)	1065	672, 1771	668	670		669, 1981		682, 683	680, 2598	681, 2540							675, 676, 677		404				1010, 2043	1010, 2043
Lactobacillus casei BL23 (543734.4)	1176	697, 1912	693	695		694, 2074		707, 708	705, 2694	386, 706, 2632	276						700, 701, 702	277, 278, 279, 280					1118, 2148	1118, 2148
Lactobacillus crispatus 125-2-CHN (575595.3)	971, 972, 1316, 1317, 1318, 1941	688	690	689, 1187, 1974		696			1902						692				694, 695		691
Lactobacillus delbrueckii subsp. bulgaricus ATCC 11842 (390333.7)	507					1602									1071				1070
Lactobacillus delbrueckii subsp. bulgaricus ATCC BAA-365 (321956.7)	495					1625									1086				1085
Lactobacillus fermentum ATCC 14931 (525325.3)	791	259	571	570		1708									567				1656				568	568
Lactobacillus fermentum IFO 3956 (334390.5)	371		1974	1973		327									855						856		1956	1956
Lactobacillus gasseri ATCC 33323 (324831.13)	686	1309	1311	1310, 1698		1313, 1533		479, 480	147, 160	144	17						482, 483, 484	116, 117, 118, 119, 124					253	253
Lactobacillus helveticus DPC 4571 (405566.6)	682, 1880	1578	1580	629, 1579		1635									1626, 1627, 1628, 1629, 1630				1633, 1634		1625		492, 493, 494, 495	492, 493, 494, 495
Lactobacillus helveticus DSM 20075 (585520.4)	1174	1719, 1720	1722	1210, 1409, 1721		1300									1292, 1293, 1294, 1295, 1296				1298, 1299		1291		1167	1167
Lactobacillus hilgardii ATCC 8290 (525327.3)	1052		2064	1110, 2066		2065				1543					259				1897, 1898				417	417
Lactobacillus johnsonii NCC 533 (257314.6)	1414	718	716	717, 1750		710, 1584			155, 170	152	16				272, 714			128, 129, 130, 131, 135	711, 712		593, 715		273	273
Lactobacillus paracasei subsp. paracasei 8700:2 (537973.8)	389	820, 2604	2600	2602		2018, 2601		2614, 2615	1460, 2338, 2612	1099, 2613	2333						2607, 2608, 2609	2334, 2335, 2336, 2337					444, 2088	444, 2088
Lactobacillus paracasei subsp. paracasei ATCC 25302 (525337.3)	358	703, 2385	2381	2383		2191, 2382, 2733		2394, 2395	1849, 2392	1904, 2393							2388, 2389, 2390	1132, 1133, 1134					413, 1353	413, 1353
Lactobacillus plantarum 16 (1327988.3)	614	674, 1379, 2806	2801	1444, 2799		573, 2800, 3137			1691						2805				2802, 2803				167, 168, 2804	167, 168, 2804
Lactobacillus plantarum subsp. plantarum ATCC 14917 (525338.3)	1332	1401, 2331	523	521, 2268		522, 1292			2027						510, 527				524, 525		511		526	526
Lactobacillus plantarum WCFS1 (220668.9)	638	701, 1460	2898	1522, 2896		596, 1018, 2897			1773						2885, 2902				2899, 2900		2886		2901	2901
Lactobacillus reuteri CF48-3A (525341.3)	525	695	203	204		557, 1243									1218, 13				437, 438		1219		1620	1620
Lactobacillus reuteri DSM 20016 (557436.4)	382		1794	1793		348									1097, 1786				296, 297		1096		919	919
Lactobacillus reuteri F275 (299033.6)	365		1740	1739		333									1067, 1731				282, 283		1066		896	896
Lactobacillus reuteri MM2-3 (585517.3)	1201		232	231		1008									1509, 224				1059, 1060		1508		824	824
Lactobacillus reuteri MM4-1A (548485.3)	1647		64	65		1676									72, 913				1727, 1728		914		1253	1253
Lactobacillus reuteri SD2112 (491077.3)	1038	1552	29	30		1007, 1631									1655, 37, 38				956, 957		1654		1817	1817
Lactobacillus rhamnosus ATCC 21052 (1002365.5)	1177	1935, 2035	2031	2033		2032, 2298		2047, 2048	433, 523, 2045, 2742	500, 2046, 2671	427, 428							429, 430, 431, 432					1524, 1824, 2369	2369
Lactobacillus rhamnosus GG (Prj:40637) (568703.30)	1054	660, 1851	656	658		657, 2012		669, 670	343, 667, 2662	415, 668, 2584	336, 337						662	338, 340, 341, 342					992, 2086	992, 2086
Lactobacillus rhamnosus LMS2-1 (525361.3)	64	784, 2173	2169	2171		2170, 2444		2184, 2185	1200, 1980, 2182	1264, 1953, 2183	1786						2175, 2176, 2177	1787, 1788, 1789, 1791					961, 1155, 2372	961, 1155, 2372
Lactobacillus ruminis ATCC 25644 (525362.3)	1770	213	1281	1280		215			520						258, 301, 736				259		735		300	300
Lactobacillus sakei subsp. sakei 23K (314315.12)	1467	744	741	743		742, 1244									177				1675, 1676				1756	1756
Lactobacillus salivarius ATCC 11741 (525364.3)	1843	1544, 1830	348	346, 989		347, 922, 1540									350				352				345, 964	345, 964
Lactobacillus salivarius UCC118 (362948.14)	1342	1355, 1586	458	460, 1111		459, 1039, 1590			241						454, 456				452				461, 462, 1084	461, 462, 1084
Lactobacillus sp. 7_1_47FAA (665945.3)	217					1054		840, 841	1111	843	849						845, 847, 848	850, 851, 852, 853
Lactobacillus ultunensis DSM 16047 (525365.3)	680, 1633, 1639	1466	1468	632, 838, 1467		1474									1470				1472, 1473		1469		391, 1460, 1482, 1483, 1723	391, 1460, 1482, 1483, 1723
Leuconostoc mesenteroides subsp. cremoris ATCC 19254 (586220.3)	603	65	67, 747	746		1451									68, 750, 752				70, 71
Listeria grayi DSM 20601 (525367.9)	86	1151, 2253	2264	2266		160, 2265				645													2246, 2247	2246, 2247		Transporter is not found
Listeria innocua ATCC 33091 (1002366.3)	1661	2357				2356			527, 778	1141
Megamonas funiformis YIT 11815 (742816.3)	1973	2279	981	2170, 2281		2282									852, 854				2030	2027			458, 1210, 2278	458, 1210, 2278
Megamonas hypermegale ART12/1 (657316.3)	25	2690	1204	621, 2692, 2693		2694									1114, 1115, 1117, 1118				1560	1567, 1568, 1569			1598, 2601, 2602, 2688	1598, 2601, 2602, 2688
Methanobrevibacter smithii ATCC 35061 (420247.6)	1568					318, 1656
Methanosphaera stadtmanae DSM 3091 (339860.6)	1054					57, 66, 520, 952, 1041
Mitsuokella multacida DSM 20544 (500635.8)	141, 1791	2223	1330	1332, 1889		680, 1331									138				139		66		140, 1342	140, 1342
Mollicutes bacterium D7 (556270.3)	3238	2209	2210	2208		1804, 2207, 3187, 3188	1624						1615, 1619, 1620, 1621, 1623						1749, 2190, 2191, 2217	1632			2225	2225		Transporter is not found
Odoribacter laneus YIT 12061 (742817.3)		1462, 1802	1800		2822	988, 2213, 3269								1801					212, 1210, 1225, 1704, 2239, 2428, 2751, 3086				365, 1351	1351
Oxalobacter formigenes HOxBLS (556268.6)	139, 1547					1854, 2340
Oxalobacter formigenes OXCC13 (556269.4)	317, 1373					139, 601
Paenibacillus sp. HGF5 (908341.3)	1164, 5468		3314	3312		225, 1999, 3313			6203	5909		1433, 1434, 6385							942, 1217, 2508, 2510, 3110, 3532, 3757, 5397	3672, 3993	3381, 4611, 5327	814, 2370, 2383	657, 3488, 4610	657, 4610
Paenibacillus sp. HGF7 (944559.3)	889, 1272, 1637, 5231		4321	4319		782, 4320, 5481			3326	3325									926, 3290	742, 4207		4960, 5265				Transporter is not found
Paenibacillus sp. HGH0039 (1078505.3)	863, 1363, 3417, 4131		2440	2438		1478, 1491, 2439, 3524, 3630			4398	4399									3380, 4434	3207, 3566		94, 4281				Transporter is not found
Parabacteroides distasonis ATCC 8503 (435591.13)		1654, 3706	1656		1552	24, 495, 3797								1655					219, 461, 966, 1407, 1962, 3063, 3080, 3081, 3257	1502			84, 436	84, 436
Parabacteroides johnsonii DSM 18315 (537006.5)		993, 3337	991		1142	3149								1392					345, 369, 403, 478, 995, 1556, 1576, 1995, 2448, 2455, 2526, 2527, 2583, 2663, 2690, 2795, 3413, 3534, 3535, 3544	1137			1953, 2387	1953
Parabacteroides merdae ATCC 43184 (411477.4)		1590, 2341	2339		2825	3366								2340		253			192, 215, 252, 258, 1217, 1239, 1662, 1719, 2196, 2412, 2916, 3108, 3339, 3345, 3404, 3405	264			1894	1894
Parabacteroides sp. D13 (563193.3)		607, 1226	1224		2682	2610, 4119								1225					78, 885, 886, 1090, 1091, 1633, 2200, 2575, 3198, 3911	2737			2479, 2685, 4072	2479, 4072
Parabacteroides sp. D25 (658661.3)		221, 2761	219		3176	3103								220					632, 781, 782, 1185, 1917, 3069, 3677, 4104	3227			3044, 4195	3044, 4195
Paraprevotella clara YIT 11840 (762968.3)		1448, 2564, 2567	2566		949	3124								2565					124, 179, 565, 1392, 1642, 1647, 1895, 1901, 1902, 2275, 2410, 2737, 2975, 3221, 3431	1644, 3249			774, 775	774, 775
Paraprevotella xylaniphila YIT 11841 (762982.3)		85, 88, 514	87		173	1788								86					241, 338, 774, 861, 997, 1159, 1168, 1169, 1417, 2112, 2547, 2576, 2724, 2792, 3109	2521			1283, 1284	1283, 1284
Parvimonas micra ATCC 33270 (411465.10)	610					282
Pediococcus acidilactici 7_4 (563194.3)	933	197	701, 1879	699		700, 1434		1859, 1860	1853	1858	188				704		1862, 1863, 1864	187, 189, 190, 191					1120	1120
Pediococcus acidilactici DSM 20284 (862514.3)	1665	1193	101, 1389	103		102, 905		1408, 1409		1410	1203				98		1404, 1405, 1406	1199, 1200, 1201, 1202, 1204	99, 100
Phascolarctobacterium sp. YIT 12067 (626939.3)	474					475, 1389
Prevotella copri DSM 18205 (537011.5)		2542, 2545, 3164, 3167	2544, 3166		4110, 568	2038, 5045								2543, 3165					470, 946, 1605, 2251, 3853, 3951, 4209, 5267	1902, 2311, 3913, 5411			2211, 3813	2211, 3813
Prevotella oralis HGA0225 (1203550.3)		251, 254	253		2334	529, 657, 720								252					221, 1708, 1799, 1984				1366, 1757
Prevotella salivae DSM 15606 (888832.3)		1009, 2303	2301		2668	2115								2302		863			671, 926, 1054, 1136, 2629	1287			2160
Propionibacterium sp. 5_U_42AFAA (450748.3)	389, 1027		282, 388			556	572	2270					575, 576, 577			283			460, 2034							Galactose-1-phosphate uridylyltransferase is not found
Propionibacterium sp. HGH0353 (1203571.3)	1043, 1675		934, 1042			1220	2212	225								935			344				463	463		Galactose-1-phosphate uridylyltransferase is not found
Proteus mirabilis WGLW6 (1125694.3)	1436, 3617	1876	1877	1878		1879			2026	2031						1874
Proteus penneri ATCC 35198 (471881.3)	3381	650, 651	652	653		654			854, 855	863						646, 647
Providencia alcalifaciens DSM 30120 (520999.6)	1625	1007				3332
Providencia rettgeri DSM 1131 (521000.6)	1866	504, 534	533	532		531, 1652			1200	1195						536
Providencia rustigianii DSM 4541 (500637.6)	3284, 3663	1426, 2201, 4929, 6165	1425, 4930	1424, 4931		25, 26, 1423, 4932, 7056, 7057			397, 6693	391, 6699						1428, 4927
Providencia stuartii ATCC 25827 (471874.6)	1916, 4263	2441, 2442	2443	2444		2445, 3228			3060	3066						2439
Pseudomonas sp. 2_1_26 (665948.3)	4577					144, 1095
Ralstonia sp. 5_7_47FAA (658664.3)	245, 3153					312, 893, 4022, 4245			4146
Roseburia intestinalis L1-82 (536231.5)		115, 2657	2807	2806		883, 1334, 1348, 1381, 1986, 3390	3250					390, 395, 396, 397	3251, 3252, 3253, 3255			659			652, 660, 761, 1247, 1252, 2809, 3145, 3275, 3888	642	2316, 2827		370, 637, 758, 1240, 1255	370, 758, 1240
Roseburia intestinalis M50/1 (657315.3)		583, 1137	1034	1035		1499, 3291, 3719	3559					822, 823, 824, 829	3553, 3554, 3556, 3557, 3558		1059	2078			1031, 1333, 2077, 2086, 3165, 3166, 3821, 3822	2092	1011, 3602		571, 851, 2096, 3818	571, 851, 3818
Roseburia intestinalis XB6B4 (718255.3)		467, 3902	3797	3798		855, 2207, 2363	2521					2953, 2954, 2955, 2960	2522, 2523, 2524, 2526			3357			1306, 2080, 2263, 3365, 3794	975, 3371	2478		455, 2266, 2980, 2981, 3388	455, 2266, 2980, 2981
Roseburia inulinivorans DSM 16841 (622312.4)		2760, 3881	2082	2083		2297, 2317, 2335, 3268	1688					1759, 1760, 1761, 1766	1694, 1695, 1696						527, 813, 1106, 1711, 3213, 3214, 3757		2974		1102, 1973	1102, 1973
Ruminococcaceae bacterium D16 (552398.3)		1778	676	674		339, 675	347					485, 486, 487	343, 344, 345		227				2626				1759	1759
Ruminococcus bromii L2-63 (657321.5)	657	574	577	575		576, 1672, 1997										578
Ruminococcus gnavus ATCC 29149 (411470.6)		1567	326	327		1608, 1743	1054		915	911			1048, 1393, 1394, 1395						1, 837, 1425, 1426, 1427, 1574, 2276, 3276		707		3134, 3135	3134, 3135		Transporter is not found
Ruminococcus lactaris ATCC 29176 (471875.6)		804	565	564		443	1843					353, 358, 359, 360	1845, 1846, 1847		1736	2411			495, 512, 2410		1236
Ruminococcus obeum A2-162 (657314.3)		2766	1102	365		3361	2912		1719	1715			3540, 3541, 3542		370				890, 3543		3544		1335	1335
Ruminococcus obeum ATCC 29174 (411459.7)		1761	2325	2202		208, 2138, 3503	339		3062	3053, 3066			342, 343, 344, 347		1674				159, 1109		160, 3298		2296	2296
Ruminococcus sp. 18P13 (213810.4)			2109	592		218, 2110, 2295													600		230		229, 993	229
Ruminococcus sp. 5_1_39BFAA (457412.4)		53	1568	320, 2608		1928	611						1422, 1423, 1424		2232	311			312, 1784, 2371		1570, 1576, 3149		2374, 2380	2374, 2380
Ruminococcus sp. SR1/5 (657323.3)		2774	3679	467, 1270		3536	1418		3503	3507			1413, 1414, 1415		1819				1872, 1873, 2121, 3141		1416	1798	1513, 1801, 3584	1513, 1801, 3584
Ruminococcus torques ATCC 27756 (411460.6)		804	814	777		761	1844		616	615		800, 805, 807, 808, 813	1837, 1840, 1841, 1842, 1850						1580, 1891, 1925		2024	1920, 2203
Ruminococcus torques L2-14 (657313.3)		2576	1607	1606		2568			554	558, 2221					2844	1900			1899, 2382, 2400				1187, 2019, 2405	1187, 2019, 2405
Salmonella enterica subsp. enterica serovar Typhimurium str. LT2 (99287.12)	1848, 2220	806	807	808		809, 809			3456	3452, 4000		2315, 2316, 2317										4520
Staphylococcus sp. HGB0015 (1078083.3)	1787	2023	2081	2083		2082		782, 783	1673	784, 1674	1675							1676, 1677, 1678, 1679
Streptococcus anginosus 1_2_62CV (742820.3)	1358	1752	357	358		763, 1452, 1574		120, 121		118, 1751	1745						122, 123, 124	1746, 1747, 1748, 1749								Tagatose-6-phosphate kinase and transporter are not found
Streptococcus equinus ATCC 9812 (525379.3)	877	1641	1601	1600		1599			297						661, 662
Streptococcus infantarius subsp. infantarius ATCC BAA-102 (471872.6)	741	693	633	632		631, 1260		655, 656	266, 654	653					1694								642	642
Streptococcus sp. 2_1_36FAA (469609.3)	175	63	882	881		801, 802, 880		1477, 1478, 1484, 1485	703, 1476, 1483	1475, 1482	57						1479, 1480, 1481	58, 59, 60, 61	1448
Streptococcus sp. HPH0090 (1203590.3)	1331	1440	10	11		169		395, 396	193, 397	398	1446						391, 392, 393	1442, 1443, 1444, 1445	144, 802
Streptomyces sp. HGB0020 (1078086.3)	4132, 6643	5612, 5631	6596	6598		201, 1060, 1419, 5479, 6329, 6597, 7263, 8450		5311		3644						6599			471, 484, 554, 1594, 1669, 1951, 2943, 3105, 5115	2886, 3757, 3873, 5605, 6085	2412	794	1397, 3092, 3099, 3294, 3980, 3984	1397, 3099, 3980
Streptomyces sp. HPH0547 (1203592.3)	5781		5833	5831		2488, 4078, 4487, 5832		2140		4042						5830			4101	4656		94
Subdoligranulum sp. 4_3_54A2FAA (665956.3)	3008	245	3820	2263		440, 1605, 3219, 3715	447					3496, 3497, 3498	443, 444, 445						869, 1286, 1852, 3987, 4421		1050, 1051, 2356	2330, 3334	141, 2332	141, 2332
Subdoligranulum variabile DSM 15176 (411471.5)		1522, 4575	1067, 4240	1389, 4442		82, 651, 937, 1840, 2171, 3779, 4824, 5061, 5111, 5694	2375, 3110					710, 711, 712, 3719, 3720, 3721	2377, 2378, 2379, 3112, 3113, 3114						143, 845, 852, 964, 2155, 2276, 2321, 3012, 3056, 3578, 3585, 5088, 5099, 5632		1930, 5241		962, 1392, 4445, 5086	962, 1392, 4445, 5086
Succinatimonas hippei YIT 12066 (762983.3)	1796	513	209	208		207						2008, 2009, 2013				1596
Sutterella wadsworthensis 3_1_45B (742821.3)	440					432
Sutterella wadsworthensis HGA0223 (1203554.3)	2242					2252
Tannerella sp. 6_1_58FAA_CT1 (665949.3)		1878, 2419	2421		583	1502, 1987								2420					350, 358, 362, 553, 668, 912, 1014, 1779, 1882, 2292, 2308, 2318, 2597, 3211, 3212, 3319, 3358	493			735, 2320	2320
Turicibacter sp. HGF1 (910310.3)	1275, 2005, 2590, 2591	1505	1503	1502		1501, 2586, 2589	1099		35	1113			1100, 1101, 1110, 1116		2078				1511, 1512, 1996	2706	2622	1518	1517, 1768	1517, 1768
Turicibacter sp. PC909 (702450.3)	287, 496	1179	1177	1176		1175, 1677, 1837	384		1430	370			367, 373, 382, 383						274, 1184, 1185	2541	118, 119	1191	450, 1190	450, 1190		Transporter is not found
Veillonella sp. 3_1_44 (457416.3)	48			990		57, 60, 777																				Galactose kinase and transporter are not found
Veillonella sp. 6_1_27 (450749.3)	48			1046		56, 59, 814																				Galactose kinase and transporter are not found
Weissella paramesenteroides ATCC 33313 (585506.3)	1641	83, 1663	135	134		826, 1565									125, 136				1536				124	124
Yokenella regensburgei ATCC 43003 (1002368.3)	3447, 3929	2406	2407	2408		2409, 2409, 3927			1544	1537		4016, 4017, 4018			3258				2170			3284
