# Supplementary material for: Comparative Genomic Analysis of the Human Gut Microbiome Reveals a Broad Distribution of Metabolic Pathways for the Degradation of Host-Synthetized Mucin Glycans and Utilization of Mucin-Derived Monosaccharides
Source: Front Genet. 2017 Aug 29;8:111. doi: 10.3389/fgene.2017.00111 (PMC5583593; doi:10.3389/fgene.2017.00111)
Supplement: Supplementary file 8 [file Table8.XLSX]

## Sheet: Table S9
Table S8. Search of non-orthologous replacement the GalT by gene occurrence analysis. Genome of interest and the final result are shown by bold and blue.
1. Analyzed genomes			2. Results of the gene occurrence analysis from IMG/JGI
Organism name	PubSEED ID	IMG ID	Gene ID	Locus Tag	Gene Name	Length	Percent Identity
GalK+ / GalT- genomes			642612071	Amuc_0031	hypothetical protein	291	51.2
Akkermansia muciniphila ATCC BAA-835	349742	642555104	642612074	Amuc_0034	prolyl-tRNA synthetase (EC 6.1.1.15)	506	49.1
Bacteroides fragilis 638R	862962	650377910	642612078	Amuc_0037	amino acid/polyamine/organocation transporter, APC superfamily (TC 2.A.3)	494	59.2
Bacteroides fragilis NCTC 9343	272559	2623620861	642612103	Amuc_0060	Alpha-N-acetylglucosaminidase	848	46.4
Bacteroides fragilis YCH46	295405	2623620898	642612150	Amuc_0105	RND efflux system, outer membrane lipoprotein, NodT family	457	32.9
Bacteroides thetaiotaomicron VPI-5482	226186	2623620899	642612162	Amuc_0117	agmatine deiminase (EC 3.5.3.12)	351	38.3
Bacteroides vulgatus ATCC 8482	435591	2623620366	642612193	Amuc_0148	carboxynorspermidine dehydrogenase	409	61
Bacteroides xylanisolvens XB1A	657309	650377911	642612252	Amuc_0206	succinate CoA transferase	498	89.1
Parabacteroides distasonis ATCC 8503	435591	2623620331	642612344	Amuc_0290	glycoside hydrolase family 2 sugar binding	986	44
GalK+ / GalT+ genomes			642612420	Amuc_0369	Beta-N-acetylhexosaminidase	665	38.3
Bacillus subtilis subsp. subtilis str. 168	224308	646311909	642612443	Amuc_0392	coagulation factor 5/8 type domain protein	709	44.1
Bifidobacterium animalis subsp. lactis AD011	442563	643348515	642612504	Amuc_0454	protein of unknown function DUF303 acetylesterase putative	512	39.4
Bifidobacterium longum DJO10A	205913	642555107	642612541	Amuc_0491	sulfatase	500	38.8
Bifidobacterium longum NCC2705	206673	637000031	642612658	Amuc_0607	Endonuclease/exonuclease/phosphatase	253	51.7
Bifidobacterium longum subsp. infantis 157F	565040	649633017	642612671	Amuc_0620	NAD+ synthetase	644	51.6
Bifidobacterium longum subsp. infantis ATCC 15697 = JCM 1222	391905	651053007	642612753	Amuc_0701	transcriptional regulator, LysR family	307	42.8
Bifidobacterium longum subsp. longum F8	722911	650377912	642612756	Amuc_0704	hypothetical protein	417	50.2
Bifidobacterium longum subsp. longum JCM 1217	565042	649633019	642612824	Amuc_0773	acyltransferase 3	382	49.5
Butyrivibrio fibrisolvens 16/4	657324	650377919	642612901	Amuc_0846	coagulation factor 5/8 type domain protein	704	43.2
Coprococcus catus GD/7	717962	650377925	642612923	Amuc_0868	Beta-N-acetylhexosaminidase	549	39.2
Coprococcus sp. ART55/1	751585	2565956545	642613016	Amuc_0962	4Fe-4S ferredoxin iron-sulfur binding domain protein	588	37.9
Enterococcus sp. 7L76	657310	650377930	642613081	Amuc_1032	Beta-N-acetylhexosaminidase	518	34.4
Escherichia coli O157:H7 str. Sakai	386586	2623620697	642613110	Amuc_1059	acriflavin resistance protein	1052	36.9
Escherichia coli SE11	409438	643348551	642613171	Amuc_1120	alpha-L-fucosidase 2	796	44.4
Escherichia coli SE15	431946	646862327	642613182	Amuc_1131	MATE efflux family protein	445	53.2
Escherichia coli str. K-12 substr. MG1655	511145	646311926	642613236	Amuc_1185	LL-diaminopimelate aminotransferase apoenzyme (EC 2.6.1.83)	531	56.5
Escherichia coli UTI89	364107	2623620781	642613466	Amuc_1410	putative phosphate/sulphate permease	743	43.8
Eubacterium rectale DSM 17629	657318	650377936	642613521	Amuc_1461	protein of unknown function DUF558	245	34.5
Eubacterium rectale M104/1	657317	650377937	642613623	Amuc_1563	protein of unknown function DUF6 transmembrane	305	47.5
Eubacterium siraeum 70/3	657319	650377938	642613665	Amuc_1605	NADH dehydrogenase subunit M (EC 1.6.5.3)	474	33.6
Eubacterium siraeum V10Sc8a	717961	2565956546	642613681	Amuc_1621	4-alpha-glucanotransferase	623	35.2
Faecalibacterium prausnitzii L2-6	718252	650377941	642613694	Amuc_1634	conserved hypothetical protein, membrane	746	39.9
Faecalibacterium prausnitzii SL3/3	657322	650377940	642613697	Amuc_1637	alpha amylase catalytic region	574	38
Fusobacterium sp. 3_1_27	469602	2563366552	642613704	Amuc_1644	transglutaminase domain protein	379	38.1
Fusobacterium sp. 3_1_36A2	469604	2554235746	642613714	Amuc_1655	sulfatase	554	44.1
Fusobacterium sp. 7_1	457405	646206252	642613716	Amuc_1657	carboxynorspermidine decarboxylase (EC 4.1.1.-)	400	42.4
Lactobacillus brevis ATCC 367	387344	639633027	642613727	Amuc_1669	Beta-N-acetylhexosaminidase	547	37.2
Lactobacillus casei ATCC 334	321967	639633028	642613762	Amuc_1703	Ferroxidase	164	45.1
Lactobacillus fermentum IFO 3956	334390	641522633	642613818	Amuc_1755	sulfatase	562	47.5
Lactobacillus gasseri ATCC 33323	324831	639633030	642613843	Amuc_1780	protein of unknown function DUF58	296	39.1
Lactobacillus helveticus DPC 4571	405567	641228495	642613857	Amuc_1793	acyltransferase 3	393	59.2
Lactobacillus johnsonii NCC 533	257315	2623620932	642613865	Amuc_1801	peptidase S15	359	81.6
Lactobacillus paracasei subsp. paracasei 8700:2	537974	643886139	642613877	Amuc_1813	MATE efflux family protein	461	57.6
Lactobacillus plantarum 16	1.32799e+06	2563366583	642613897	Amuc_1833	L-fucose transporter	644	44.2
Lactobacillus plantarum WCFS1	220669	2623620707	642613899	Amuc_1835	Exo-alpha-sialidase	674	43.2
Lactobacillus reuteri F275	299034	640427118	642613930	Amuc_1869	(1->4)-alpha-D-glucan synthase (ADP-glucose)	432	43
Lactobacillus reuteri SD2112	491077	650716048	642613940	Amuc_1879	hypothetical protein	373	35.9
Lactobacillus rhamnosus GG	568703	644736382	642613946	Amuc_1885	exsB protein	223	49.3
Lactobacillus sakei subsp. sakei 23K	314315	637000142	642613950	Amuc_1889	Sec-independent protein translocase, TatC subunit	348	38
Lactobacillus salivarius UCC118	362948	2623620709	642613963	Amuc_1902	hypothetical protein	230	80.7
Megamonas hypermegale ART12/1	657316	650377958	642613964	Amuc_1903	hypothetical protein	335	77.7
Roseburia intestinalis M50/1	657315	650377964	642613984	Amuc_1924	Beta-N-acetylhexosaminidase	664	40.7
Roseburia intestinalis XB6B4	718255	650377965	642614044	Amuc_1984	heterodimeric methylmalonyl-CoA mutase small subunit	684	39
Ruminococcus bromii L2-63	657322	650377966	642614078	Amuc_2018	Beta-N-acetylhexosaminidase	493	34.2
Ruminococcus obeum A2-162	657314	650377967	642614079	Amuc_2019	Beta-N-acetylhexosaminidase	504	42.6
Ruminococcus sp. 18P13	213810	650377969	642614080	Amuc_2020	methylmalonyl-CoA mutase metallochaperone MeaB	339	49.4
Ruminococcus sp. SR1/5	657323	650377968	642614127	Amuc_2065	acyltransferase 3	384	55.3
Ruminococcus torques L2-14	657313	650377970	642614139	Amuc_2077	polysaccharide export protein	260	42.1
Salmonella enterica subsp. enterica serovar Typhimurium str. LT2	99287.1	2623620649	642614180	Amuc_2118	Nitrilase/cyanide hydratase and apolipoprotein N-acyltransferase	285	54.5
			642614209	Amuc_2148	Beta-N-acetylhexosaminidase	549	40.3
			642923615	Amuc_0123	-	427	40.4
			642923645	Amuc_1980	-	47	53.3
