# Supplementary material for: Comparative Genomic Analysis of the Human Gut Microbiome Reveals a Broad Distribution of Metabolic Pathways for the Degradation of Host-Synthetized Mucin Glycans and Utilization of Mucin-Derived Monosaccharides
Source: Front Genet. 2017 Aug 29;8:111. doi: 10.3389/fgene.2017.00111 (PMC5583593; doi:10.3389/fgene.2017.00111)
Supplement: Supplementary file 9 [file Table9.XLSX]

## Sheet: Table S8
Table S9 Glycosylic bonds found in the mucin glycans and corresponding glycosyl hydrolases.
2nd monosaccharide / amino acid	1st monosaccharide
	Fuc	Gal	GalNAc	GlcNAc	Neu5Ac
Gal	a(1-2), Alpha-L-fucosidase [EC 3.2.1.51]	a(1-3), Alpha-galactosidase [EC 3.2.1.22]	a(1-3), Alpha-N-acetylgalactosaminidase [EC 3.2.1.49];	a(1-4), Alpha-N-acetylglucosaminidase [EC 3.2.1.50];	a(2-3), Neuraminidase [EC 3.2.1.18];
			b(1-4), Beta-N-hexosaminidase [EC 3.2.1.52]	b(1-3), Beta-N-hexosaminidase [EC 3.2.1.52]	a(2-6), Neuraminidase [EC 3.2.1.18];
GalNAc	-	b(1-3), Beta-galactosidase [EC 3.2.1.23]	a(1-6), Alpha-N-acetylgalactosaminidase [EC 3.2.1.49];	b(1-3), Beta-N-hexosaminidase [EC 3.2.1.52]	a(2-6), Neuraminidase [EC 3.2.1.18]
			b(1-3), Beta-N-hexosaminidase [EC 3.2.1.52]	b(1-6), Beta-N-hexosaminidase [EC 3.2.1.52]
GlcNAc	a(1-2), Alpha-L-fucosidase [EC 3.2.1.51];	b(1-3), Beta-galactosidase [EC 3.2.1.23];	-	b(1-4), Beta-N-hexosaminidase [EC 3.2.1.52]	-
	a(1-3), Alpha-L-fucosidase [EC 3.2.1.51];	b(1-4), Beta-galactosidase [EC 3.2.1.23]
	a(1-4), Alpha-L-fucosidase [EC 3.2.1.51]
O-Ser/Thr	-	-	a(1), Endo-alpha-N-acetylgalactosaminidase [EC 3.2.1.97]	-	-
