# Supplementary material for: Comparative Genomic Analysis of the Human Gut Microbiome Reveals a Broad Distribution of Metabolic Pathways for the Degradation of Host-Synthetized Mucin Glycans and Utilization of Mucin-Derived Monosaccharides
Source: Front Genet. 2017 Aug 29;8:111. doi: 10.3389/fgene.2017.00111 (PMC5583593; doi:10.3389/fgene.2017.00111)
Supplement: Supplementary file 10 [file Table10.XLSX]

## Sheet: Table S10
Table S10. Distribution of the catabolic pathways (CPs) and glycosyl hydrolases (GHs) for the splitting of mucing glycans and utilization of derived monosaccharides. 1Pattern demonstrates a presence of CPs and GHs in each genome, every letter corresponds to one monosaccharide, order is the same as in previous columns; x, both CPs and GHs are absent; P, only CP is present; H, only GH is present; B…
Phylum	Organism	Catabolic pathways (CPs) and glycosyl hydrolases (GHs) for individual monosaccharides										Pattern1	Number of catabolyzed and/or cleavable monosaccharides			Mode2		Summary. Numbers of genomes having CPs and/or GHs are shown.In parenthesis there are percentage in relation to all analyzed genomes from this phylum, with the exception of Tenericutes and Verrucomicrobia, for that only 1 genome per phylom was analyzed.
		Fuc		GalNAc		GlcNAc		Neu5Ac		Gal
		CP	GH	CP	GH	CP	GH	CP	GH	CP	GH		CPs	GHs	CPs+GHs
Actinobacteria	Actinomyces odontolyticus ATCC 17982 (411466.7)	1	1	0	0	1	0	1	1	1	1	BxPBB	4	3	3	Acceptor		Phylum	Number of analyzed genomes	Monosaccharides
Actinobacteria	Actinomyces sp. HPA0247 (1203556.3)	1	1	0	1	1	1	1	1	1	1	BHBBB	4	5	4	Donor				Fuc			GalNAc			GlcNAc			Neu5Ac			Gal
Actinobacteria	Bifidobacterium adolescentis L2-32 (411481.5)	0	0	0	1	1	1	0	0	1	1	xHBxB	2	3	2	Donor				CP	GH	CP+GH	CP	GH	CP+GH	CP	GH	CP+GH	CP	GH	CP+GH	CP	GH	CP+GH
Actinobacteria	Bifidobacterium angulatum DSM 20098 = JCM 7096 (518635.7)	0	0	0	1	0	1	0	0	1	1	xHHxB	1	3	1	Donor		Actinobacteria	37	11 (29.7%)	8 (21.6%)	6 (16.2%)	4 (10.8%)	28 (75.6%)	2 (5.4%)	25 (67.5%)	29 (78.3%)	22 (59.4%)	18 (48.6%)	11 (29.7%)	10 (27%)	33 (89.1%)	30 (81%)	30 (81%)
Actinobacteria	Bifidobacterium animalis subsp. lactis AD011 (442563.4)	0	0	0	1	0	1	0	0	1	1	xHHxB	1	3	1	Donor		Bacteroidetes	69	38 (55%)	66 (95.6%)	38 (55%)	0	66 (95.6%)	0	21 (30.4%)	66 (95.6%)	21 (30.4%)	48 (69.5%)	56 (81.1%)	46 (66.6%)	68 (98.5%)	68 (98.5%)	68 (98.5%)
Actinobacteria	Bifidobacterium bifidum NCIMB 41171 (398513.5)	0	0	0	1	1	1	0	1	1	1	xHBHB	2	4	2	Donor		Firmicutes	197	37 (18.7%)	58 (29.4%)	27 (13.7%)	32 (16.2%)	110 (55.8%)	18 (9.1%)	103 (52.2%)	131 (66.4%)	79 (40.1%)	59 (29.9%)	42 (21.3%)	22 (11.1%)	165 (83.7%)	169 (85.7%)	152 (77.1%)
Actinobacteria	Bifidobacterium breve DSM 20213 = JCM 1192 (518634.7)	1	0	0	1	1	1	1	1	1	1	PHBBB	4	4	3	Mixed		Fusobacteria	18	1 (5.5%)	0	0	0	0	0	18 (100%)	0	0	14 (77.7%)	0	0	18 (100%)	1 (5.5%)	1 (5.5%)
Actinobacteria	Bifidobacterium breve HPH0326 (1203540.3)	1	0	0	1	1	1	1	1	1	1	PHBBB	4	4	3	Mixed		Proteobacteria	71	43 (60.5%)	0	0	40 (56.3%)	12 (16.9%)	7 (9.8%)	50 (70.4%)	38 (53.5%)	32 (45%)	42 (59.1%)	1 (1.4%)	1 (1.4%)	50 (70.4%)	45 (63.3%)	44 (61.9%)
Actinobacteria	Bifidobacterium catenulatum DSM 16992 = JCM 1194 (566552.6)	0	0	0	1	0	1	0	0	1	1	xHHxB	1	3	1	Donor		Tenericutes	1	0	0	0	0	1	0	1	1	1	0	1	0	1	1	1
Actinobacteria	Bifidobacterium dentium ATCC 27678 (473819.7)	0	1	0	0	1	0	0	0	1	1	HxPxB	2	2	1	Mixed		Verrucomicrobia	1	1	1	1	0	1	0	0	1	0	1	1	1	1	1	1
Actinobacteria	Bifidobacterium gallicum DSM 20093 (561180.4)	0	0	0	1	0	1	1	0	1	1	xHHPB	2	3	1	Mixed
Actinobacteria	Bifidobacterium longum DJO10A (Prj:321) (205913.11)	0	0	0	1	1	1	0	0	1	1	xHBxB	2	3	2	Donor
Actinobacteria	Bifidobacterium longum NCC2705 (206672.9)	0	0	0	1	1	1	0	0	1	1	xHBxB	2	3	2	Donor
Actinobacteria	Bifidobacterium longum subsp. infantis 157F (565040.3)	0	0	0	1	1	1	0	0	1	1	xHBxB	2	3	2	Donor
Actinobacteria	Bifidobacterium longum subsp. infantis ATCC 15697 = JCM 1222 (391904.8)	1	1	0	1	1	1	1	1	1	1	BHBBB	4	5	4	Donor
Actinobacteria	Bifidobacterium longum subsp. infantis ATCC 55813 (548480.3)	0	0	0	1	1	1	0	0	1	1	xHBxB	2	3	2	Donor
Actinobacteria	Bifidobacterium longum subsp. infantis CCUG 52486 (537937.5)	0	0	0	1	1	1	0	0	1	1	xHBxB	2	3	2	Donor
Actinobacteria	Bifidobacterium longum subsp. longum 2-2B (1161745.3)	0	0	0	1	1	1	0	0	1	1	xHBxB	2	3	2	Donor
Actinobacteria	Bifidobacterium longum subsp. longum 44B (1161743.3)	0	0	0	1	1	1	0	0	1	1	xHBxB	2	3	2	Donor
Actinobacteria	Bifidobacterium longum subsp. longum F8 (722911.3)	0	0	0	1	1	1	0	0	1	1	xHBxB	2	3	2	Donor
Actinobacteria	Bifidobacterium longum subsp. longum JCM 1217 (565042.3)	0	0	0	1	1	1	0	0	1	1	xHBxB	2	3	2	Donor
Actinobacteria	Bifidobacterium pseudocatenulatum DSM 20438 = JCM 1200 (547043.8)	1	0	0	1	1	1	0	0	1	1	PHBxB	3	3	2	Mixed
Actinobacteria	Bifidobacterium sp. 12_1_47BFAA (469594.3)	0	0	0	1	1	1	0	0	1	1	xHBxB	2	3	2	Donor
Actinobacteria	Collinsella aerofaciens ATCC 25986 (411903.6)	0	0	1	0	0	1	1	0	1	1	xPHPB	3	2	1	Mixed
Actinobacteria	Collinsella intestinalis DSM 13280 (521003.7)	0	0	1	1	0	1	1	1	0	0	xBHBx	2	3	2	Donor
Actinobacteria	Collinsella stercoris DSM 13279 (445975.6)	0	1	1	1	1	1	0	0	1	1	HBBxB	3	4	3	Donor
Actinobacteria	Collinsella tanakaei YIT 12063 (742742.3)	1	0	1	0	0	0	1	0	1	0	PPxPP	4	0	0	Acceptor
Actinobacteria	Corynebacterium ammoniagenes DSM 20306 (649754.3)	1	0	0	1	1	1	1	0	1	0	PHBPP	4	2	1	Mixed
Actinobacteria	Corynebacterium sp. HFH0082 (1078764.3)	0	0	0	0	0	0	0	0	1	0	xxxxP	1	0	0	Acceptor
Actinobacteria	Dermabacter sp. HFH0086 (1203568.3)	0	0	0	0	1	0	1	1	1	1	xxPBB	3	2	2	Acceptor
Actinobacteria	Eggerthella sp. 1_3_56FAA (665943.3)	0	0	0	0	0	0	1	0	0	0	xxxPx	1	0	0	Acceptor
Actinobacteria	Eggerthella sp. HGA1 (910311.3)	0	0	0	0	0	0	1	0	0	0	xxxPx	1	0	0	Acceptor
Actinobacteria	Gordonibacter pamelaeae 7-10-1-b (657308.3)	0	0	0	0	0	0	1	0	0	0	xxxPx	1	0	0	Acceptor
Actinobacteria	Propionibacterium sp. 5_U_42AFAA (450748.3)	1	1	0	1	1	1	1	1	1	1	BHBBB	4	5	4	Donor
Actinobacteria	Propionibacterium sp. HGH0353 (1203571.3)	0	0	0	1	0	1	1	0	1	1	xHHPB	2	3	1	Mixed
Actinobacteria	Streptomyces sp. HGB0020 (1078086.3)	1	1	0	1	1	1	1	1	1	1	BHBBB	4	5	4	Donor
Actinobacteria	Streptomyces sp. HPH0547 (1203592.3)	1	1	0	1	1	1	1	1	1	1	BHBBB	4	5	4	Donor
Bacteroidetes	Alistipes indistinctus YIT 12060 (742725.3)	0	1	0	1	0	1	0	0	1	1	HHHxB	1	4	1	Donor
Bacteroidetes	Alistipes shahii WAL 8301 (717959.3)	0	1	0	1	0	1	0	1	1	1	HHHHB	1	5	1	Donor
Bacteroidetes	Bacteroides caccae ATCC 43185 (411901.7)	1	1	0	1	0	1	1	1	1	1	BHHBB	3	5	3	Donor
Bacteroidetes	Bacteroides capillosus ATCC 29799 (411467.6)	0	0	0	1	0	1	0	0	1	1	xHHxB	1	3	1	Donor
Bacteroidetes	Bacteroides cellulosilyticus DSM 14838 (537012.5)	1	1	0	1	1	1	0	0	1	1	BHBxB	3	4	3	Donor
Bacteroidetes	Bacteroides clarus YIT 12056 (762984.3)	0	1	0	1	1	1	1	1	1	1	HHBBB	3	5	3	Donor
Bacteroidetes	Bacteroides coprocola DSM 17136 (470145.6)	0	1	0	1	0	1	0	1	1	1	HHHHB	1	5	1	Donor
Bacteroidetes	Bacteroides coprophilus DSM 18228 (547042.5)	1	1	0	1	0	1	1	1	1	1	BHHBB	3	5	3	Donor
Bacteroidetes	Bacteroides dorei DSM 17855 (483217.6)	0	1	0	1	0	1	1	1	1	1	HHHBB	2	5	2	Donor
Bacteroidetes	Bacteroides eggerthii 1_2_48FAA (665953.3)	0	1	0	1	1	1	1	0	1	1	HHBPB	3	4	2	Mixed
Bacteroidetes	Bacteroides eggerthii DSM 20697 (483216.6)	0	1	0	1	1	1	1	0	1	1	HHBPB	3	4	2	Mixed
Bacteroidetes	Bacteroides finegoldii DSM 17565 (483215.6)	1	1	0	1	1	1	0	1	1	1	BHBHB	3	5	3	Donor
Bacteroidetes	Bacteroides fluxus YIT 12057 (763034.3)	1	1	0	1	0	1	1	1	1	1	BHHBB	3	5	3	Donor
Bacteroidetes	Bacteroides fragilis 3_1_12 (457424.5)	1	1	0	1	0	1	1	1	1	1	BHHBB	3	5	3	Donor
Bacteroidetes	Bacteroides fragilis 638R (862962.3)	1	1	0	1	0	1	1	1	1	1	BHHBB	3	5	3	Donor
Bacteroidetes	Bacteroides fragilis NCTC 9343 (272559.17)	1	1	0	1	0	1	1	1	1	1	BHHBB	3	5	3	Donor
Bacteroidetes	Bacteroides fragilis YCH46 (295405.11)	1	1	0	1	0	1	1	1	1	1	BHHBB	3	5	3	Donor
Bacteroidetes	Bacteroides intestinalis DSM 17393 (471870.8)	1	1	0	1	0	1	0	1	1	1	BHHHB	2	5	2	Donor
Bacteroidetes	Bacteroides ovatus 3_8_47FAA (665954.3)	1	1	0	1	1	1	1	1	1	1	BHBBB	4	5	4	Donor
Bacteroidetes	Bacteroides ovatus ATCC 8483 (411476.11)	1	1	0	1	1	1	1	1	1	1	BHBBB	4	5	4	Donor
Bacteroidetes	Bacteroides ovatus SD CC 2a (702444.3)	1	1	0	1	1	1	0	1	1	1	BHBHB	3	5	3	Donor
Bacteroidetes	Bacteroides ovatus SD CMC 3f (702443.3)	1	1	0	1	1	1	0	1	1	1	BHBHB	3	5	3	Donor
Bacteroidetes	Bacteroides pectinophilus ATCC 43243 (483218.5)	0	0	0	0	0	0	0	0	0	0	xxxxx	0	0	0	-
Bacteroidetes	Bacteroides plebeius DSM 17135 (484018.6)	1	1	0	1	0	1	1	1	1	1	BHHBB	3	5	3	Donor
Bacteroidetes	Bacteroides sp. 1_1_14 (469585.3)	1	1	0	1	1	1	1	1	1	1	BHBBB	4	5	4	Donor
Bacteroidetes	Bacteroides sp. 1_1_30 (457387.3)	1	1	0	1	1	1	1	1	1	1	BHBBB	4	5	4	Donor
Bacteroidetes	Bacteroides sp. 1_1_6 (469586.3)	1	1	0	1	1	1	1	1	1	1	BHBBB	4	5	4	Donor
Bacteroidetes	Bacteroides sp. 2_1_16 (469587.3)	1	1	0	1	0	1	1	1	1	1	BHHBB	3	5	3	Donor
Bacteroidetes	Bacteroides sp. 2_1_22 (469588.3)	1	1	0	1	1	1	1	1	1	1	BHBBB	4	5	4	Donor
Bacteroidetes	Bacteroides sp. 2_1_33B (469589.3)	0	1	0	1	0	1	1	1	1	1	HHHBB	2	5	2	Donor
Bacteroidetes	Bacteroides sp. 2_1_56FAA (665938.3)	1	1	0	1	0	1	1	1	1	1	BHHBB	3	5	3	Donor
Bacteroidetes	Bacteroides sp. 2_1_7 (457388.5)	0	1	0	1	0	1	1	1	1	1	HHHBB	2	5	2	Donor
Bacteroidetes	Bacteroides sp. 2_2_4 (469590.5)	1	1	0	1	1	1	1	1	1	1	BHBBB	4	5	4	Donor
Bacteroidetes	Bacteroides sp. 20_3 (469591.4)	0	1	0	1	0	1	1	1	1	1	HHHBB	2	5	2	Donor
Bacteroidetes	Bacteroides sp. 3_1_19 (469592.4)	0	1	0	1	0	1	1	1	1	1	HHHBB	2	5	2	Donor
Bacteroidetes	Bacteroides sp. 3_1_23 (457390.3)	1	1	0	1	1	1	1	1	1	1	BHBBB	4	5	4	Donor
Bacteroidetes	Bacteroides sp. 3_1_33FAA (457391.3)	0	1	0	1	0	1	1	1	1	1	HHHBB	2	5	2	Donor
Bacteroidetes	Bacteroides sp. 3_1_40A (469593.3)	0	1	0	1	0	1	1	1	1	1	HHHBB	2	5	2	Donor
Bacteroidetes	Bacteroides sp. 3_2_5 (457392.3)	1	1	0	1	0	1	1	1	1	1	BHHBB	3	5	3	Donor
Bacteroidetes	Bacteroides sp. 4_1_36 (457393.3)	1	1	0	1	0	1	0	0	1	1	BHHxB	2	4	2	Donor
Bacteroidetes	Bacteroides sp. 4_3_47FAA (457394.3)	0	1	0	1	0	1	1	1	1	1	HHHBB	2	5	2	Donor
Bacteroidetes	Bacteroides sp. 9_1_42FAA (457395.6)	0	1	0	1	0	1	1	1	1	1	HHHBB	2	5	2	Donor
Bacteroidetes	Bacteroides sp. D1 (556258.5)	1	1	0	1	1	1	1	1	1	1	BHBBB	4	5	4	Donor
Bacteroidetes	Bacteroides sp. D2 (556259.3)	1	1	0	1	1	1	1	1	1	1	BHBBB	4	5	4	Donor
Bacteroidetes	Bacteroides sp. D20 (585543.3)	1	1	0	1	0	1	1	1	1	1	BHHBB	3	5	3	Donor
Bacteroidetes	Bacteroides sp. D22 (585544.3)	1	1	0	1	1	1	1	1	1	1	BHBBB	4	5	4	Donor
Bacteroidetes	Bacteroides sp. HPS0048 (1078089.3)	1	1	0	1	0	1	0	1	1	1	BHHHB	2	5	2	Donor
Bacteroidetes	Bacteroides stercoris ATCC 43183 (449673.7)	0	1	0	1	0	1	1	1	1	1	HHHBB	2	5	2	Donor
Bacteroidetes	Bacteroides thetaiotaomicron VPI-5482 (226186.12)	1	1	0	1	1	1	0	1	1	1	BHBHB	3	5	3	Donor
Bacteroidetes	Bacteroides uniformis ATCC 8492 (411479.10)	1	1	0	1	0	1	1	1	1	1	BHHBB	3	5	3	Donor
Bacteroidetes	Bacteroides vulgatus ATCC 8482 (435590.9)	0	1	0	1	0	1	1	1	1	1	HHHBB	2	5	2	Donor
Bacteroidetes	Bacteroides vulgatus PC510 (702446.3)	0	1	0	1	0	1	1	1	1	1	HHHBB	2	5	2	Donor
Bacteroidetes	Bacteroides xylanisolvens SD CC 1b (702447.3)	1	1	0	1	1	1	1	1	1	1	BHBBB	4	5	4	Donor
Bacteroidetes	Bacteroides xylanisolvens XB1A (657309.4)	1	1	0	1	1	1	1	1	1	1	BHBBB	4	5	4	Donor
Bacteroidetes	Barnesiella intestinihominis YIT 11860 (742726.3)	0	1	0	1	0	1	0	1	1	1	BHHHH	0	5	0	Donor
Bacteroidetes	Dysgonomonas gadei ATCC BAA-286 (742766.3)	1	1	0	1	0	1	0	0	1	1	BHHxB	2	4	2	Donor
Bacteroidetes	Dysgonomonas mossii DSM 22836 (742767.3)	1	1	0	1	0	1	0	0	1	1	BHHxB	2	4	2	Donor
Bacteroidetes	Odoribacter laneus YIT 12061 (742817.3)	0	1	0	1	0	1	1	1	1	1	HHHBB	2	5	2	Donor
Bacteroidetes	Parabacteroides distasonis ATCC 8503 (435591.13)	0	1	0	1	0	1	1	1	1	1	HHHBB	2	5	2	Donor
Bacteroidetes	Parabacteroides johnsonii DSM 18315 (537006.5)	0	1	0	1	0	1	1	1	1	1	HHHBB	2	5	2	Donor
Bacteroidetes	Parabacteroides merdae ATCC 43184 (411477.4)	0	1	0	1	0	1	0	1	1	1	HHHHB	1	5	1	Donor
Bacteroidetes	Parabacteroides sp. D13 (563193.3)	0	1	0	1	0	1	1	1	1	1	HHHBB	2	5	2	Donor
Bacteroidetes	Parabacteroides sp. D25 (658661.3)	0	1	0	1	0	1	1	1	1	1	HHHBB	2	5	2	Donor
Bacteroidetes	Paraprevotella clara YIT 11840 (762968.3)	1	1	0	0	0	0	0	0	1	1	BxxxB	2	2	2	-
Bacteroidetes	Paraprevotella xylaniphila YIT 11841 (762982.3)	1	1	0	0	0	0	0	0	1	1	BxxxB	2	2	2	-
Bacteroidetes	Prevotella copri DSM 18205 (537011.5)	0	0	0	1	0	1	0	0	1	1	xHHxB	1	3	1	Donor
Bacteroidetes	Prevotella oralis HGA0225 (1203550.3)	0	1	0	1	0	1	1	1	1	1	HHHBB	2	5	2	Donor
Bacteroidetes	Prevotella salivae DSM 15606 (888832.3)	0	1	0	1	0	1	1	1	1	1	HHHBB	2	5	2	Donor
Bacteroidetes	Tannerella sp. 6_1_58FAA_CT1 (665949.3)	0	1	0	1	0	1	0	0	1	1	HHHxB	1	4	1	Donor
Euryarchaeota	Methanobrevibacter smithii ATCC 35061 (420247.6)	0	0	0	0	0	0	0	0	0	0	xxxxx	0	0	0	-
Euryarchaeota	Methanosphaera stadtmanae DSM 3091 (339860.6)	0	0	0	0	0	0	0	0	0	0	xxxxx	0	0	0	-
Firmicutes	Abiotrophia defectiva ATCC 49176 (592010.4)	1	1	0	1	0	1	0	1	1	1	BHHHB	2	5	2	Donor
Firmicutes	Acidaminococcus sp. D21 (563191.3)	0	0	0	0	0	0	0	0	0	0	xxxxx	0	0	0	-
Firmicutes	Acidaminococcus sp. HPA0509 (1203555.3)	0	0	0	0	0	0	0	0	0	0	xxxxx	0	0	0	-
Firmicutes	Anaerococcus hydrogenalis DSM 7454 (561177.4)	0	0	0	0	0	0	0	0	0	0	xxxxx	0	0	0	-
Firmicutes	Anaerofustis stercorihominis DSM 17244 (445971.6)	0	0	0	0	0	0	0	0	0	0	xxxxx	0	0	0	-
Firmicutes	Anaerostipes caccae DSM 14662 (411490.6)	0	0	0	1	1	1	0	0	1	1	xHBxB	2	3	2	Donor
Firmicutes	Anaerostipes hadrus DSM 3319 (649757.3)	0	0	0	1	1	1	0	0	1	1	xHBxB	2	3	2	Donor
Firmicutes	Anaerostipes sp. 3_2_56FAA (665937.3)	0	0	0	1	1	1	0	0	1	1	xHBxB	2	3	2	Donor
Firmicutes	Anaerotruncus colihominis DSM 17241 (445972.6)	1	0	0	0	1	0	1	0	1	0	PxPPP	4	0	0	Acceptor
Firmicutes	Bacillus smithii 7_3_47FAA (665952.3)	0	0	0	1	1	1	0	0	0	1	xHBxH	1	3	1	Donor
Firmicutes	Bacillus sp. 7_6_55CFAA_CT2 (665957.3)	0	0	0	0	1	1	0	0	1	0	xxxxP	1	0	0	Acceptor
Firmicutes	Bacillus subtilis subsp. subtilis str. 168 (224308.113)	0	0	0	1	1	1	0	0	1	1	xHBxB	2	3	2	Donor
Firmicutes	Blautia hansenii DSM 20583 (537007.6)	0	1	0	0	1	0	1	1	1	1	HxPBB	3	3	2	Mixed
Firmicutes	Blautia hydrogenotrophica DSM 10507 (476272.5)	1	0	0	1	0	1	1	0	1	1	PHHPB	3	3	1	Mixed
Firmicutes	Bryantella formatexigens DSM 14469 (478749.5)	0	0	0	1	1	1	1	1	1	1	xHBBB	3	4	3	Donor
Firmicutes	butyrate-producing bacterium SM4/1 (245012.3)	0	0	0	1	0	1	0	0	0	1	xHHxH	0	3	0	Donor
Firmicutes	butyrate-producing bacterium SS3/4 (245014.3)	0	0	0	0	0	0	0	0	1	0	xxxxP	1	0	0	Acceptor
Firmicutes	butyrate-producing bacterium SSC/2 (245018.3)	0	0	0	1	1	1	0	0	1	0	xHBxP	2	2	1	Mixed
Firmicutes	Butyricicoccus pullicaecorum 1.2 (1203606.4)	0	0	1	1	1	1	0	0	1	1	xBBxB	3	3	3	-
Firmicutes	Butyrivibrio crossotus DSM 2876 (511680.4)	0	0	0	0	0	0	0	0	0	1	xxxxH	0	1	0	Donor
Firmicutes	Butyrivibrio fibrisolvens 16/4 (657324.3)	0	0	0	1	0	1	0	0	1	1	xHHxB	1	3	1	Donor
Firmicutes	Catenibacterium mitsuokai DSM 15897 (451640.5)	0	0	0	1	1	1	0	0	1	1	xHBxB	2	3	2	Donor
Firmicutes	Clostridiales bacterium 1_7_47FAA (457421.5)	1	0	0	1	1	1	1	0	1	1	PHBPB	4	3	2	Mixed
Firmicutes	Clostridium asparagiforme DSM 15981 (518636.5)	0	0	0	1	1	1	1	0	1	1	xHBPB	3	3	2	Mixed
Firmicutes	Clostridium bartlettii DSM 16795 (445973.7)	0	0	0	1	0	1	0	0	0	0	xHHxx	0	2	0	Donor
Firmicutes	Clostridium bolteae 90A5 (997893.5)	1	0	0	1	1	1	1	0	1	1	PHBPB	4	3	2	Mixed
Firmicutes	Clostridium bolteae ATCC BAA-613 (411902.9)	1	0	0	1	1	1	1	0	1	1	PHBPB	4	3	2	Mixed
Firmicutes	Clostridium celatum DSM 1785 (545697.3)	1	1	1	1	1	1	0	1	1	1	BBBHB	4	5	4	Donor
Firmicutes	Clostridium cf. saccharolyticum K10 (717608.3)	0	0	0	1	1	1	1	0	1	1	xHBPB	3	3	2	Mixed
Firmicutes	Clostridium citroniae WAL-17108 (742733.3)	0	0	0	1	1	1	1	0	1	1	xHBPB	3	3	2	Mixed
Firmicutes	Clostridium clostridioforme 2_1_49FAA (742735.4)	1	0	0	1	1	1	1	0	1	1	PHBPB	4	3	2	Mixed
Firmicutes	Clostridium difficile CD196 (645462.3)	0	0	1	0	1	1	1	1	1	0	xPxBP	3	1	1	Acceptor
Firmicutes	Clostridium difficile NAP07 (525258.3)	0	0	1	0	1	0	1	1	1	0	xPPBP	4	1	1	Acceptor
Firmicutes	Clostridium difficile NAP08 (525259.3)	0	0	1	0	1	0	1	1	1	0	xPPBP	4	1	1	Acceptor
Firmicutes	Clostridium hathewayi WAL-18680 (742737.3)	0	0	0	1	1	1	1	1	1	1	xHBBB	3	4	3	Donor
Firmicutes	Clostridium hiranonis DSM 13275 (500633.7)	0	0	0	1	0	1	1	0	1	0	xHHPP	2	2	0	Mixed
Firmicutes	Clostridium hylemonae DSM 15053 (553973.6)	1	0	0	0	0	0	1	1	1	1	PxxBB	3	2	2	Acceptor
Firmicutes	Clostridium leptum DSM 753 (428125.8)	1	1	0	1	0	1	0	0	1	1	BHHxB	2	4	2	Donor
Firmicutes	Clostridium methylpentosum DSM 5476 (537013.3)	0	1	0	0	0	0	0	0	0	0	Hxxxx	0	1	0	Donor
Firmicutes	Clostridium nexile DSM 1787 (500632.7)	0	1	0	1	1	1	0	1	1	1	HHBHB	2	5	2	Donor
Firmicutes	Clostridium perfringens WAL-14572 (742739.3)	1	1	0	1	1	1	1	1	1	1	BHBBB	4	5	4	Donor
Firmicutes	Clostridium ramosum DSM 1402 (445974.6)	0	0	0	1	1	1	0	1	1	1	xHBHB	2	4	2	Donor
Firmicutes	Clostridium scindens ATCC 35704 (411468.9)	0	1	0	0	0	0	1	1	1	1	HxxBB	2	3	2	Donor
Firmicutes	Clostridium sp. 7_2_43FAA (457396.3)	0	0	1	1	1	1	1	1	1	1	xBBBB	4	4	4	-
Firmicutes	Clostridium sp. 7_3_54FAA (665940.3)	0	0	0	1	0	1	1	0	1	1	xHHPB	2	3	1	Mixed
Firmicutes	Clostridium sp. D5 (556261.3)	1	1	0	0	1	0	1	0	1	1	BxPPB	4	2	2	Acceptor
Firmicutes	Clostridium sp. HGF2 (908340.3)	0	0	0	0	0	0	0	0	0	1	xxxxH	0	1	0	Donor
Firmicutes	Clostridium sp. L2-50 (411489.7)	0	0	0	1	0	1	0	0	0	1	xHHxH	0	3	0	Donor
Firmicutes	Clostridium sp. M62/1 (411486.3)	0	0	0	1	1	1	1	0	1	1	xHBPB	3	3	2	Mixed
Firmicutes	Clostridium sp. SS2/1 (411484.7)	0	0	0	1	1	1	0	0	1	1	xHBxB	2	3	2	Donor
Firmicutes	Clostridium spiroforme DSM 1552 (428126.7)	0	1	1	1	1	1	0	0	0	1	HBBxH	2	4	2	Donor
Firmicutes	Clostridium sporogenes ATCC 15579 (471871.7)	0	0	0	0	1	1	0	1	0	0	xxxHx	0	1	0	Donor
Firmicutes	Clostridium symbiosum WAL-14163 (742740.3)	0	0	0	1	0	1	1	0	1	1	xHHPB	2	3	1	Mixed
Firmicutes	Clostridium symbiosum WAL-14673 (742741.3)	0	0	0	1	0	1	1	0	1	1	xHHPB	2	3	1	Mixed
Firmicutes	Coprobacillus sp. 29_1 (469596.3)	0	0	0	1	1	1	0	1	1	1	xHBHB	2	4	2	Donor
Firmicutes	Coprobacillus sp. 3_3_56FAA (665941.3)	0	0	0	1	1	1	0	1	1	1	xHBHB	2	4	2	Donor
Firmicutes	Coprobacillus sp. 8_2_54BFAA (469597.4)	0	0	0	1	1	1	0	1	1	1	xHBHB	2	4	2	Donor
Firmicutes	Coprobacillus sp. D6 (556262.3)	0	0	0	1	1	1	0	1	1	1	xHBHB	2	4	2	Donor
Firmicutes	Coprococcus catus GD/7 (717962.3)	0	0	0	1	1	1	0	0	1	1	xHBxB	2	3	2	Donor
Firmicutes	Coprococcus comes ATCC 27758 (470146.3)	0	0	0	0	1	0	0	0	1	1	xxPxB	2	1	1	Acceptor
Firmicutes	Coprococcus eutactus ATCC 27759 (411474.6)	0	0	0	1	0	1	0	0	0	1	xHHxH	0	3	0	Donor
Firmicutes	Coprococcus sp. ART55/1 (751585.3)	0	0	0	1	0	1	0	0	0	1	xHHxH	0	3	0	Donor
Firmicutes	Coprococcus sp. HPP0048 (1078091.3)	1	1	0	1	1	1	1	1	1	1	BHBBB	4	5	4	Donor
Firmicutes	Coprococcus sp. HPP0074 (1078090.3)	1	1	0	1	1	1	0	1	1	1	BHBHB	3	5	3	Donor
Firmicutes	Desulfitobacterium hafniense DP7 (537010.4)	0	0	0	1	0	1	0	0	0	0	xHHxx	0	2	0	Donor
Firmicutes	Dorea formicigenerans 4_6_53AFAA (742765.5)	0	1	0	0	1	0	0	1	1	1	HxPHB	2	3	1	Mixed
Firmicutes	Dorea formicigenerans ATCC 27755 (411461.4)	0	0	0	1	1	1	1	1	1	1	xHBBB	3	4	3	Donor
Firmicutes	Dorea longicatena DSM 13814 (411462.6)	0	0	0	0	0	0	1	0	1	1	xxxPB	2	1	1	Acceptor
Firmicutes	Enterococcus faecalis PC1.1 (702448.3)	0	0	0	0	1	1	0	0	1	1	xxxxB	1	1	1	-
Firmicutes	Enterococcus faecalis TX0104 (491074.3)	0	0	0	1	1	1	0	0	1	1	xHBxB	2	3	2	Donor
Firmicutes	Enterococcus faecalis TX1302 (749513.3)	0	0	0	1	1	1	0	0	1	1	xHBxB	2	3	2	Donor
Firmicutes	Enterococcus faecalis TX1322 (525278.3)	0	0	1	1	1	1	0	0	1	1	xBBxB	3	3	3	-
Firmicutes	Enterococcus faecalis TX1341 (749514.3)	0	0	1	1	1	1	0	0	1	1	xBBxB	3	3	3	-
Firmicutes	Enterococcus faecalis TX1342 (749515.3)	0	0	1	0	1	1	0	0	1	1	xPxxB	2	1	1	Acceptor
Firmicutes	Enterococcus faecalis TX1346 (749516.3)	0	0	1	1	1	1	0	0	1	1	xBBxB	3	3	3	-
Firmicutes	Enterococcus faecalis TX2134 (749518.3)	0	0	1	1	1	1	0	0	1	1	xBBxB	3	3	3	-
Firmicutes	Enterococcus faecalis TX2137 (749491.3)	0	0	1	1	1	1	0	0	1	1	xBBxB	3	3	3	-
Firmicutes	Enterococcus faecalis TX4244 (749494.3)	0	0	1	1	1	1	0	0	1	1	xBBxB	3	3	3	-
Firmicutes	Enterococcus faecium PC4.1 (791161.5)	0	0	0	0	1	1	0	0	1	1	xxxxB	1	1	1	-
Firmicutes	Enterococcus faecium TX1330 (525279.3)	0	0	0	0	1	1	0	0	1	1	xxxxB	1	1	1	-
Firmicutes	Enterococcus saccharolyticus 30_1 (742813.4)	0	1	0	1	0	1	0	0	1	1	HHHxB	1	4	1	Donor
Firmicutes	Enterococcus sp. 7L76 (657310.3)	0	0	1	0	1	1	0	0	1	1	xPxxB	2	1	1	Acceptor
Firmicutes	Erysipelotrichaceae bacterium 2_2_44A (457422.3)	0	0	0	0	0	0	0	0	0	1	xxxxH	0	1	0	Donor
Firmicutes	Erysipelotrichaceae bacterium 21_3 (658657.3)	0	0	0	0	0	0	0	0	0	1	xxxxH	0	1	0	Donor
Firmicutes	Erysipelotrichaceae bacterium 3_1_53 (658659.3)	0	0	0	0	0	0	0	0	0	0	xxxxx	0	0	0	-
Firmicutes	Erysipelotrichaceae bacterium 5_2_54FAA (552396.3)	0	0	0	1	1	1	0	0	0	0	xHBxx	1	2	1	Donor
Firmicutes	Erysipelotrichaceae bacterium 6_1_45 (469614.3)	0	0	0	0	0	0	0	0	0	1	xxxxH	0	1	0	Donor
Firmicutes	Eubacterium biforme DSM 3989 (518637.5)	0	1	0	0	1	0	0	0	1	1	HxPxB	2	2	1	Mixed
Firmicutes	Eubacterium cylindroides T2-87 (717960.3)	0	0	0	0	0	0	0	0	0	0	xxxxx	0	0	0	-
Firmicutes	Eubacterium dolichum DSM 3991 (428127.7)	0	0	0	1	0	1	0	0	0	1	xHHxH	0	3	0	Donor
Firmicutes	Eubacterium hallii DSM 3353 (411469.3)	0	0	0	1	0	1	0	0	1	1	xHHxB	1	3	1	Donor
Firmicutes	Eubacterium rectale DSM 17629 (657318.4)	0	0	0	1	1	1	0	0	1	1	xHBxB	2	3	2	Donor
Firmicutes	Eubacterium rectale M104/1 (657317.3)	0	0	0	1	1	1	0	0	1	1	xHBxB	2	3	2	Donor
Firmicutes	Eubacterium siraeum 70/3 (657319.3)	1	1	0	0	0	0	0	0	1	1	BxxxB	2	2	2	-
Firmicutes	Eubacterium siraeum DSM 15702 (428128.7)	1	1	0	1	0	1	0	0	1	1	BHHxB	2	4	2	Donor
Firmicutes	Eubacterium siraeum V10Sc8a (717961.3)	1	1	0	1	0	1	0	0	1	1	BHHxB	2	4	2	Donor
Firmicutes	Eubacterium sp. 3_1_31 (457402.3)	0	0	0	1	1	1	0	0	0	0	xHBxx	1	2	1	Donor
Firmicutes	Eubacterium ventriosum ATCC 27560 (411463.4)	0	0	0	0	1	1	0	0	1	1	xxxxB	1	1	1	-
Firmicutes	Faecalibacterium cf. prausnitzii KLE1255 (748224.3)	0	0	0	0	0	0	1	0	1	1	xxxPB	2	1	1	Acceptor
Firmicutes	Faecalibacterium prausnitzii A2-165 (411483.3)	0	0	0	1	1	1	1	0	1	1	xHBPB	3	3	2	Mixed
Firmicutes	Faecalibacterium prausnitzii L2-6 (718252.3)	0	0	1	0	0	0	1	0	1	1	xPxPB	3	1	1	Acceptor
Firmicutes	Faecalibacterium prausnitzii M21/2 (411485.10)	0	0	0	0	1	0	1	0	1	1	xxPPB	3	1	1	Acceptor
Firmicutes	Faecalibacterium prausnitzii SL3/3 (657322.3)	0	0	0	0	1	0	1	0	1	1	xxPPB	3	1	1	Acceptor
Firmicutes	Holdemania filiformis DSM 12042 (545696.5)	1	1	0	1	1	1	0	0	1	1	BHBxB	3	4	3	Donor
Firmicutes	Lachnospiraceae bacterium 1_1_57FAA (658081.3)	0	1	1	1	0	1	0	1	1	1	HBHHB	2	5	2	Donor
Firmicutes	Lachnospiraceae bacterium 1_4_56FAA (658655.3)	1	1	0	1	1	1	0	0	1	1	BHBxB	3	4	3	Donor
Firmicutes	Lachnospiraceae bacterium 2_1_46FAA (742723.3)	0	1	0	1	1	1	0	1	1	1	HHBHB	2	5	2	Donor
Firmicutes	Lachnospiraceae bacterium 2_1_58FAA (658082.3)	1	1	0	1	1	1	0	0	1	1	BHBxB	3	4	3	Donor
Firmicutes	Lachnospiraceae bacterium 3_1_46FAA (665950.3)	0	1	1	1	0	1	0	1	1	1	HBHHB	2	5	2	Donor
Firmicutes	Lachnospiraceae bacterium 3_1_57FAA_CT1 (658086.3)	1	1	0	1	1	1	1	1	1	1	BHBBB	4	5	4	Donor
Firmicutes	Lachnospiraceae bacterium 4_1_37FAA (552395.3)	1	1	0	1	1	1	1	1	1	1	BHBBB	4	5	4	Donor
Firmicutes	Lachnospiraceae bacterium 5_1_57FAA (658085.3)	0	1	0	0	0	0	1	1	1	1	HxxBB	2	3	2	Donor
Firmicutes	Lachnospiraceae bacterium 5_1_63FAA (658089.3)	0	0	0	1	1	1	0	0	1	1	xHBxB	2	3	2	Donor
Firmicutes	Lachnospiraceae bacterium 6_1_63FAA (658083.3)	0	1	0	0	1	0	0	0	1	1	HxPxB	2	2	1	Mixed
Firmicutes	Lachnospiraceae bacterium 7_1_58FAA (658087.3)	0	0	0	0	0	0	1	1	0	1	xxxBH	1	2	1	Donor
Firmicutes	Lachnospiraceae bacterium 8_1_57FAA (665951.3)	0	1	1	1	0	1	0	1	1	1	HBHHB	2	5	2	Donor
Firmicutes	Lachnospiraceae bacterium 9_1_43BFAA (658088.3)	1	1	0	1	1	1	0	1	1	1	BHBHB	3	5	3	Donor
Firmicutes	Lactobacillus acidophilus ATCC 4796 (525306.3)	0	0	0	0	0	0	0	0	1	1	xxxxB	1	1	1	-
Firmicutes	Lactobacillus acidophilus NCFM (272621.13)	0	0	0	0	1	0	0	0	1	1	xxPxB	2	1	1	Acceptor
Firmicutes	Lactobacillus amylolyticus DSM 11664 (585524.3)	0	0	0	1	1	1	0	0	1	0	xHBxP	2	2	1	Mixed
Firmicutes	Lactobacillus antri DSM 16041 (525309.3)	0	0	0	0	0	0	1	0	1	1	xxxPB	2	1	1	Acceptor
Firmicutes	Lactobacillus brevis ATCC 367 (387344.15)	0	0	0	0	0	0	0	0	1	1	xxxxB	1	1	1	-
Firmicutes	Lactobacillus brevis subsp. gravesensis ATCC 27305 (525310.3)	0	0	0	1	0	1	0	0	1	1	xHHxB	1	3	1	Donor
Firmicutes	Lactobacillus buchneri ATCC 11577 (525318.3)	0	0	0	1	0	1	0	0	1	1	xHHxB	1	3	1	Donor
Firmicutes	Lactobacillus casei ATCC 334 (321967.11)	0	1	0	1	0	1	0	0	1	1	HHHxB	1	4	1	Donor
Firmicutes	Lactobacillus casei BL23 (543734.4)	0	1	1	1	0	1	0	0	1	1	HBHxB	2	4	2	Donor
Firmicutes	Lactobacillus crispatus 125-2-CHN (575595.3)	0	0	0	0	1	0	0	0	1	1	xxPxB	2	1	1	Acceptor
Firmicutes	Lactobacillus delbrueckii subsp. bulgaricus ATCC 11842 (390333.7)	0	0	0	0	0	0	0	0	0	1	xxxxH	0	1	0	Donor
Firmicutes	Lactobacillus delbrueckii subsp. bulgaricus ATCC BAA-365 (321956.7)	0	0	0	0	1	0	0	0	0	1	xxPxH	1	1	0	Mixed
Firmicutes	Lactobacillus fermentum ATCC 14931 (525325.3)	0	0	0	0	0	0	0	0	1	1	xxxxB	1	1	1	-
Firmicutes	Lactobacillus fermentum IFO 3956 (334390.5)	0	0	0	0	0	0	0	0	1	1	xxxxB	1	1	1	-
Firmicutes	Lactobacillus gasseri ATCC 33323 (324831.13)	0	0	1	0	0	1	0	0	1	1	xPHxB	2	2	1	Mixed
Firmicutes	Lactobacillus helveticus DPC 4571 (405566.6)	0	0	0	0	0	0	0	0	1	1	xxxxB	1	1	1	-
Firmicutes	Lactobacillus helveticus DSM 20075 (585520.4)	0	0	0	0	0	0	0	0	1	1	xxxxB	1	1	1	-
Firmicutes	Lactobacillus hilgardii ATCC 8290 (525327.3)	0	0	0	1	0	1	0	0	1	1	xHHxB	1	3	1	Donor
Firmicutes	Lactobacillus johnsonii NCC 533 (257314.6)	0	0	1	0	0	1	0	0	1	1	xPHxB	2	2	1	Mixed
Firmicutes	Lactobacillus paracasei subsp. paracasei 8700:2 (537973.8)	0	1	1	1	0	1	0	0	1	1	HBHxB	2	4	2	Donor
Firmicutes	Lactobacillus paracasei subsp. paracasei ATCC 25302 (525337.3)	0	1	1	1	0	1	0	0	1	1	HBHxB	2	4	2	Donor
Firmicutes	Lactobacillus plantarum 16 (1327988.3)	0	0	0	0	1	0	1	0	1	1	xxPPB	3	1	1	Acceptor
Firmicutes	Lactobacillus plantarum subsp. plantarum ATCC 14917 (525338.3)	0	0	0	0	1	0	0	0	1	1	xxPxB	2	1	1	Acceptor
Firmicutes	Lactobacillus plantarum WCFS1 (220668.9)	0	0	0	0	1	0	1	0	1	1	xxPPB	3	1	1	Acceptor
Firmicutes	Lactobacillus reuteri CF48-3A (525341.3)	0	0	0	0	0	0	0	0	1	1	xxxxB	1	1	1	-
Firmicutes	Lactobacillus reuteri DSM 20016 (557436.4)	0	0	0	0	0	0	0	0	1	1	xxxxB	1	1	1	-
Firmicutes	Lactobacillus reuteri F275 (299033.6)	0	0	0	0	0	0	0	0	1	1	xxxxB	1	1	1	-
Firmicutes	Lactobacillus reuteri MM2-3 (585517.3)	0	0	0	0	0	0	0	0	1	1	xxxxB	1	1	1	-
Firmicutes	Lactobacillus reuteri MM4-1A (548485.3)	0	0	0	0	0	0	0	0	1	1	xxxxB	1	1	1	-
Firmicutes	Lactobacillus reuteri SD2112 (491077.3)	0	0	0	0	0	0	0	0	1	1	xxxxB	1	1	1	-
Firmicutes	Lactobacillus rhamnosus ATCC 21052 (1002365.5)	0	1	1	0	0	1	0	0	1	1	HPHxB	2	3	1	Mixed
Firmicutes	Lactobacillus rhamnosus GG (Prj:40637) (568703.30)	1	1	1	1	0	1	0	0	1	1	BBHxB	3	4	3	Donor
Firmicutes	Lactobacillus rhamnosus LMS2-1 (525361.3)	0	1	1	0	0	1	0	0	1	1	HPHxB	2	3	1	Mixed
Firmicutes	Lactobacillus ruminis ATCC 25644 (525362.3)	0	0	0	1	0	1	0	0	1	1	xHHxB	1	3	1	Donor
Firmicutes	Lactobacillus sakei subsp. sakei 23K (314315.12)	0	0	0	0	1	0	1	0	1	1	xxPPB	3	1	1	Acceptor
Firmicutes	Lactobacillus salivarius ATCC 11741 (525364.3)	0	0	0	1	0	1	1	0	1	1	xHHPB	2	3	1	Mixed
Firmicutes	Lactobacillus salivarius UCC118 (362948.14)	0	0	0	1	0	1	1	1	1	1	xHHBB	2	4	2	Donor
Firmicutes	Lactobacillus sp. 7_1_47FAA (665945.3)	0	0	1	0	1	1	0	0	0	1	xPxxH	1	1	0	Mixed
Firmicutes	Lactobacillus ultunensis DSM 16047 (525365.3)	0	0	0	0	1	0	0	0	1	1	xxPxB	2	1	1	Acceptor
Firmicutes	Leuconostoc mesenteroides subsp. cremoris ATCC 19254 (586220.3)	0	0	0	0	0	0	0	0	1	1	xxxxB	1	1	1	-
Firmicutes	Listeria grayi DSM 20601 (525367.9)	0	0	0	0	0	1	0	0	1	1	xxHxB	1	2	1	Donor
Firmicutes	Listeria innocua ATCC 33091 (1002366.3)	0	0	0	0	1	1	0	0	0	0	xxxxx	0	0	0	-
Firmicutes	Megamonas funiformis YIT 11815 (742816.3)	1	0	0	1	1	1	1	0	1	1	PHBPB	4	3	2	Mixed
Firmicutes	Megamonas hypermegale ART12/1 (657316.3)	1	0	0	1	1	1	1	0	1	1	PHBPB	4	3	2	Mixed
Firmicutes	Mitsuokella multacida DSM 20544 (500635.8)	0	0	0	1	0	1	0	0	1	1	xHHxB	1	3	1	Donor
Firmicutes	Paenibacillus sp. HGF5 (908341.3)	1	1	0	1	1	1	0	1	1	1	BHBHB	3	5	3	Donor
Firmicutes	Paenibacillus sp. HGF7 (944559.3)	1	1	0	1	1	1	0	0	1	1	BHBxB	3	4	3	Donor
Firmicutes	Paenibacillus sp. HGH0039 (1078505.3)	1	1	0	1	1	1	0	1	1	1	BHBHB	3	5	3	Donor
Firmicutes	Parvimonas micra ATCC 33270 (411465.10)	0	0	0	0	0	0	0	0	0	0	xxxxx	0	0	0	-
Firmicutes	Pediococcus acidilactici 7_4 (563194.3)	1	1	1	0	0	1	1	0	1	1	BPHPB	4	3	2	Mixed
Firmicutes	Pediococcus acidilactici DSM 20284 (862514.3)	0	1	1	0	0	1	1	1	1	1	HPHBB	3	4	2	Mixed
Firmicutes	Phascolarctobacterium sp. YIT 12067 (626939.3)	0	0	0	0	0	0	0	0	0	0	xxxxx	0	0	0	-
Firmicutes	Roseburia intestinalis L1-82 (536231.5)	0	1	0	1	1	1	0	0	1	1	HHBxB	2	4	2	Donor
Firmicutes	Roseburia intestinalis M50/1 (657315.3)	0	1	0	1	1	1	0	0	1	1	HHBxB	2	4	2	Donor
Firmicutes	Roseburia intestinalis XB6B4 (718255.3)	0	1	0	1	1	1	0	0	1	1	HHBxB	2	4	2	Donor
Firmicutes	Roseburia inulinivorans DSM 16841 (622312.4)	1	1	0	1	1	1	1	0	1	1	BHBPB	4	4	3	Mixed
Firmicutes	Ruminococcaceae bacterium D16 (552398.3)	0	0	0	1	0	1	1	0	1	1	xHHPB	2	3	1	Mixed
Firmicutes	Ruminococcus bromii L2-63 (657321.5)	0	0	0	1	0	1	0	0	1	0	xHHxP	1	2	0	Mixed
Firmicutes	Ruminococcus gnavus ATCC 29149 (411470.6)	1	1	0	0	1	0	1	1	1	1	BxPBB	4	3	3	Acceptor
Firmicutes	Ruminococcus lactaris ATCC 29176 (471875.6)	0	1	0	1	1	1	0	1	1	1	HHBHB	2	5	2	Donor
Firmicutes	Ruminococcus obeum A2-162 (657314.3)	1	0	0	0	1	0	0	0	1	1	PxPxB	3	1	1	Acceptor
Firmicutes	Ruminococcus obeum ATCC 29174 (411459.7)	1	1	0	0	0	0	0	0	1	1	BxxxB	2	2	2	-
Firmicutes	Ruminococcus sp. 18P13 (213810.4)	0	0	0	0	0	1	0	0	0	1	xxHxH	0	2	0	Donor
Firmicutes	Ruminococcus sp. 5_1_39BFAA (457412.4)	1	1	0	0	0	0	1	0	1	1	BxxPB	3	2	2	Acceptor
Firmicutes	Ruminococcus sp. SR1/5 (657323.3)	1	1	0	0	1	0	0	0	1	1	BxPxB	3	2	2	Acceptor
Firmicutes	Ruminococcus torques ATCC 27756 (411460.6)	0	1	1	1	0	1	0	1	1	1	HBHHB	2	5	2	Donor
Firmicutes	Ruminococcus torques L2-14 (657313.3)	1	1	0	0	1	0	1	0	1	1	BxPPB	4	2	2	Fuc, Gal
Firmicutes	Staphylococcus sp. HGB0015 (1078083.3)	0	0	1	0	0	1	1	1	1	1	xPHBB	3	3	2	Mixed
Firmicutes	Streptococcus anginosus 1_2_62CV (742820.3)	0	0	0	0	0	1	1	0	1	1	xxHPB	2	2	1	Mixed
Firmicutes	Streptococcus equinus ATCC 9812 (525379.3)	0	0	0	0	0	0	0	0	1	0	xxxxP	1	0	0	Acceptor
Firmicutes	Streptococcus infantarius subsp. infantarius ATCC BAA-102 (471872.6)	0	0	0	0	0	0	0	0	1	1	xxxxB	1	1	1	-
Firmicutes	Streptococcus sp. 2_1_36FAA (469609.3)	0	1	0	1	0	1	1	0	1	1	HHHPB	2	4	1	Mixed
Firmicutes	Streptococcus sp. HPH0090 (1203590.3)	0	1	0	1	0	1	1	1	1	1	HHHBB	2	5	2	Donor
Firmicutes	Subdoligranulum sp. 4_3_54A2FAA (665956.3)	0	1	0	1	0	1	1	1	1	1	HHHBB	2	5	2	Donor
Firmicutes	Subdoligranulum variabile DSM 15176 (411471.5)	0	0	0	1	1	1	0	0	1	1	xHBxB	2	3	2	Donor
Firmicutes	Turicibacter sp. HGF1 (910310.3)	0	1	0	1	1	1	1	0	1	1	HHBPB	3	4	2	Mixed
Firmicutes	Turicibacter sp. PC909 (702450.3)	0	1	0	1	1	1	1	0	1	1	HHBPB	3	4	2	Mixed
Firmicutes	Veillonella sp. 3_1_44 (457416.3)	0	0	0	1	0	1	0	0	1	0	xHHxP	1	2	0	Mixed
Firmicutes	Veillonella sp. 6_1_27 (450749.3)	0	0	0	1	0	1	0	0	1	0	xHHxP	1	2	0	Mixed
Firmicutes	Weissella paramesenteroides ATCC 33313 (585506.3)	0	0	0	0	1	0	0	0	1	1	xxPxB	2	1	1	Acceptor
Fusobacteria	Fusobacterium gonidiaformans ATCC 25563 (469615.3)	0	0	0	0	1	0	1	0	1	0	xxPPP	3	0	0	Acceptor
Fusobacteria	Fusobacterium mortiferum ATCC 9817 (469616.3)	0	0	0	0	1	0	1	0	1	1	xxPPB	3	1	1	Acceptor
Fusobacteria	Fusobacterium necrophorum subsp. funduliforme 1_1_36S (742814.3)	0	0	0	0	1	0	1	0	1	0	xxPPP	3	0	0	Acceptor
Fusobacteria	Fusobacterium sp. 1_1_41FAA (469621.3)	0	0	0	0	1	0	1	0	1	0	xxPPP	3	0	0	Acceptor
Fusobacteria	Fusobacterium sp. 11_3_2 (457403.3)	0	0	0	0	1	0	1	0	1	0	xxPPP	3	0	0	Acceptor
Fusobacteria	Fusobacterium sp. 12_1B (457404.3)	0	0	0	0	1	0	1	0	1	0	xxPPP	3	0	0	Acceptor
Fusobacteria	Fusobacterium sp. 2_1_31 (469599.3)	0	0	0	0	1	0	0	0	1	0	xxPxP	2	0	0	Acceptor
Fusobacteria	Fusobacterium sp. 21_1A (469601.3)	0	0	0	0	1	0	0	0	1	0	xxPxP	2	0	0	Acceptor
Fusobacteria	Fusobacterium sp. 3_1_27 (469602.3)	0	0	0	0	1	0	1	0	1	0	xxPPP	3	0	0	Acceptor
Fusobacteria	Fusobacterium sp. 3_1_33 (469603.3)	0	0	0	0	1	0	0	0	1	0	xxPxP	2	0	0	Acceptor
Fusobacteria	Fusobacterium sp. 3_1_36A2 (469604.3)	0	0	0	0	1	0	1	0	1	0	xxPPP	3	0	0	Acceptor
Fusobacteria	Fusobacterium sp. 3_1_5R (469605.3)	0	0	0	0	1	0	1	0	1	0	xxPPP	3	0	0	Acceptor
Fusobacteria	Fusobacterium sp. 4_1_13 (469606.3)	0	0	0	0	1	0	1	0	1	0	xxPPP	3	0	0	Acceptor
Fusobacteria	Fusobacterium sp. 7_1 (457405.3)	0	0	0	0	1	0	0	0	1	0	xxPxP	2	0	0	Acceptor
Fusobacteria	Fusobacterium sp. D11 (556264.3)	0	0	0	0	1	0	1	0	1	0	xxPPP	3	0	0	Acceptor
Fusobacteria	Fusobacterium sp. D12 (556263.3)	0	0	0	0	1	0	1	0	1	0	xxPPP	3	0	0	Acceptor
Fusobacteria	Fusobacterium ulcerans ATCC 49185 (469617.3)	0	0	0	0	1	0	1	0	1	0	xxPPP	3	0	0	Acceptor
Fusobacteria	Fusobacterium varium ATCC 27725 (469618.3)	1	0	0	0	1	0	1	0	1	0	PxPPP	4	0	0	Acceptor
Proteobacteria	Acinetobacter junii SH205 (575587.3)	0	0	0	0	0	0	0	0	0	0	xxxxx	0	0	0	-
Proteobacteria	Bilophila wadsworthia 3_1_6 (563192.3)	0	0	0	1	0	1	0	0	0	0	xHHxx	0	2	0	Donor
Proteobacteria	Burkholderiales bacterium 1_1_47 (469610.4)	0	0	0	0	0	0	0	0	0	0	xxxxx	0	0	0	-
Proteobacteria	Campylobacter coli JV20 (864566.3)	0	0	0	0	0	0	0	0	0	0	xxxxx	0	0	0	-
Proteobacteria	Campylobacter upsaliensis JV21 (888826.3)	0	0	0	0	0	0	0	0	0	0	xxxxx	0	0	0	-
Proteobacteria	Cedecea davisae DSM 4568 (566551.4)	0	0	0	1	1	1	0	0	1	1	xHBxB	2	3	2	Donor
Proteobacteria	Citrobacter freundii 4_7_47CFAA (742730.3)	1	0	0	0	1	1	1	0	1	1	PxxPB	3	1	1	Acceptor
Proteobacteria	Citrobacter sp. 30_2 (469595.3)	1	0	1	1	1	1	1	0	1	1	PBBPB	5	3	3	Acceptor
Proteobacteria	Citrobacter youngae ATCC 29220 (500640.5)	1	0	1	0	1	1	1	0	1	1	PPxPB	4	1	1	Acceptor
Proteobacteria	Desulfovibrio piger ATCC 29098 (411464.8)	0	0	0	0	0	0	0	0	0	0	xxxxx	0	0	0	-
Proteobacteria	Desulfovibrio sp. 3_1_syn3 (457398.5)	0	0	0	1	0	1	0	0	0	0	xHHxx	0	2	0	Donor
Proteobacteria	Edwardsiella tarda ATCC 23685 (500638.3)	1	0	1	1	1	1	1	0	1	1	PBBPB	5	3	3	Acceptor
Proteobacteria	Enterobacter cancerogenus ATCC 35316 (500639.8)	1	0	1	1	1	1	1	0	1	1	PBBPB	5	3	3	Acceptor
Proteobacteria	Enterobacter cloacae subsp. cloacae NCTC 9394 (718254.4)	1	0	1	1	1	1	1	0	1	1	PBBPB	5	3	3	Acceptor
Proteobacteria	Enterobacteriaceae bacterium 9_2_54FAA (469613.3)	1	0	0	1	1	1	1	0	1	1	PHBPB	4	3	2	Mixed
Proteobacteria	Escherichia coli 4_1_47FAA (1127356.4)	1	0	1	0	1	0	1	0	1	1	PPPPB	5	1	1	Acceptor
Proteobacteria	Escherichia coli MS 107-1 (679207.4)	1	0	1	0	1	0	1	0	1	1	PPPPB	5	1	1	Acceptor
Proteobacteria	Escherichia coli MS 115-1 (749537.3)	1	0	1	0	1	1	1	0	1	1	PPxPB	4	1	1	Acceptor
Proteobacteria	Escherichia coli MS 116-1 (749538.3)	1	0	1	0	1	1	1	0	1	1	PPxPB	4	1	1	Acceptor
Proteobacteria	Escherichia coli MS 119-7 (679206.4)	1	0	1	0	1	0	1	0	1	1	PPPPB	5	1	1	Acceptor
Proteobacteria	Escherichia coli MS 124-1 (679205.4)	1	0	1	0	1	1	1	0	1	1	PPxPB	4	1	1	Acceptor
Proteobacteria	Escherichia coli MS 145-7 (679204.3)	1	0	1	0	1	0	1	0	1	1	PPPPB	5	1	1	Acceptor
Proteobacteria	Escherichia coli MS 146-1 (749540.3)	1	0	1	0	1	1	1	0	1	1	PPxPB	4	1	1	Acceptor
Proteobacteria	Escherichia coli MS 175-1 (749544.3)	0	0	1	0	0	1	0	0	1	1	xPHxB	2	2	1	Mixed
Proteobacteria	Escherichia coli MS 182-1 (749545.3)	1	0	1	0	1	0	1	0	1	1	PPPPB	5	1	1	Acceptor
Proteobacteria	Escherichia coli MS 185-1 (749546.3)	1	0	1	0	1	1	1	0	1	1	PPxPB	4	1	1	Acceptor
Proteobacteria	Escherichia coli MS 187-1 (749547.3)	1	0	1	0	1	1	1	0	1	1	PPxPB	4	1	1	Acceptor
Proteobacteria	Escherichia coli MS 196-1 (749548.3)	1	0	1	0	1	0	1	0	1	1	PPPPB	5	1	1	Acceptor
Proteobacteria	Escherichia coli MS 198-1 (749549.3)	1	0	1	0	1	0	1	0	1	1	PPPPB	5	1	1	Acceptor
Proteobacteria	Escherichia coli MS 200-1 (749550.3)	1	0	1	0	1	0	1	0	1	1	PPPPB	5	1	1	Acceptor
Proteobacteria	Escherichia coli MS 21-1 (749527.3)	1	0	1	0	1	0	1	0	1	1	PPPPB	5	1	1	Acceptor
Proteobacteria	Escherichia coli MS 45-1 (749528.3)	1	0	1	0	1	1	1	0	1	1	PPxPB	4	1	1	Acceptor
Proteobacteria	Escherichia coli MS 69-1 (749531.3)	1	0	1	0	1	0	1	0	1	1	PPPPB	5	1	1	Acceptor
Proteobacteria	Escherichia coli MS 78-1 (749532.3)	1	0	1	0	1	0	1	0	1	1	PPPPB	5	1	1	Acceptor
Proteobacteria	Escherichia coli MS 79-10 (796392.4)	1	0	1	0	1	0	1	0	1	1	PPPPB	5	1	1	Acceptor
Proteobacteria	Escherichia coli MS 84-1 (749533.3)	1	0	1	0	1	1	1	0	1	1	PPxPB	4	1	1	Acceptor
Proteobacteria	Escherichia coli MS 85-1 (679202.3)	1	0	1	0	1	1	1	0	1	1	PPxPB	4	1	1	Acceptor
Proteobacteria	Escherichia coli O157:H7 str. Sakai (386585.9)	1	0	1	0	1	0	1	0	1	1	PPPPB	5	1	1	Acceptor
Proteobacteria	Escherichia coli SE11 (409438.11)	1	0	1	0	1	0	1	0	1	1	PPPPB	5	1	1	Acceptor
Proteobacteria	Escherichia coli SE15 (431946.3)	1	0	1	0	1	1	1	0	1	1	PPxPB	4	1	1	Acceptor
Proteobacteria	Escherichia coli str. K-12 substr. MG1655 (511145.12)	1	0	1	0	1	1	1	0	1	1	PPxPB	4	1	1	Acceptor
Proteobacteria	Escherichia coli UTI89 (364106.8)	1	0	1	0	1	1	1	0	1	1	PPxPB	4	1	1	Acceptor
Proteobacteria	Escherichia sp. 1_1_43 (457400.3)	1	0	0	0	0	1	1	0	0	1	PxHPH	2	2	0	Mixed
Proteobacteria	Escherichia sp. 3_2_53FAA (469598.5)	1	0	1	0	1	1	1	0	1	1	PPxPB	4	1	1	Acceptor
Proteobacteria	Escherichia sp. 4_1_40B (457401.3)	1	0	1	0	1	1	1	0	1	1	PPxPB	4	1	1	Acceptor
Proteobacteria	Hafnia alvei ATCC 51873 (1002364.3)	1	0	0	1	1	1	1	0	1	1	PHBPB	4	3	2	Mixed
Proteobacteria	Helicobacter bilis ATCC 43879 (613026.4)	0	0	0	0	0	1	0	0	0	0	xxHxx	0	1	0	Donor
Proteobacteria	Helicobacter canadensis MIT 98-5491 (Prj:30719) (537970.9)	0	0	0	0	0	0	0	0	0	0	xxxxx	0	0	0	-
Proteobacteria	Helicobacter cinaedi ATCC BAA-847 (1206745.3)	0	0	0	0	0	1	0	0	0	0	xxHxx	0	1	0	Donor
Proteobacteria	Helicobacter cinaedi CCUG 18818 (537971.5)	0	0	0	0	0	0	0	0	0	0	xxxxx	0	0	0	-
Proteobacteria	Helicobacter pullorum MIT 98-5489 (537972.5)	0	0	0	0	0	0	0	0	0	0	xxxxx	0	0	0	-
Proteobacteria	Helicobacter winghamensis ATCC BAA-430 (556267.4)	0	0	0	0	0	0	0	0	0	0	xxxxx	0	0	0	-
Proteobacteria	Klebsiella pneumoniae 1162281 (1037908.3)	1	0	0	0	1	1	0	0	1	1	PxxxB	2	1	1	Acceptor
Proteobacteria	Klebsiella pneumoniae subsp. pneumoniae WGLW5 (1203547.3)	1	0	0	0	1	1	0	0	1	1	PxxxB	2	1	1	Acceptor
Proteobacteria	Klebsiella sp. 1_1_55 (469608.3)	1	0	0	0	1	1	0	0	1	1	PxxxB	2	1	1	Acceptor
Proteobacteria	Klebsiella sp. 4_1_44FAA (665944.3)	1	0	0	0	1	1	0	0	1	1	PxxxB	2	1	1	Acceptor
Proteobacteria	Oxalobacter formigenes HOxBLS (556268.6)	0	0	0	0	0	0	0	0	0	0	xxxxx	0	0	0	-
Proteobacteria	Oxalobacter formigenes OXCC13 (556269.4)	0	0	0	0	0	0	0	0	0	0	xxxxx	0	0	0	-
Proteobacteria	Proteus mirabilis WGLW6 (1125694.3)	0	0	1	0	1	0	1	0	1	0	xPPPP	4	0	0	Acceptor
Proteobacteria	Proteus penneri ATCC 35198 (471881.3)	0	0	1	0	1	0	1	0	1	0	xPPPP	4	0	0	Acceptor
Proteobacteria	Providencia alcalifaciens DSM 30120 (520999.6)	0	0	0	0	1	0	0	0	0	0	xxPxx	1	0	0	Acceptor
Proteobacteria	Providencia rettgeri DSM 1131 (521000.6)	0	0	1	1	1	1	1	0	1	0	xBBPP	4	2	2	Acceptor
Proteobacteria	Providencia rustigianii DSM 4541 (500637.6)	0	0	1	0	1	0	0	0	1	0	xPPxP	3	0	0	Acceptor
Proteobacteria	Providencia stuartii ATCC 25827 (471874.6)	0	0	1	1	1	1	0	0	1	0	xBBxP	3	2	2	Acceptor
Proteobacteria	Pseudomonas sp. 2_1_26 (665948.3)	0	0	0	0	1	1	0	0	0	0	xxxxx	0	0	0	-
Proteobacteria	Ralstonia sp. 5_7_47FAA (658664.3)	0	0	0	0	0	0	0	0	0	0	xxxxx	0	0	0	-
Proteobacteria	Salmonella enterica subsp. enterica serovar Typhimurium str. LT2 (99287.12)	1	0	0	0	1	1	1	1	1	1	PxxBB	3	2	2	Acceptor
Proteobacteria	Succinatimonas hippei YIT 12066 (762983.3)	0	0	0	0	0	0	0	0	1	0	xxxxP	1	0	0	Acceptor
Proteobacteria	Sutterella wadsworthensis 3_1_45B (742821.3)	0	0	0	0	0	0	0	0	0	0	xxxxx	0	0	0	-
Proteobacteria	Sutterella wadsworthensis HGA0223 (1203554.3)	0	0	0	0	0	0	0	0	0	0	xxxxx	0	0	0	-
Proteobacteria	Yokenella regensburgei ATCC 43003 (1002368.3)	1	0	1	1	1	1	1	0	1	1	PBBPB	5	3	3	Acceptor
Synergistetes	Anaerobaculum hydrogeniformans ATCC BAA-1850 (592015.5)	0	0	0	0	0	0	0	0	0	0	xxxxx	0	0	0	-
Tenericutes	Mollicutes bacterium D7 (556270.3)	0	0	0	1	1	1	0	1	1	1	xHBHB	2	4	2	Donor
Verrucomicrobia	Akkermansia muciniphila ATCC BAA-835 (349741.6)	1	1	0	1	0	1	1	1	1	1	BHHBB	3	5	3	Donor
