# Supplementary material for: Comparative Genomic Analysis of the Human Gut Microbiome Reveals a Broad Distribution of Metabolic Pathways for the Degradation of Host-Synthetized Mucin Glycans and Utilization of Mucin-Derived Monosaccharides
Source: Front Genet. 2017 Aug 29;8:111. doi: 10.3389/fgene.2017.00111 (PMC5583593; doi:10.3389/fgene.2017.00111)
Supplement: Supplementary file 11 [file Table11.XLSX]

## Sheet: Table S11
Table S11. Exchange by monosaccharides in the analysed HGM genomes. Only organisms involved in the exchange are shown. All the monosaccharides, able to be released by donor organism and consumed by acceptor organism, are listed in each cell.
	Donor organism
Acceptor organism	Abiotrophia defectiva ATCC 49176	Actinomyces odontolyticus ATCC 17982	Actinomyces sp. HPA0247	Akkermansia muciniphila ATCC BAA-835	Alistipes indistinctus YIT 12060	Alistipes shahii WAL 8301	Anaerostipes caccae DSM 14662	Anaerostipes hadrus DSM 3319	Anaerostipes sp. 3_2_56FAA	Anaerotruncus colihominis DSM 17241	Bacillus smithii 7_3_47FAA	Bacillus sp. 7_6_55CFAA_CT2	Bacillus subtilis subsp. subtilis str. 168	Bacteroides caccae ATCC 43185	Bacteroides capillosus ATCC 29799	Bacteroides cellulosilyticus DSM 14838	Bacteroides clarus YIT 12056	Bacteroides coprocola DSM 17136	Bacteroides coprophilus DSM 18228	Bacteroides dorei DSM 17855	Bacteroides eggerthii 1_2_48FAA	Bacteroides eggerthii DSM 20697	Bacteroides finegoldii DSM 17565	Bacteroides fluxus YIT 12057	Bacteroides fragilis 3_1_12	Bacteroides fragilis 638R	Bacteroides fragilis NCTC 9343	Bacteroides fragilis YCH46	Bacteroides intestinalis DSM 17393	Bacteroides ovatus 3_8_47FAA	Bacteroides ovatus ATCC 8483	Bacteroides ovatus SD CC 2a	Bacteroides ovatus SD CMC 3f	Bacteroides plebeius DSM 17135	Bacteroides sp. 1_1_14	Bacteroides sp. 1_1_30	Bacteroides sp. 1_1_6	Bacteroides sp. 2_1_16	Bacteroides sp. 2_1_22	Bacteroides sp. 2_1_33B	Bacteroides sp. 2_1_56FAA	Bacteroides sp. 2_1_7	Bacteroides sp. 2_2_4	Bacteroides sp. 20_3	Bacteroides sp. 3_1_19	Bacteroides sp. 3_1_23	Bacteroides sp. 3_1_33FAA	Bacteroides sp. 3_1_40A	Bacteroides sp. 3_2_5
Abiotrophia defectiva ATCC 49176	#
Actinomyces odontolyticus ATCC 17982	GlcNAc	#		GlcNAc	GlcNAc	GlcNAc								GlcNAc	GlcNAc			GlcNAc	GlcNAc	GlcNAc				GlcNAc	GlcNAc	GlcNAc	GlcNAc	GlcNAc	GlcNAc					GlcNAc				GlcNAc		GlcNAc	GlcNAc	GlcNAc		GlcNAc	GlcNAc		GlcNAc	GlcNAc	GlcNAc
Actinomyces sp. HPA0247			#
Akkermansia muciniphila ATCC BAA-835				#
Alistipes indistinctus YIT 12060					#
Alistipes shahii WAL 8301						#
Anaerostipes caccae DSM 14662							#
Anaerostipes hadrus DSM 3319								#
Anaerostipes sp. 3_2_56FAA									#
Anaerotruncus colihominis DSM 17241	GlcNAc Neu5Ac			GlcNAc	Fuc GlcNAc	Fuc GlcNAc Neu5Ac				#	Gal			GlcNAc	GlcNAc		Fuc	Fuc GlcNAc Neu5Ac	GlcNAc	Fuc GlcNAc	Fuc	Fuc	Neu5Ac	GlcNAc	GlcNAc	GlcNAc	GlcNAc	GlcNAc	GlcNAc Neu5Ac			Neu5Ac	Neu5Ac	GlcNAc				GlcNAc		Fuc GlcNAc	GlcNAc	Fuc GlcNAc		Fuc GlcNAc	Fuc GlcNAc		Fuc GlcNAc	Fuc GlcNAc	GlcNAc
Bacillus smithii 7_3_47FAA											#
Bacillus sp. 7_6_55CFAA_CT2											Gal	#
Bacillus subtilis subsp. subtilis str. 168													#
Bacteroides caccae ATCC 43185														#
Bacteroides capillosus ATCC 29799															#
Bacteroides cellulosilyticus DSM 14838																#
Bacteroides clarus YIT 12056																	#
Bacteroides coprocola DSM 17136																		#
Bacteroides coprophilus DSM 18228																			#
Bacteroides dorei DSM 17855																				#
Bacteroides eggerthii 1_2_48FAA	Neu5Ac					Neu5Ac												Neu5Ac			#		Neu5Ac						Neu5Ac			Neu5Ac	Neu5Ac
Bacteroides eggerthii DSM 20697	Neu5Ac					Neu5Ac												Neu5Ac				#	Neu5Ac						Neu5Ac			Neu5Ac	Neu5Ac
Bacteroides finegoldii DSM 17565																							#
Bacteroides fluxus YIT 12057																								#
Bacteroides fragilis 3_1_12																									#
Bacteroides fragilis 638R																										#
Bacteroides fragilis NCTC 9343																											#
Bacteroides fragilis YCH46																												#
Bacteroides intestinalis DSM 17393																													#
Bacteroides ovatus 3_8_47FAA																														#
Bacteroides ovatus ATCC 8483																															#
Bacteroides ovatus SD CC 2a																																#
Bacteroides ovatus SD CMC 3f																																	#
Bacteroides plebeius DSM 17135																																		#
Bacteroides sp. 1_1_14																																			#
Bacteroides sp. 1_1_30																																				#
Bacteroides sp. 1_1_6																																					#
Bacteroides sp. 2_1_16																																						#
Bacteroides sp. 2_1_22																																							#
Bacteroides sp. 2_1_33B																																								#
Bacteroides sp. 2_1_56FAA																																									#
Bacteroides sp. 2_1_7																																										#
Bacteroides sp. 2_2_4																																											#
Bacteroides sp. 20_3																																												#
Bacteroides sp. 3_1_19																																													#
Bacteroides sp. 3_1_23																																														#
Bacteroides sp. 3_1_33FAA																																															#
Bacteroides sp. 3_1_40A																																																#
Bacteroides sp. 3_2_5																																																	#
Bacteroides sp. 4_1_36
Bacteroides sp. 4_3_47FAA
Bacteroides sp. 9_1_42FAA
Bacteroides sp. D1
Bacteroides sp. D2
Bacteroides sp. D20
Bacteroides sp. D22
Bacteroides sp. HPS0048
Bacteroides stercoris ATCC 43183
Bacteroides thetaiotaomicron VPI-5482
Bacteroides uniformis ATCC 8492
Bacteroides vulgatus ATCC 8482
Bacteroides vulgatus PC510
Bacteroides xylanisolvens SD CC 1b
Bacteroides xylanisolvens XB1A
Barnesiella intestinihominis YIT 11860
Bifidobacterium adolescentis L2-32
Bifidobacterium angulatum DSM 20098 = JCM 7096
Bifidobacterium animalis subsp. lactis AD011
Bifidobacterium bifidum NCIMB 41171
Bifidobacterium breve DSM 20213 = JCM 1192					Fuc	Fuc											Fuc	Fuc		Fuc	Fuc	Fuc																		Fuc		Fuc		Fuc	Fuc		Fuc	Fuc
Bifidobacterium breve HPH0326					Fuc	Fuc											Fuc	Fuc		Fuc	Fuc	Fuc																		Fuc		Fuc		Fuc	Fuc		Fuc	Fuc
Bifidobacterium catenulatum DSM 16992 = JCM 1194
Bifidobacterium dentium ATCC 27678	GlcNAc			GlcNAc	GlcNAc	GlcNAc								GlcNAc	GlcNAc			GlcNAc	GlcNAc	GlcNAc				GlcNAc	GlcNAc	GlcNAc	GlcNAc	GlcNAc	GlcNAc					GlcNAc				GlcNAc		GlcNAc	GlcNAc	GlcNAc		GlcNAc	GlcNAc		GlcNAc	GlcNAc	GlcNAc
Bifidobacterium gallicum DSM 20093	Neu5Ac					Neu5Ac												Neu5Ac					Neu5Ac						Neu5Ac			Neu5Ac	Neu5Ac
Bifidobacterium longum DJO10A
Bifidobacterium longum NCC2705
Bifidobacterium longum subsp. infantis 157F
Bifidobacterium longum subsp. infantis ATCC 15697 = JCM 1222
Bifidobacterium longum subsp. infantis ATCC 55813
Bifidobacterium longum subsp. infantis CCUG 52486
Bifidobacterium longum subsp. longum 2-2B
Bifidobacterium longum subsp. longum 44B
Bifidobacterium longum subsp. longum F8
Bifidobacterium longum subsp. longum JCM 1217
Bifidobacterium pseudocatenulatum DSM 20438 = JCM 1200					Fuc	Fuc											Fuc	Fuc		Fuc	Fuc	Fuc																		Fuc		Fuc		Fuc	Fuc		Fuc	Fuc
Bifidobacterium sp. 12_1_47BFAA
Bilophila wadsworthia 3_1_6
Blautia hansenii DSM 20583	GlcNAc			GlcNAc	GlcNAc	GlcNAc								GlcNAc	GlcNAc			GlcNAc	GlcNAc	GlcNAc				GlcNAc	GlcNAc	GlcNAc	GlcNAc	GlcNAc	GlcNAc					GlcNAc				GlcNAc		GlcNAc	GlcNAc	GlcNAc		GlcNAc	GlcNAc		GlcNAc	GlcNAc	GlcNAc
Blautia hydrogenotrophica DSM 10507	Neu5Ac				Fuc	Fuc Neu5Ac											Fuc	Fuc Neu5Ac		Fuc	Fuc	Fuc	Neu5Ac						Neu5Ac			Neu5Ac	Neu5Ac							Fuc		Fuc		Fuc	Fuc		Fuc	Fuc
Bryantella formatexigens DSM 14469
butyrate-producing bacterium SM4/1
butyrate-producing bacterium SS3/4											Gal
butyrate-producing bacterium SSC/2											Gal
Butyrivibrio crossotus DSM 2876
Butyrivibrio fibrisolvens 16/4
Catenibacterium mitsuokai DSM 15897
Cedecea davisae DSM 4568
Citrobacter freundii 4_7_47CFAA	Neu5Ac				Fuc	Fuc Neu5Ac											Fuc	Fuc Neu5Ac		Fuc	Fuc	Fuc	Neu5Ac						Neu5Ac			Neu5Ac	Neu5Ac							Fuc		Fuc		Fuc	Fuc		Fuc	Fuc
Citrobacter sp. 30_2	Neu5Ac				Fuc	Fuc Neu5Ac											Fuc	Fuc Neu5Ac		Fuc	Fuc	Fuc	Neu5Ac						Neu5Ac			Neu5Ac	Neu5Ac							Fuc		Fuc		Fuc	Fuc		Fuc	Fuc
Citrobacter youngae ATCC 29220	GalNAc Neu5Ac		GalNAc	GalNAc	Fuc GalNAc	Fuc GalNAc Neu5Ac	GalNAc	GalNAc	GalNAc		GalNAc		GalNAc	GalNAc	GalNAc	GalNAc	Fuc GalNAc	Fuc GalNAc Neu5Ac	GalNAc	Fuc GalNAc	Fuc GalNAc	Fuc GalNAc	GalNAc Neu5Ac	GalNAc	GalNAc	GalNAc	GalNAc	GalNAc	GalNAc Neu5Ac	GalNAc	GalNAc	GalNAc Neu5Ac	GalNAc Neu5Ac	GalNAc	GalNAc	GalNAc	GalNAc	GalNAc	GalNAc	Fuc GalNAc	GalNAc	Fuc GalNAc	GalNAc	Fuc GalNAc	Fuc GalNAc	GalNAc	Fuc GalNAc	Fuc GalNAc	GalNAc
Clostridiales bacterium 1_7_47FAA	Neu5Ac				Fuc	Fuc Neu5Ac											Fuc	Fuc Neu5Ac		Fuc	Fuc	Fuc	Neu5Ac						Neu5Ac			Neu5Ac	Neu5Ac							Fuc		Fuc		Fuc	Fuc		Fuc	Fuc
Clostridium asparagiforme DSM 15981	Neu5Ac					Neu5Ac												Neu5Ac					Neu5Ac						Neu5Ac			Neu5Ac	Neu5Ac
Clostridium bartlettii DSM 16795
Clostridium bolteae 90A5	Neu5Ac				Fuc	Fuc Neu5Ac											Fuc	Fuc Neu5Ac		Fuc	Fuc	Fuc	Neu5Ac						Neu5Ac			Neu5Ac	Neu5Ac							Fuc		Fuc		Fuc	Fuc		Fuc	Fuc
Clostridium bolteae ATCC BAA-613	Neu5Ac				Fuc	Fuc Neu5Ac											Fuc	Fuc Neu5Ac		Fuc	Fuc	Fuc	Neu5Ac						Neu5Ac			Neu5Ac	Neu5Ac							Fuc		Fuc		Fuc	Fuc		Fuc	Fuc
Clostridium celatum DSM 1785
Clostridium cf. saccharolyticum K10	Neu5Ac					Neu5Ac												Neu5Ac					Neu5Ac						Neu5Ac			Neu5Ac	Neu5Ac
Clostridium citroniae WAL-17108	Neu5Ac					Neu5Ac												Neu5Ac					Neu5Ac						Neu5Ac			Neu5Ac	Neu5Ac
Clostridium clostridioforme 2_1_49FAA	Neu5Ac				Fuc	Fuc Neu5Ac											Fuc	Fuc Neu5Ac		Fuc	Fuc	Fuc	Neu5Ac						Neu5Ac			Neu5Ac	Neu5Ac							Fuc		Fuc		Fuc	Fuc		Fuc	Fuc
Clostridium difficile CD196	GalNAc		GalNAc	GalNAc	GalNAc	GalNAc	GalNAc	GalNAc	GalNAc		Gal GalNAc		GalNAc	GalNAc	GalNAc	GalNAc	GalNAc	GalNAc	GalNAc	GalNAc	GalNAc	GalNAc	GalNAc	GalNAc	GalNAc	GalNAc	GalNAc	GalNAc	GalNAc	GalNAc	GalNAc	GalNAc	GalNAc	GalNAc	GalNAc	GalNAc	GalNAc	GalNAc	GalNAc	GalNAc	GalNAc	GalNAc	GalNAc	GalNAc	GalNAc	GalNAc	GalNAc	GalNAc	GalNAc
Clostridium difficile NAP07	GalNAc GlcNAc		GalNAc	GalNAc GlcNAc	GalNAc GlcNAc	GalNAc GlcNAc	GalNAc	GalNAc	GalNAc		Gal GalNAc		GalNAc	GalNAc GlcNAc	GalNAc GlcNAc	GalNAc	GalNAc	GalNAc GlcNAc	GalNAc GlcNAc	GalNAc GlcNAc	GalNAc	GalNAc	GalNAc	GalNAc GlcNAc	GalNAc GlcNAc	GalNAc GlcNAc	GalNAc GlcNAc	GalNAc GlcNAc	GalNAc GlcNAc	GalNAc	GalNAc	GalNAc	GalNAc	GalNAc GlcNAc	GalNAc	GalNAc	GalNAc	GalNAc GlcNAc	GalNAc	GalNAc GlcNAc	GalNAc GlcNAc	GalNAc GlcNAc	GalNAc	GalNAc GlcNAc	GalNAc GlcNAc	GalNAc	GalNAc GlcNAc	GalNAc GlcNAc	GalNAc GlcNAc
Clostridium difficile NAP08	GalNAc GlcNAc		GalNAc	GalNAc GlcNAc	GalNAc GlcNAc	GalNAc GlcNAc	GalNAc	GalNAc	GalNAc		Gal GalNAc		GalNAc	GalNAc GlcNAc	GalNAc GlcNAc	GalNAc	GalNAc	GalNAc GlcNAc	GalNAc GlcNAc	GalNAc GlcNAc	GalNAc	GalNAc	GalNAc	GalNAc GlcNAc	GalNAc GlcNAc	GalNAc GlcNAc	GalNAc GlcNAc	GalNAc GlcNAc	GalNAc GlcNAc	GalNAc	GalNAc	GalNAc	GalNAc	GalNAc GlcNAc	GalNAc	GalNAc	GalNAc	GalNAc GlcNAc	GalNAc	GalNAc GlcNAc	GalNAc GlcNAc	GalNAc GlcNAc	GalNAc	GalNAc GlcNAc	GalNAc GlcNAc	GalNAc	GalNAc GlcNAc	GalNAc GlcNAc	GalNAc GlcNAc
Clostridium hathewayi WAL-18680
Clostridium hiranonis DSM 13275	Neu5Ac					Neu5Ac					Gal							Neu5Ac					Neu5Ac						Neu5Ac			Neu5Ac	Neu5Ac
Clostridium hylemonae DSM 15053					Fuc	Fuc											Fuc	Fuc		Fuc	Fuc	Fuc																		Fuc		Fuc		Fuc	Fuc		Fuc	Fuc
Clostridium leptum DSM 753
Clostridium methylpentosum DSM 5476
Clostridium nexile DSM 1787
Clostridium perfringens WAL-14572
Clostridium ramosum DSM 1402
Clostridium scindens ATCC 35704
Clostridium sp. 7_3_54FAA	Neu5Ac					Neu5Ac												Neu5Ac					Neu5Ac						Neu5Ac			Neu5Ac	Neu5Ac
Clostridium sp. D5	GlcNAc Neu5Ac			GlcNAc	GlcNAc	GlcNAc Neu5Ac								GlcNAc	GlcNAc			GlcNAc Neu5Ac	GlcNAc	GlcNAc			Neu5Ac	GlcNAc	GlcNAc	GlcNAc	GlcNAc	GlcNAc	GlcNAc Neu5Ac			Neu5Ac	Neu5Ac	GlcNAc				GlcNAc		GlcNAc	GlcNAc	GlcNAc		GlcNAc	GlcNAc		GlcNAc	GlcNAc	GlcNAc
Clostridium sp. HGF2
Clostridium sp. L2-50
Clostridium sp. M62/1	Neu5Ac					Neu5Ac												Neu5Ac					Neu5Ac						Neu5Ac			Neu5Ac	Neu5Ac
Clostridium sp. SS2/1
Clostridium spiroforme DSM 1552
Clostridium sporogenes ATCC 15579
Clostridium symbiosum WAL-14163	Neu5Ac					Neu5Ac												Neu5Ac					Neu5Ac						Neu5Ac			Neu5Ac	Neu5Ac
Clostridium symbiosum WAL-14673	Neu5Ac					Neu5Ac												Neu5Ac					Neu5Ac						Neu5Ac			Neu5Ac	Neu5Ac
Collinsella aerofaciens ATCC 25986	GalNAc Neu5Ac		GalNAc	GalNAc	GalNAc	GalNAc Neu5Ac	GalNAc	GalNAc	GalNAc		GalNAc		GalNAc	GalNAc	GalNAc	GalNAc	GalNAc	GalNAc Neu5Ac	GalNAc	GalNAc	GalNAc	GalNAc	GalNAc Neu5Ac	GalNAc	GalNAc	GalNAc	GalNAc	GalNAc	GalNAc Neu5Ac	GalNAc	GalNAc	GalNAc Neu5Ac	GalNAc Neu5Ac	GalNAc	GalNAc	GalNAc	GalNAc	GalNAc	GalNAc	GalNAc	GalNAc	GalNAc	GalNAc	GalNAc	GalNAc	GalNAc	GalNAc	GalNAc	GalNAc
Collinsella intestinalis DSM 13280
Collinsella stercoris DSM 13279
Collinsella tanakaei YIT 12063	GalNAc Neu5Ac		GalNAc	GalNAc	Fuc GalNAc	Fuc GalNAc Neu5Ac	GalNAc	GalNAc	GalNAc		Gal GalNAc		GalNAc	GalNAc	GalNAc	GalNAc	Fuc GalNAc	Fuc GalNAc Neu5Ac	GalNAc	Fuc GalNAc	Fuc GalNAc	Fuc GalNAc	GalNAc Neu5Ac	GalNAc	GalNAc	GalNAc	GalNAc	GalNAc	GalNAc Neu5Ac	GalNAc	GalNAc	GalNAc Neu5Ac	GalNAc Neu5Ac	GalNAc	GalNAc	GalNAc	GalNAc	GalNAc	GalNAc	Fuc GalNAc	GalNAc	Fuc GalNAc	GalNAc	Fuc GalNAc	Fuc GalNAc	GalNAc	Fuc GalNAc	Fuc GalNAc	GalNAc
Coprobacillus sp. 29_1
Coprobacillus sp. 3_3_56FAA
Coprobacillus sp. 8_2_54BFAA
Coprobacillus sp. D6
Coprococcus catus GD/7
Coprococcus comes ATCC 27758	GlcNAc			GlcNAc	GlcNAc	GlcNAc								GlcNAc	GlcNAc			GlcNAc	GlcNAc	GlcNAc				GlcNAc	GlcNAc	GlcNAc	GlcNAc	GlcNAc	GlcNAc					GlcNAc				GlcNAc		GlcNAc	GlcNAc	GlcNAc		GlcNAc	GlcNAc		GlcNAc	GlcNAc	GlcNAc
Coprococcus eutactus ATCC 27759
Coprococcus sp. ART55/1
Coprococcus sp. HPP0048
Coprococcus sp. HPP0074
Corynebacterium ammoniagenes DSM 20306	Neu5Ac				Fuc	Fuc Neu5Ac					Gal						Fuc	Fuc Neu5Ac		Fuc	Fuc	Fuc	Neu5Ac						Neu5Ac			Neu5Ac	Neu5Ac							Fuc		Fuc		Fuc	Fuc		Fuc	Fuc
Corynebacterium sp. HFH0082											Gal
Dermabacter sp. HFH0086	GlcNAc			GlcNAc	GlcNAc	GlcNAc								GlcNAc	GlcNAc			GlcNAc	GlcNAc	GlcNAc				GlcNAc	GlcNAc	GlcNAc	GlcNAc	GlcNAc	GlcNAc					GlcNAc				GlcNAc		GlcNAc	GlcNAc	GlcNAc		GlcNAc	GlcNAc		GlcNAc	GlcNAc	GlcNAc
Desulfitobacterium hafniense DP7
Desulfovibrio sp. 3_1_syn3
Dorea formicigenerans 4_6_53AFAA	GlcNAc			GlcNAc	GlcNAc	GlcNAc								GlcNAc	GlcNAc			GlcNAc	GlcNAc	GlcNAc				GlcNAc	GlcNAc	GlcNAc	GlcNAc	GlcNAc	GlcNAc					GlcNAc				GlcNAc		GlcNAc	GlcNAc	GlcNAc		GlcNAc	GlcNAc		GlcNAc	GlcNAc	GlcNAc
Dorea formicigenerans ATCC 27755
Dorea longicatena DSM 13814	Neu5Ac					Neu5Ac												Neu5Ac					Neu5Ac						Neu5Ac			Neu5Ac	Neu5Ac
Dysgonomonas gadei ATCC BAA-286
Dysgonomonas mossii DSM 22836
Edwardsiella tarda ATCC 23685	Neu5Ac				Fuc	Fuc Neu5Ac											Fuc	Fuc Neu5Ac		Fuc	Fuc	Fuc	Neu5Ac						Neu5Ac			Neu5Ac	Neu5Ac							Fuc		Fuc		Fuc	Fuc		Fuc	Fuc
Eggerthella sp. 1_3_56FAA	Neu5Ac					Neu5Ac												Neu5Ac					Neu5Ac						Neu5Ac			Neu5Ac	Neu5Ac
Eggerthella sp. HGA1	Neu5Ac					Neu5Ac												Neu5Ac					Neu5Ac						Neu5Ac			Neu5Ac	Neu5Ac
Enterobacter cancerogenus ATCC 35316	Neu5Ac				Fuc	Fuc Neu5Ac											Fuc	Fuc Neu5Ac		Fuc	Fuc	Fuc	Neu5Ac						Neu5Ac			Neu5Ac	Neu5Ac							Fuc		Fuc		Fuc	Fuc		Fuc	Fuc
Enterobacter cloacae subsp. cloacae NCTC 9394	Neu5Ac				Fuc	Fuc Neu5Ac											Fuc	Fuc Neu5Ac		Fuc	Fuc	Fuc	Neu5Ac						Neu5Ac			Neu5Ac	Neu5Ac							Fuc		Fuc		Fuc	Fuc		Fuc	Fuc
Enterobacteriaceae bacterium 9_2_54FAA	Neu5Ac				Fuc	Fuc Neu5Ac											Fuc	Fuc Neu5Ac		Fuc	Fuc	Fuc	Neu5Ac						Neu5Ac			Neu5Ac	Neu5Ac							Fuc		Fuc		Fuc	Fuc		Fuc	Fuc
Enterococcus faecalis TX0104
Enterococcus faecalis TX1302
Enterococcus faecalis TX1342	GalNAc		GalNAc	GalNAc	GalNAc	GalNAc	GalNAc	GalNAc	GalNAc		GalNAc		GalNAc	GalNAc	GalNAc	GalNAc	GalNAc	GalNAc	GalNAc	GalNAc	GalNAc	GalNAc	GalNAc	GalNAc	GalNAc	GalNAc	GalNAc	GalNAc	GalNAc	GalNAc	GalNAc	GalNAc	GalNAc	GalNAc	GalNAc	GalNAc	GalNAc	GalNAc	GalNAc	GalNAc	GalNAc	GalNAc	GalNAc	GalNAc	GalNAc	GalNAc	GalNAc	GalNAc	GalNAc
Enterococcus saccharolyticus 30_1
Enterococcus sp. 7L76	GalNAc		GalNAc	GalNAc	GalNAc	GalNAc	GalNAc	GalNAc	GalNAc		GalNAc		GalNAc	GalNAc	GalNAc	GalNAc	GalNAc	GalNAc	GalNAc	GalNAc	GalNAc	GalNAc	GalNAc	GalNAc	GalNAc	GalNAc	GalNAc	GalNAc	GalNAc	GalNAc	GalNAc	GalNAc	GalNAc	GalNAc	GalNAc	GalNAc	GalNAc	GalNAc	GalNAc	GalNAc	GalNAc	GalNAc	GalNAc	GalNAc	GalNAc	GalNAc	GalNAc	GalNAc	GalNAc
Erysipelotrichaceae bacterium 2_2_44A
Erysipelotrichaceae bacterium 21_3
Erysipelotrichaceae bacterium 5_2_54FAA
Erysipelotrichaceae bacterium 6_1_45
Escherichia coli 4_1_47FAA	GalNAc GlcNAc Neu5Ac		GalNAc	GalNAc GlcNAc	Fuc GalNAc GlcNAc	Fuc GalNAc GlcNAc Neu5Ac	GalNAc	GalNAc	GalNAc		GalNAc		GalNAc	GalNAc GlcNAc	GalNAc GlcNAc	GalNAc	Fuc GalNAc	Fuc GalNAc GlcNAc Neu5Ac	GalNAc GlcNAc	Fuc GalNAc GlcNAc	Fuc GalNAc	Fuc GalNAc	GalNAc Neu5Ac	GalNAc GlcNAc	GalNAc GlcNAc	GalNAc GlcNAc	GalNAc GlcNAc	GalNAc GlcNAc	GalNAc GlcNAc Neu5Ac	GalNAc	GalNAc	GalNAc Neu5Ac	GalNAc Neu5Ac	GalNAc GlcNAc	GalNAc	GalNAc	GalNAc	GalNAc GlcNAc	GalNAc	Fuc GalNAc GlcNAc	GalNAc GlcNAc	Fuc GalNAc GlcNAc	GalNAc	Fuc GalNAc GlcNAc	Fuc GalNAc GlcNAc	GalNAc	Fuc GalNAc GlcNAc	Fuc GalNAc GlcNAc	GalNAc GlcNAc
Escherichia coli MS 107-1	GalNAc GlcNAc Neu5Ac		GalNAc	GalNAc GlcNAc	Fuc GalNAc GlcNAc	Fuc GalNAc GlcNAc Neu5Ac	GalNAc	GalNAc	GalNAc		GalNAc		GalNAc	GalNAc GlcNAc	GalNAc GlcNAc	GalNAc	Fuc GalNAc	Fuc GalNAc GlcNAc Neu5Ac	GalNAc GlcNAc	Fuc GalNAc GlcNAc	Fuc GalNAc	Fuc GalNAc	GalNAc Neu5Ac	GalNAc GlcNAc	GalNAc GlcNAc	GalNAc GlcNAc	GalNAc GlcNAc	GalNAc GlcNAc	GalNAc GlcNAc Neu5Ac	GalNAc	GalNAc	GalNAc Neu5Ac	GalNAc Neu5Ac	GalNAc GlcNAc	GalNAc	GalNAc	GalNAc	GalNAc GlcNAc	GalNAc	Fuc GalNAc GlcNAc	GalNAc GlcNAc	Fuc GalNAc GlcNAc	GalNAc	Fuc GalNAc GlcNAc	Fuc GalNAc GlcNAc	GalNAc	Fuc GalNAc GlcNAc	Fuc GalNAc GlcNAc	GalNAc GlcNAc
Escherichia coli MS 115-1	GalNAc Neu5Ac		GalNAc	GalNAc	Fuc GalNAc	Fuc GalNAc Neu5Ac	GalNAc	GalNAc	GalNAc		GalNAc		GalNAc	GalNAc	GalNAc	GalNAc	Fuc GalNAc	Fuc GalNAc Neu5Ac	GalNAc	Fuc GalNAc	Fuc GalNAc	Fuc GalNAc	GalNAc Neu5Ac	GalNAc	GalNAc	GalNAc	GalNAc	GalNAc	GalNAc Neu5Ac	GalNAc	GalNAc	GalNAc Neu5Ac	GalNAc Neu5Ac	GalNAc	GalNAc	GalNAc	GalNAc	GalNAc	GalNAc	Fuc GalNAc	GalNAc	Fuc GalNAc	GalNAc	Fuc GalNAc	Fuc GalNAc	GalNAc	Fuc GalNAc	Fuc GalNAc	GalNAc
Escherichia coli MS 116-1	GalNAc Neu5Ac		GalNAc	GalNAc	Fuc GalNAc	Fuc GalNAc Neu5Ac	GalNAc	GalNAc	GalNAc		GalNAc		GalNAc	GalNAc	GalNAc	GalNAc	Fuc GalNAc	Fuc GalNAc Neu5Ac	GalNAc	Fuc GalNAc	Fuc GalNAc	Fuc GalNAc	GalNAc Neu5Ac	GalNAc	GalNAc	GalNAc	GalNAc	GalNAc	GalNAc Neu5Ac	GalNAc	GalNAc	GalNAc Neu5Ac	GalNAc Neu5Ac	GalNAc	GalNAc	GalNAc	GalNAc	GalNAc	GalNAc	Fuc GalNAc	GalNAc	Fuc GalNAc	GalNAc	Fuc GalNAc	Fuc GalNAc	GalNAc	Fuc GalNAc	Fuc GalNAc	GalNAc
Escherichia coli MS 119-7	GalNAc GlcNAc Neu5Ac		GalNAc	GalNAc GlcNAc	Fuc GalNAc GlcNAc	Fuc GalNAc GlcNAc Neu5Ac	GalNAc	GalNAc	GalNAc		GalNAc		GalNAc	GalNAc GlcNAc	GalNAc GlcNAc	GalNAc	Fuc GalNAc	Fuc GalNAc GlcNAc Neu5Ac	GalNAc GlcNAc	Fuc GalNAc GlcNAc	Fuc GalNAc	Fuc GalNAc	GalNAc Neu5Ac	GalNAc GlcNAc	GalNAc GlcNAc	GalNAc GlcNAc	GalNAc GlcNAc	GalNAc GlcNAc	GalNAc GlcNAc Neu5Ac	GalNAc	GalNAc	GalNAc Neu5Ac	GalNAc Neu5Ac	GalNAc GlcNAc	GalNAc	GalNAc	GalNAc	GalNAc GlcNAc	GalNAc	Fuc GalNAc GlcNAc	GalNAc GlcNAc	Fuc GalNAc GlcNAc	GalNAc	Fuc GalNAc GlcNAc	Fuc GalNAc GlcNAc	GalNAc	Fuc GalNAc GlcNAc	Fuc GalNAc GlcNAc	GalNAc GlcNAc
Escherichia coli MS 124-1	GalNAc Neu5Ac		GalNAc	GalNAc	Fuc GalNAc	Fuc GalNAc Neu5Ac	GalNAc	GalNAc	GalNAc		GalNAc		GalNAc	GalNAc	GalNAc	GalNAc	Fuc GalNAc	Fuc GalNAc Neu5Ac	GalNAc	Fuc GalNAc	Fuc GalNAc	Fuc GalNAc	GalNAc Neu5Ac	GalNAc	GalNAc	GalNAc	GalNAc	GalNAc	GalNAc Neu5Ac	GalNAc	GalNAc	GalNAc Neu5Ac	GalNAc Neu5Ac	GalNAc	GalNAc	GalNAc	GalNAc	GalNAc	GalNAc	Fuc GalNAc	GalNAc	Fuc GalNAc	GalNAc	Fuc GalNAc	Fuc GalNAc	GalNAc	Fuc GalNAc	Fuc GalNAc	GalNAc
Escherichia coli MS 145-7	GalNAc GlcNAc Neu5Ac		GalNAc	GalNAc GlcNAc	Fuc GalNAc GlcNAc	Fuc GalNAc GlcNAc Neu5Ac	GalNAc	GalNAc	GalNAc		GalNAc		GalNAc	GalNAc GlcNAc	GalNAc GlcNAc	GalNAc	Fuc GalNAc	Fuc GalNAc GlcNAc Neu5Ac	GalNAc GlcNAc	Fuc GalNAc GlcNAc	Fuc GalNAc	Fuc GalNAc	GalNAc Neu5Ac	GalNAc GlcNAc	GalNAc GlcNAc	GalNAc GlcNAc	GalNAc GlcNAc	GalNAc GlcNAc	GalNAc GlcNAc Neu5Ac	GalNAc	GalNAc	GalNAc Neu5Ac	GalNAc Neu5Ac	GalNAc GlcNAc	GalNAc	GalNAc	GalNAc	GalNAc GlcNAc	GalNAc	Fuc GalNAc GlcNAc	GalNAc GlcNAc	Fuc GalNAc GlcNAc	GalNAc	Fuc GalNAc GlcNAc	Fuc GalNAc GlcNAc	GalNAc	Fuc GalNAc GlcNAc	Fuc GalNAc GlcNAc	GalNAc GlcNAc
Escherichia coli MS 146-1	GalNAc Neu5Ac		GalNAc	GalNAc	Fuc GalNAc	Fuc GalNAc Neu5Ac	GalNAc	GalNAc	GalNAc		GalNAc		GalNAc	GalNAc	GalNAc	GalNAc	Fuc GalNAc	Fuc GalNAc Neu5Ac	GalNAc	Fuc GalNAc	Fuc GalNAc	Fuc GalNAc	GalNAc Neu5Ac	GalNAc	GalNAc	GalNAc	GalNAc	GalNAc	GalNAc Neu5Ac	GalNAc	GalNAc	GalNAc Neu5Ac	GalNAc Neu5Ac	GalNAc	GalNAc	GalNAc	GalNAc	GalNAc	GalNAc	Fuc GalNAc	GalNAc	Fuc GalNAc	GalNAc	Fuc GalNAc	Fuc GalNAc	GalNAc	Fuc GalNAc	Fuc GalNAc	GalNAc
Escherichia coli MS 175-1	GalNAc		GalNAc	GalNAc	GalNAc	GalNAc	GalNAc	GalNAc	GalNAc		GalNAc		GalNAc	GalNAc	GalNAc	GalNAc	GalNAc	GalNAc	GalNAc	GalNAc	GalNAc	GalNAc	GalNAc	GalNAc	GalNAc	GalNAc	GalNAc	GalNAc	GalNAc	GalNAc	GalNAc	GalNAc	GalNAc	GalNAc	GalNAc	GalNAc	GalNAc	GalNAc	GalNAc	GalNAc	GalNAc	GalNAc	GalNAc	GalNAc	GalNAc	GalNAc	GalNAc	GalNAc	GalNAc
Escherichia coli MS 182-1	GalNAc GlcNAc Neu5Ac		GalNAc	GalNAc GlcNAc	Fuc GalNAc GlcNAc	Fuc GalNAc GlcNAc Neu5Ac	GalNAc	GalNAc	GalNAc		GalNAc		GalNAc	GalNAc GlcNAc	GalNAc GlcNAc	GalNAc	Fuc GalNAc	Fuc GalNAc GlcNAc Neu5Ac	GalNAc GlcNAc	Fuc GalNAc GlcNAc	Fuc GalNAc	Fuc GalNAc	GalNAc Neu5Ac	GalNAc GlcNAc	GalNAc GlcNAc	GalNAc GlcNAc	GalNAc GlcNAc	GalNAc GlcNAc	GalNAc GlcNAc Neu5Ac	GalNAc	GalNAc	GalNAc Neu5Ac	GalNAc Neu5Ac	GalNAc GlcNAc	GalNAc	GalNAc	GalNAc	GalNAc GlcNAc	GalNAc	Fuc GalNAc GlcNAc	GalNAc GlcNAc	Fuc GalNAc GlcNAc	GalNAc	Fuc GalNAc GlcNAc	Fuc GalNAc GlcNAc	GalNAc	Fuc GalNAc GlcNAc	Fuc GalNAc GlcNAc	GalNAc GlcNAc
Escherichia coli MS 185-1	GalNAc Neu5Ac		GalNAc	GalNAc	Fuc GalNAc	Fuc GalNAc Neu5Ac	GalNAc	GalNAc	GalNAc		GalNAc		GalNAc	GalNAc	GalNAc	GalNAc	Fuc GalNAc	Fuc GalNAc Neu5Ac	GalNAc	Fuc GalNAc	Fuc GalNAc	Fuc GalNAc	GalNAc Neu5Ac	GalNAc	GalNAc	GalNAc	GalNAc	GalNAc	GalNAc Neu5Ac	GalNAc	GalNAc	GalNAc Neu5Ac	GalNAc Neu5Ac	GalNAc	GalNAc	GalNAc	GalNAc	GalNAc	GalNAc	Fuc GalNAc	GalNAc	Fuc GalNAc	GalNAc	Fuc GalNAc	Fuc GalNAc	GalNAc	Fuc GalNAc	Fuc GalNAc	GalNAc
Escherichia coli MS 187-1	GalNAc Neu5Ac		GalNAc	GalNAc	Fuc GalNAc	Fuc GalNAc Neu5Ac	GalNAc	GalNAc	GalNAc		GalNAc		GalNAc	GalNAc	GalNAc	GalNAc	Fuc GalNAc	Fuc GalNAc Neu5Ac	GalNAc	Fuc GalNAc	Fuc GalNAc	Fuc GalNAc	GalNAc Neu5Ac	GalNAc	GalNAc	GalNAc	GalNAc	GalNAc	GalNAc Neu5Ac	GalNAc	GalNAc	GalNAc Neu5Ac	GalNAc Neu5Ac	GalNAc	GalNAc	GalNAc	GalNAc	GalNAc	GalNAc	Fuc GalNAc	GalNAc	Fuc GalNAc	GalNAc	Fuc GalNAc	Fuc GalNAc	GalNAc	Fuc GalNAc	Fuc GalNAc	GalNAc
Escherichia coli MS 196-1	GalNAc GlcNAc Neu5Ac		GalNAc	GalNAc GlcNAc	Fuc GalNAc GlcNAc	Fuc GalNAc GlcNAc Neu5Ac	GalNAc	GalNAc	GalNAc		GalNAc		GalNAc	GalNAc GlcNAc	GalNAc GlcNAc	GalNAc	Fuc GalNAc	Fuc GalNAc GlcNAc Neu5Ac	GalNAc GlcNAc	Fuc GalNAc GlcNAc	Fuc GalNAc	Fuc GalNAc	GalNAc Neu5Ac	GalNAc GlcNAc	GalNAc GlcNAc	GalNAc GlcNAc	GalNAc GlcNAc	GalNAc GlcNAc	GalNAc GlcNAc Neu5Ac	GalNAc	GalNAc	GalNAc Neu5Ac	GalNAc Neu5Ac	GalNAc GlcNAc	GalNAc	GalNAc	GalNAc	GalNAc GlcNAc	GalNAc	Fuc GalNAc GlcNAc	GalNAc GlcNAc	Fuc GalNAc GlcNAc	GalNAc	Fuc GalNAc GlcNAc	Fuc GalNAc GlcNAc	GalNAc	Fuc GalNAc GlcNAc	Fuc GalNAc GlcNAc	GalNAc GlcNAc
Escherichia coli MS 198-1	GalNAc GlcNAc Neu5Ac		GalNAc	GalNAc GlcNAc	Fuc GalNAc GlcNAc	Fuc GalNAc GlcNAc Neu5Ac	GalNAc	GalNAc	GalNAc		GalNAc		GalNAc	GalNAc GlcNAc	GalNAc GlcNAc	GalNAc	Fuc GalNAc	Fuc GalNAc GlcNAc Neu5Ac	GalNAc GlcNAc	Fuc GalNAc GlcNAc	Fuc GalNAc	Fuc GalNAc	GalNAc Neu5Ac	GalNAc GlcNAc	GalNAc GlcNAc	GalNAc GlcNAc	GalNAc GlcNAc	GalNAc GlcNAc	GalNAc GlcNAc Neu5Ac	GalNAc	GalNAc	GalNAc Neu5Ac	GalNAc Neu5Ac	GalNAc GlcNAc	GalNAc	GalNAc	GalNAc	GalNAc GlcNAc	GalNAc	Fuc GalNAc GlcNAc	GalNAc GlcNAc	Fuc GalNAc GlcNAc	GalNAc	Fuc GalNAc GlcNAc	Fuc GalNAc GlcNAc	GalNAc	Fuc GalNAc GlcNAc	Fuc GalNAc GlcNAc	GalNAc GlcNAc
Escherichia coli MS 200-1	GalNAc GlcNAc Neu5Ac		GalNAc	GalNAc GlcNAc	Fuc GalNAc GlcNAc	Fuc GalNAc GlcNAc Neu5Ac	GalNAc	GalNAc	GalNAc		GalNAc		GalNAc	GalNAc GlcNAc	GalNAc GlcNAc	GalNAc	Fuc GalNAc	Fuc GalNAc GlcNAc Neu5Ac	GalNAc GlcNAc	Fuc GalNAc GlcNAc	Fuc GalNAc	Fuc GalNAc	GalNAc Neu5Ac	GalNAc GlcNAc	GalNAc GlcNAc	GalNAc GlcNAc	GalNAc GlcNAc	GalNAc GlcNAc	GalNAc GlcNAc Neu5Ac	GalNAc	GalNAc	GalNAc Neu5Ac	GalNAc Neu5Ac	GalNAc GlcNAc	GalNAc	GalNAc	GalNAc	GalNAc GlcNAc	GalNAc	Fuc GalNAc GlcNAc	GalNAc GlcNAc	Fuc GalNAc GlcNAc	GalNAc	Fuc GalNAc GlcNAc	Fuc GalNAc GlcNAc	GalNAc	Fuc GalNAc GlcNAc	Fuc GalNAc GlcNAc	GalNAc GlcNAc
Escherichia coli MS 21-1	GalNAc GlcNAc Neu5Ac		GalNAc	GalNAc GlcNAc	Fuc GalNAc GlcNAc	Fuc GalNAc GlcNAc Neu5Ac	GalNAc	GalNAc	GalNAc		GalNAc		GalNAc	GalNAc GlcNAc	GalNAc GlcNAc	GalNAc	Fuc GalNAc	Fuc GalNAc GlcNAc Neu5Ac	GalNAc GlcNAc	Fuc GalNAc GlcNAc	Fuc GalNAc	Fuc GalNAc	GalNAc Neu5Ac	GalNAc GlcNAc	GalNAc GlcNAc	GalNAc GlcNAc	GalNAc GlcNAc	GalNAc GlcNAc	GalNAc GlcNAc Neu5Ac	GalNAc	GalNAc	GalNAc Neu5Ac	GalNAc Neu5Ac	GalNAc GlcNAc	GalNAc	GalNAc	GalNAc	GalNAc GlcNAc	GalNAc	Fuc GalNAc GlcNAc	GalNAc GlcNAc	Fuc GalNAc GlcNAc	GalNAc	Fuc GalNAc GlcNAc	Fuc GalNAc GlcNAc	GalNAc	Fuc GalNAc GlcNAc	Fuc GalNAc GlcNAc	GalNAc GlcNAc
Escherichia coli MS 45-1	GalNAc Neu5Ac		GalNAc	GalNAc	Fuc GalNAc	Fuc GalNAc Neu5Ac	GalNAc	GalNAc	GalNAc		GalNAc		GalNAc	GalNAc	GalNAc	GalNAc	Fuc GalNAc	Fuc GalNAc Neu5Ac	GalNAc	Fuc GalNAc	Fuc GalNAc	Fuc GalNAc	GalNAc Neu5Ac	GalNAc	GalNAc	GalNAc	GalNAc	GalNAc	GalNAc Neu5Ac	GalNAc	GalNAc	GalNAc Neu5Ac	GalNAc Neu5Ac	GalNAc	GalNAc	GalNAc	GalNAc	GalNAc	GalNAc	Fuc GalNAc	GalNAc	Fuc GalNAc	GalNAc	Fuc GalNAc	Fuc GalNAc	GalNAc	Fuc GalNAc	Fuc GalNAc	GalNAc
Escherichia coli MS 69-1	GalNAc GlcNAc Neu5Ac		GalNAc	GalNAc GlcNAc	Fuc GalNAc GlcNAc	Fuc GalNAc GlcNAc Neu5Ac	GalNAc	GalNAc	GalNAc		GalNAc		GalNAc	GalNAc GlcNAc	GalNAc GlcNAc	GalNAc	Fuc GalNAc	Fuc GalNAc GlcNAc Neu5Ac	GalNAc GlcNAc	Fuc GalNAc GlcNAc	Fuc GalNAc	Fuc GalNAc	GalNAc Neu5Ac	GalNAc GlcNAc	GalNAc GlcNAc	GalNAc GlcNAc	GalNAc GlcNAc	GalNAc GlcNAc	GalNAc GlcNAc Neu5Ac	GalNAc	GalNAc	GalNAc Neu5Ac	GalNAc Neu5Ac	GalNAc GlcNAc	GalNAc	GalNAc	GalNAc	GalNAc GlcNAc	GalNAc	Fuc GalNAc GlcNAc	GalNAc GlcNAc	Fuc GalNAc GlcNAc	GalNAc	Fuc GalNAc GlcNAc	Fuc GalNAc GlcNAc	GalNAc	Fuc GalNAc GlcNAc	Fuc GalNAc GlcNAc	GalNAc GlcNAc
Escherichia coli MS 78-1	GalNAc GlcNAc Neu5Ac		GalNAc	GalNAc GlcNAc	Fuc GalNAc GlcNAc	Fuc GalNAc GlcNAc Neu5Ac	GalNAc	GalNAc	GalNAc		GalNAc		GalNAc	GalNAc GlcNAc	GalNAc GlcNAc	GalNAc	Fuc GalNAc	Fuc GalNAc GlcNAc Neu5Ac	GalNAc GlcNAc	Fuc GalNAc GlcNAc	Fuc GalNAc	Fuc GalNAc	GalNAc Neu5Ac	GalNAc GlcNAc	GalNAc GlcNAc	GalNAc GlcNAc	GalNAc GlcNAc	GalNAc GlcNAc	GalNAc GlcNAc Neu5Ac	GalNAc	GalNAc	GalNAc Neu5Ac	GalNAc Neu5Ac	GalNAc GlcNAc	GalNAc	GalNAc	GalNAc	GalNAc GlcNAc	GalNAc	Fuc GalNAc GlcNAc	GalNAc GlcNAc	Fuc GalNAc GlcNAc	GalNAc	Fuc GalNAc GlcNAc	Fuc GalNAc GlcNAc	GalNAc	Fuc GalNAc GlcNAc	Fuc GalNAc GlcNAc	GalNAc GlcNAc
Escherichia coli MS 79-10	GalNAc GlcNAc Neu5Ac		GalNAc	GalNAc GlcNAc	Fuc GalNAc GlcNAc	Fuc GalNAc GlcNAc Neu5Ac	GalNAc	GalNAc	GalNAc		GalNAc		GalNAc	GalNAc GlcNAc	GalNAc GlcNAc	GalNAc	Fuc GalNAc	Fuc GalNAc GlcNAc Neu5Ac	GalNAc GlcNAc	Fuc GalNAc GlcNAc	Fuc GalNAc	Fuc GalNAc	GalNAc Neu5Ac	GalNAc GlcNAc	GalNAc GlcNAc	GalNAc GlcNAc	GalNAc GlcNAc	GalNAc GlcNAc	GalNAc GlcNAc Neu5Ac	GalNAc	GalNAc	GalNAc Neu5Ac	GalNAc Neu5Ac	GalNAc GlcNAc	GalNAc	GalNAc	GalNAc	GalNAc GlcNAc	GalNAc	Fuc GalNAc GlcNAc	GalNAc GlcNAc	Fuc GalNAc GlcNAc	GalNAc	Fuc GalNAc GlcNAc	Fuc GalNAc GlcNAc	GalNAc	Fuc GalNAc GlcNAc	Fuc GalNAc GlcNAc	GalNAc GlcNAc
Escherichia coli MS 84-1	GalNAc Neu5Ac		GalNAc	GalNAc	Fuc GalNAc	Fuc GalNAc Neu5Ac	GalNAc	GalNAc	GalNAc		GalNAc		GalNAc	GalNAc	GalNAc	GalNAc	Fuc GalNAc	Fuc GalNAc Neu5Ac	GalNAc	Fuc GalNAc	Fuc GalNAc	Fuc GalNAc	GalNAc Neu5Ac	GalNAc	GalNAc	GalNAc	GalNAc	GalNAc	GalNAc Neu5Ac	GalNAc	GalNAc	GalNAc Neu5Ac	GalNAc Neu5Ac	GalNAc	GalNAc	GalNAc	GalNAc	GalNAc	GalNAc	Fuc GalNAc	GalNAc	Fuc GalNAc	GalNAc	Fuc GalNAc	Fuc GalNAc	GalNAc	Fuc GalNAc	Fuc GalNAc	GalNAc
Escherichia coli MS 85-1	GalNAc Neu5Ac		GalNAc	GalNAc	Fuc GalNAc	Fuc GalNAc Neu5Ac	GalNAc	GalNAc	GalNAc		GalNAc		GalNAc	GalNAc	GalNAc	GalNAc	Fuc GalNAc	Fuc GalNAc Neu5Ac	GalNAc	Fuc GalNAc	Fuc GalNAc	Fuc GalNAc	GalNAc Neu5Ac	GalNAc	GalNAc	GalNAc	GalNAc	GalNAc	GalNAc Neu5Ac	GalNAc	GalNAc	GalNAc Neu5Ac	GalNAc Neu5Ac	GalNAc	GalNAc	GalNAc	GalNAc	GalNAc	GalNAc	Fuc GalNAc	GalNAc	Fuc GalNAc	GalNAc	Fuc GalNAc	Fuc GalNAc	GalNAc	Fuc GalNAc	Fuc GalNAc	GalNAc
Escherichia coli O157:H7 str. Sakai	GalNAc GlcNAc Neu5Ac		GalNAc	GalNAc GlcNAc	Fuc GalNAc GlcNAc	Fuc GalNAc GlcNAc Neu5Ac	GalNAc	GalNAc	GalNAc		GalNAc		GalNAc	GalNAc GlcNAc	GalNAc GlcNAc	GalNAc	Fuc GalNAc	Fuc GalNAc GlcNAc Neu5Ac	GalNAc GlcNAc	Fuc GalNAc GlcNAc	Fuc GalNAc	Fuc GalNAc	GalNAc Neu5Ac	GalNAc GlcNAc	GalNAc GlcNAc	GalNAc GlcNAc	GalNAc GlcNAc	GalNAc GlcNAc	GalNAc GlcNAc Neu5Ac	GalNAc	GalNAc	GalNAc Neu5Ac	GalNAc Neu5Ac	GalNAc GlcNAc	GalNAc	GalNAc	GalNAc	GalNAc GlcNAc	GalNAc	Fuc GalNAc GlcNAc	GalNAc GlcNAc	Fuc GalNAc GlcNAc	GalNAc	Fuc GalNAc GlcNAc	Fuc GalNAc GlcNAc	GalNAc	Fuc GalNAc GlcNAc	Fuc GalNAc GlcNAc	GalNAc GlcNAc
Escherichia coli SE11	GalNAc GlcNAc Neu5Ac		GalNAc	GalNAc GlcNAc	Fuc GalNAc GlcNAc	Fuc GalNAc GlcNAc Neu5Ac	GalNAc	GalNAc	GalNAc		GalNAc		GalNAc	GalNAc GlcNAc	GalNAc GlcNAc	GalNAc	Fuc GalNAc	Fuc GalNAc GlcNAc Neu5Ac	GalNAc GlcNAc	Fuc GalNAc GlcNAc	Fuc GalNAc	Fuc GalNAc	GalNAc Neu5Ac	GalNAc GlcNAc	GalNAc GlcNAc	GalNAc GlcNAc	GalNAc GlcNAc	GalNAc GlcNAc	GalNAc GlcNAc Neu5Ac	GalNAc	GalNAc	GalNAc Neu5Ac	GalNAc Neu5Ac	GalNAc GlcNAc	GalNAc	GalNAc	GalNAc	GalNAc GlcNAc	GalNAc	Fuc GalNAc GlcNAc	GalNAc GlcNAc	Fuc GalNAc GlcNAc	GalNAc	Fuc GalNAc GlcNAc	Fuc GalNAc GlcNAc	GalNAc	Fuc GalNAc GlcNAc	Fuc GalNAc GlcNAc	GalNAc GlcNAc
Escherichia coli SE15	GalNAc Neu5Ac		GalNAc	GalNAc	Fuc GalNAc	Fuc GalNAc Neu5Ac	GalNAc	GalNAc	GalNAc		GalNAc		GalNAc	GalNAc	GalNAc	GalNAc	Fuc GalNAc	Fuc GalNAc Neu5Ac	GalNAc	Fuc GalNAc	Fuc GalNAc	Fuc GalNAc	GalNAc Neu5Ac	GalNAc	GalNAc	GalNAc	GalNAc	GalNAc	GalNAc Neu5Ac	GalNAc	GalNAc	GalNAc Neu5Ac	GalNAc Neu5Ac	GalNAc	GalNAc	GalNAc	GalNAc	GalNAc	GalNAc	Fuc GalNAc	GalNAc	Fuc GalNAc	GalNAc	Fuc GalNAc	Fuc GalNAc	GalNAc	Fuc GalNAc	Fuc GalNAc	GalNAc
Escherichia coli str. K-12 substr. MG1655	GalNAc Neu5Ac		GalNAc	GalNAc	Fuc GalNAc	Fuc GalNAc Neu5Ac	GalNAc	GalNAc	GalNAc		GalNAc		GalNAc	GalNAc	GalNAc	GalNAc	Fuc GalNAc	Fuc GalNAc Neu5Ac	GalNAc	Fuc GalNAc	Fuc GalNAc	Fuc GalNAc	GalNAc Neu5Ac	GalNAc	GalNAc	GalNAc	GalNAc	GalNAc	GalNAc Neu5Ac	GalNAc	GalNAc	GalNAc Neu5Ac	GalNAc Neu5Ac	GalNAc	GalNAc	GalNAc	GalNAc	GalNAc	GalNAc	Fuc GalNAc	GalNAc	Fuc GalNAc	GalNAc	Fuc GalNAc	Fuc GalNAc	GalNAc	Fuc GalNAc	Fuc GalNAc	GalNAc
Escherichia coli UTI89	GalNAc Neu5Ac		GalNAc	GalNAc	Fuc GalNAc	Fuc GalNAc Neu5Ac	GalNAc	GalNAc	GalNAc		GalNAc		GalNAc	GalNAc	GalNAc	GalNAc	Fuc GalNAc	Fuc GalNAc Neu5Ac	GalNAc	Fuc GalNAc	Fuc GalNAc	Fuc GalNAc	GalNAc Neu5Ac	GalNAc	GalNAc	GalNAc	GalNAc	GalNAc	GalNAc Neu5Ac	GalNAc	GalNAc	GalNAc Neu5Ac	GalNAc Neu5Ac	GalNAc	GalNAc	GalNAc	GalNAc	GalNAc	GalNAc	Fuc GalNAc	GalNAc	Fuc GalNAc	GalNAc	Fuc GalNAc	Fuc GalNAc	GalNAc	Fuc GalNAc	Fuc GalNAc	GalNAc
Escherichia sp. 1_1_43	Neu5Ac				Fuc	Fuc Neu5Ac											Fuc	Fuc Neu5Ac		Fuc	Fuc	Fuc	Neu5Ac						Neu5Ac			Neu5Ac	Neu5Ac							Fuc		Fuc		Fuc	Fuc		Fuc	Fuc
Escherichia sp. 3_2_53FAA	GalNAc Neu5Ac		GalNAc	GalNAc	Fuc GalNAc	Fuc GalNAc Neu5Ac	GalNAc	GalNAc	GalNAc		GalNAc		GalNAc	GalNAc	GalNAc	GalNAc	Fuc GalNAc	Fuc GalNAc Neu5Ac	GalNAc	Fuc GalNAc	Fuc GalNAc	Fuc GalNAc	GalNAc Neu5Ac	GalNAc	GalNAc	GalNAc	GalNAc	GalNAc	GalNAc Neu5Ac	GalNAc	GalNAc	GalNAc Neu5Ac	GalNAc Neu5Ac	GalNAc	GalNAc	GalNAc	GalNAc	GalNAc	GalNAc	Fuc GalNAc	GalNAc	Fuc GalNAc	GalNAc	Fuc GalNAc	Fuc GalNAc	GalNAc	Fuc GalNAc	Fuc GalNAc	GalNAc
Escherichia sp. 4_1_40B	GalNAc Neu5Ac		GalNAc	GalNAc	Fuc GalNAc	Fuc GalNAc Neu5Ac	GalNAc	GalNAc	GalNAc		GalNAc		GalNAc	GalNAc	GalNAc	GalNAc	Fuc GalNAc	Fuc GalNAc Neu5Ac	GalNAc	Fuc GalNAc	Fuc GalNAc	Fuc GalNAc	GalNAc Neu5Ac	GalNAc	GalNAc	GalNAc	GalNAc	GalNAc	GalNAc Neu5Ac	GalNAc	GalNAc	GalNAc Neu5Ac	GalNAc Neu5Ac	GalNAc	GalNAc	GalNAc	GalNAc	GalNAc	GalNAc	Fuc GalNAc	GalNAc	Fuc GalNAc	GalNAc	Fuc GalNAc	Fuc GalNAc	GalNAc	Fuc GalNAc	Fuc GalNAc	GalNAc
Eubacterium biforme DSM 3989	GlcNAc			GlcNAc	GlcNAc	GlcNAc								GlcNAc	GlcNAc			GlcNAc	GlcNAc	GlcNAc				GlcNAc	GlcNAc	GlcNAc	GlcNAc	GlcNAc	GlcNAc					GlcNAc				GlcNAc		GlcNAc	GlcNAc	GlcNAc		GlcNAc	GlcNAc		GlcNAc	GlcNAc	GlcNAc
Eubacterium dolichum DSM 3991
Eubacterium hallii DSM 3353
Eubacterium rectale DSM 17629
Eubacterium rectale M104/1
Eubacterium siraeum DSM 15702
Eubacterium siraeum V10Sc8a
Eubacterium sp. 3_1_31
Faecalibacterium cf. prausnitzii KLE1255	Neu5Ac					Neu5Ac												Neu5Ac					Neu5Ac						Neu5Ac			Neu5Ac	Neu5Ac
Faecalibacterium prausnitzii A2-165	Neu5Ac					Neu5Ac												Neu5Ac					Neu5Ac						Neu5Ac			Neu5Ac	Neu5Ac
Faecalibacterium prausnitzii L2-6	GalNAc Neu5Ac		GalNAc	GalNAc	GalNAc	GalNAc Neu5Ac	GalNAc	GalNAc	GalNAc		GalNAc		GalNAc	GalNAc	GalNAc	GalNAc	GalNAc	GalNAc Neu5Ac	GalNAc	GalNAc	GalNAc	GalNAc	GalNAc Neu5Ac	GalNAc	GalNAc	GalNAc	GalNAc	GalNAc	GalNAc Neu5Ac	GalNAc	GalNAc	GalNAc Neu5Ac	GalNAc Neu5Ac	GalNAc	GalNAc	GalNAc	GalNAc	GalNAc	GalNAc	GalNAc	GalNAc	GalNAc	GalNAc	GalNAc	GalNAc	GalNAc	GalNAc	GalNAc	GalNAc
Faecalibacterium prausnitzii M21/2	GlcNAc Neu5Ac			GlcNAc	GlcNAc	GlcNAc Neu5Ac								GlcNAc	GlcNAc			GlcNAc Neu5Ac	GlcNAc	GlcNAc			Neu5Ac	GlcNAc	GlcNAc	GlcNAc	GlcNAc	GlcNAc	GlcNAc Neu5Ac			Neu5Ac	Neu5Ac	GlcNAc				GlcNAc		GlcNAc	GlcNAc	GlcNAc		GlcNAc	GlcNAc		GlcNAc	GlcNAc	GlcNAc
Faecalibacterium prausnitzii SL3/3	GlcNAc Neu5Ac			GlcNAc	GlcNAc	GlcNAc Neu5Ac								GlcNAc	GlcNAc			GlcNAc Neu5Ac	GlcNAc	GlcNAc			Neu5Ac	GlcNAc	GlcNAc	GlcNAc	GlcNAc	GlcNAc	GlcNAc Neu5Ac			Neu5Ac	Neu5Ac	GlcNAc				GlcNAc		GlcNAc	GlcNAc	GlcNAc		GlcNAc	GlcNAc		GlcNAc	GlcNAc	GlcNAc
Fusobacterium gonidiaformans ATCC 25563	GlcNAc Neu5Ac			GlcNAc	GlcNAc	GlcNAc Neu5Ac					Gal			GlcNAc	GlcNAc			GlcNAc Neu5Ac	GlcNAc	GlcNAc			Neu5Ac	GlcNAc	GlcNAc	GlcNAc	GlcNAc	GlcNAc	GlcNAc Neu5Ac			Neu5Ac	Neu5Ac	GlcNAc				GlcNAc		GlcNAc	GlcNAc	GlcNAc		GlcNAc	GlcNAc		GlcNAc	GlcNAc	GlcNAc
Fusobacterium mortiferum ATCC 9817	GlcNAc Neu5Ac			GlcNAc	GlcNAc	GlcNAc Neu5Ac								GlcNAc	GlcNAc			GlcNAc Neu5Ac	GlcNAc	GlcNAc			Neu5Ac	GlcNAc	GlcNAc	GlcNAc	GlcNAc	GlcNAc	GlcNAc Neu5Ac			Neu5Ac	Neu5Ac	GlcNAc				GlcNAc		GlcNAc	GlcNAc	GlcNAc		GlcNAc	GlcNAc		GlcNAc	GlcNAc	GlcNAc
Fusobacterium necrophorum subsp. funduliforme 1_1_36S	GlcNAc Neu5Ac			GlcNAc	GlcNAc	GlcNAc Neu5Ac					Gal			GlcNAc	GlcNAc			GlcNAc Neu5Ac	GlcNAc	GlcNAc			Neu5Ac	GlcNAc	GlcNAc	GlcNAc	GlcNAc	GlcNAc	GlcNAc Neu5Ac			Neu5Ac	Neu5Ac	GlcNAc				GlcNAc		GlcNAc	GlcNAc	GlcNAc		GlcNAc	GlcNAc		GlcNAc	GlcNAc	GlcNAc
Fusobacterium sp. 1_1_41FAA	GlcNAc Neu5Ac			GlcNAc	GlcNAc	GlcNAc Neu5Ac					Gal			GlcNAc	GlcNAc			GlcNAc Neu5Ac	GlcNAc	GlcNAc			Neu5Ac	GlcNAc	GlcNAc	GlcNAc	GlcNAc	GlcNAc	GlcNAc Neu5Ac			Neu5Ac	Neu5Ac	GlcNAc				GlcNAc		GlcNAc	GlcNAc	GlcNAc		GlcNAc	GlcNAc		GlcNAc	GlcNAc	GlcNAc
Fusobacterium sp. 11_3_2	GlcNAc Neu5Ac			GlcNAc	GlcNAc	GlcNAc Neu5Ac					Gal			GlcNAc	GlcNAc			GlcNAc Neu5Ac	GlcNAc	GlcNAc			Neu5Ac	GlcNAc	GlcNAc	GlcNAc	GlcNAc	GlcNAc	GlcNAc Neu5Ac			Neu5Ac	Neu5Ac	GlcNAc				GlcNAc		GlcNAc	GlcNAc	GlcNAc		GlcNAc	GlcNAc		GlcNAc	GlcNAc	GlcNAc
Fusobacterium sp. 12_1B	GlcNAc Neu5Ac			GlcNAc	GlcNAc	GlcNAc Neu5Ac					Gal			GlcNAc	GlcNAc			GlcNAc Neu5Ac	GlcNAc	GlcNAc			Neu5Ac	GlcNAc	GlcNAc	GlcNAc	GlcNAc	GlcNAc	GlcNAc Neu5Ac			Neu5Ac	Neu5Ac	GlcNAc				GlcNAc		GlcNAc	GlcNAc	GlcNAc		GlcNAc	GlcNAc		GlcNAc	GlcNAc	GlcNAc
Fusobacterium sp. 2_1_31	GlcNAc			GlcNAc	GlcNAc	GlcNAc					Gal			GlcNAc	GlcNAc			GlcNAc	GlcNAc	GlcNAc				GlcNAc	GlcNAc	GlcNAc	GlcNAc	GlcNAc	GlcNAc					GlcNAc				GlcNAc		GlcNAc	GlcNAc	GlcNAc		GlcNAc	GlcNAc		GlcNAc	GlcNAc	GlcNAc
Fusobacterium sp. 21_1A	GlcNAc			GlcNAc	GlcNAc	GlcNAc					Gal			GlcNAc	GlcNAc			GlcNAc	GlcNAc	GlcNAc				GlcNAc	GlcNAc	GlcNAc	GlcNAc	GlcNAc	GlcNAc					GlcNAc				GlcNAc		GlcNAc	GlcNAc	GlcNAc		GlcNAc	GlcNAc		GlcNAc	GlcNAc	GlcNAc
Fusobacterium sp. 3_1_27	GlcNAc Neu5Ac			GlcNAc	GlcNAc	GlcNAc Neu5Ac					Gal			GlcNAc	GlcNAc			GlcNAc Neu5Ac	GlcNAc	GlcNAc			Neu5Ac	GlcNAc	GlcNAc	GlcNAc	GlcNAc	GlcNAc	GlcNAc Neu5Ac			Neu5Ac	Neu5Ac	GlcNAc				GlcNAc		GlcNAc	GlcNAc	GlcNAc		GlcNAc	GlcNAc		GlcNAc	GlcNAc	GlcNAc
Fusobacterium sp. 3_1_33	GlcNAc			GlcNAc	GlcNAc	GlcNAc					Gal			GlcNAc	GlcNAc			GlcNAc	GlcNAc	GlcNAc				GlcNAc	GlcNAc	GlcNAc	GlcNAc	GlcNAc	GlcNAc					GlcNAc				GlcNAc		GlcNAc	GlcNAc	GlcNAc		GlcNAc	GlcNAc		GlcNAc	GlcNAc	GlcNAc
Fusobacterium sp. 3_1_36A2	GlcNAc Neu5Ac			GlcNAc	GlcNAc	GlcNAc Neu5Ac					Gal			GlcNAc	GlcNAc			GlcNAc Neu5Ac	GlcNAc	GlcNAc			Neu5Ac	GlcNAc	GlcNAc	GlcNAc	GlcNAc	GlcNAc	GlcNAc Neu5Ac			Neu5Ac	Neu5Ac	GlcNAc				GlcNAc		GlcNAc	GlcNAc	GlcNAc		GlcNAc	GlcNAc		GlcNAc	GlcNAc	GlcNAc
Fusobacterium sp. 3_1_5R	GlcNAc Neu5Ac			GlcNAc	GlcNAc	GlcNAc Neu5Ac					Gal			GlcNAc	GlcNAc			GlcNAc Neu5Ac	GlcNAc	GlcNAc			Neu5Ac	GlcNAc	GlcNAc	GlcNAc	GlcNAc	GlcNAc	GlcNAc Neu5Ac			Neu5Ac	Neu5Ac	GlcNAc				GlcNAc		GlcNAc	GlcNAc	GlcNAc		GlcNAc	GlcNAc		GlcNAc	GlcNAc	GlcNAc
Fusobacterium sp. 4_1_13	GlcNAc Neu5Ac			GlcNAc	GlcNAc	GlcNAc Neu5Ac					Gal			GlcNAc	GlcNAc			GlcNAc Neu5Ac	GlcNAc	GlcNAc			Neu5Ac	GlcNAc	GlcNAc	GlcNAc	GlcNAc	GlcNAc	GlcNAc Neu5Ac			Neu5Ac	Neu5Ac	GlcNAc				GlcNAc		GlcNAc	GlcNAc	GlcNAc		GlcNAc	GlcNAc		GlcNAc	GlcNAc	GlcNAc
Fusobacterium sp. 7_1	GlcNAc			GlcNAc	GlcNAc	GlcNAc					Gal			GlcNAc	GlcNAc			GlcNAc	GlcNAc	GlcNAc				GlcNAc	GlcNAc	GlcNAc	GlcNAc	GlcNAc	GlcNAc					GlcNAc				GlcNAc		GlcNAc	GlcNAc	GlcNAc		GlcNAc	GlcNAc		GlcNAc	GlcNAc	GlcNAc
Fusobacterium sp. D11	GlcNAc Neu5Ac			GlcNAc	GlcNAc	GlcNAc Neu5Ac					Gal			GlcNAc	GlcNAc			GlcNAc Neu5Ac	GlcNAc	GlcNAc			Neu5Ac	GlcNAc	GlcNAc	GlcNAc	GlcNAc	GlcNAc	GlcNAc Neu5Ac			Neu5Ac	Neu5Ac	GlcNAc				GlcNAc		GlcNAc	GlcNAc	GlcNAc		GlcNAc	GlcNAc		GlcNAc	GlcNAc	GlcNAc
Fusobacterium sp. D12	GlcNAc Neu5Ac			GlcNAc	GlcNAc	GlcNAc Neu5Ac					Gal			GlcNAc	GlcNAc			GlcNAc Neu5Ac	GlcNAc	GlcNAc			Neu5Ac	GlcNAc	GlcNAc	GlcNAc	GlcNAc	GlcNAc	GlcNAc Neu5Ac			Neu5Ac	Neu5Ac	GlcNAc				GlcNAc		GlcNAc	GlcNAc	GlcNAc		GlcNAc	GlcNAc		GlcNAc	GlcNAc	GlcNAc
Fusobacterium ulcerans ATCC 49185	GlcNAc Neu5Ac			GlcNAc	GlcNAc	GlcNAc Neu5Ac					Gal			GlcNAc	GlcNAc			GlcNAc Neu5Ac	GlcNAc	GlcNAc			Neu5Ac	GlcNAc	GlcNAc	GlcNAc	GlcNAc	GlcNAc	GlcNAc Neu5Ac			Neu5Ac	Neu5Ac	GlcNAc				GlcNAc		GlcNAc	GlcNAc	GlcNAc		GlcNAc	GlcNAc		GlcNAc	GlcNAc	GlcNAc
Fusobacterium varium ATCC 27725	GlcNAc Neu5Ac			GlcNAc	Fuc GlcNAc	Fuc GlcNAc Neu5Ac					Gal			GlcNAc	GlcNAc		Fuc	Fuc GlcNAc Neu5Ac	GlcNAc	Fuc GlcNAc	Fuc	Fuc	Neu5Ac	GlcNAc	GlcNAc	GlcNAc	GlcNAc	GlcNAc	GlcNAc Neu5Ac			Neu5Ac	Neu5Ac	GlcNAc				GlcNAc		Fuc GlcNAc	GlcNAc	Fuc GlcNAc		Fuc GlcNAc	Fuc GlcNAc		Fuc GlcNAc	Fuc GlcNAc	GlcNAc
Gordonibacter pamelaeae 7-10-1-b	Neu5Ac					Neu5Ac												Neu5Ac					Neu5Ac						Neu5Ac			Neu5Ac	Neu5Ac
Hafnia alvei ATCC 51873	Neu5Ac				Fuc	Fuc Neu5Ac											Fuc	Fuc Neu5Ac		Fuc	Fuc	Fuc	Neu5Ac						Neu5Ac			Neu5Ac	Neu5Ac							Fuc		Fuc		Fuc	Fuc		Fuc	Fuc
Helicobacter bilis ATCC 43879
Helicobacter cinaedi ATCC BAA-847
Holdemania filiformis DSM 12042
Klebsiella pneumoniae 1162281					Fuc	Fuc											Fuc	Fuc		Fuc	Fuc	Fuc																		Fuc		Fuc		Fuc	Fuc		Fuc	Fuc
Klebsiella pneumoniae subsp. pneumoniae WGLW5					Fuc	Fuc											Fuc	Fuc		Fuc	Fuc	Fuc																		Fuc		Fuc		Fuc	Fuc		Fuc	Fuc
Klebsiella sp. 1_1_55					Fuc	Fuc											Fuc	Fuc		Fuc	Fuc	Fuc																		Fuc		Fuc		Fuc	Fuc		Fuc	Fuc
Klebsiella sp. 4_1_44FAA					Fuc	Fuc											Fuc	Fuc		Fuc	Fuc	Fuc																		Fuc		Fuc		Fuc	Fuc		Fuc	Fuc
Lachnospiraceae bacterium 1_1_57FAA
Lachnospiraceae bacterium 1_4_56FAA
Lachnospiraceae bacterium 2_1_46FAA
Lachnospiraceae bacterium 2_1_58FAA
Lachnospiraceae bacterium 3_1_46FAA
Lachnospiraceae bacterium 3_1_57FAA_CT1
Lachnospiraceae bacterium 4_1_37FAA
Lachnospiraceae bacterium 5_1_57FAA
Lachnospiraceae bacterium 5_1_63FAA
Lachnospiraceae bacterium 6_1_63FAA	GlcNAc			GlcNAc	GlcNAc	GlcNAc								GlcNAc	GlcNAc			GlcNAc	GlcNAc	GlcNAc				GlcNAc	GlcNAc	GlcNAc	GlcNAc	GlcNAc	GlcNAc					GlcNAc				GlcNAc		GlcNAc	GlcNAc	GlcNAc		GlcNAc	GlcNAc		GlcNAc	GlcNAc	GlcNAc
Lachnospiraceae bacterium 7_1_58FAA
Lachnospiraceae bacterium 8_1_57FAA
Lachnospiraceae bacterium 9_1_43BFAA
Lactobacillus acidophilus NCFM	GlcNAc			GlcNAc	GlcNAc	GlcNAc								GlcNAc	GlcNAc			GlcNAc	GlcNAc	GlcNAc				GlcNAc	GlcNAc	GlcNAc	GlcNAc	GlcNAc	GlcNAc					GlcNAc				GlcNAc		GlcNAc	GlcNAc	GlcNAc		GlcNAc	GlcNAc		GlcNAc	GlcNAc	GlcNAc
Lactobacillus amylolyticus DSM 11664											Gal
Lactobacillus antri DSM 16041	Neu5Ac					Neu5Ac												Neu5Ac					Neu5Ac						Neu5Ac			Neu5Ac	Neu5Ac
Lactobacillus brevis subsp. gravesensis ATCC 27305
Lactobacillus buchneri ATCC 11577
Lactobacillus casei ATCC 334
Lactobacillus casei BL23
Lactobacillus crispatus 125-2-CHN	GlcNAc			GlcNAc	GlcNAc	GlcNAc								GlcNAc	GlcNAc			GlcNAc	GlcNAc	GlcNAc				GlcNAc	GlcNAc	GlcNAc	GlcNAc	GlcNAc	GlcNAc					GlcNAc				GlcNAc		GlcNAc	GlcNAc	GlcNAc		GlcNAc	GlcNAc		GlcNAc	GlcNAc	GlcNAc
Lactobacillus delbrueckii subsp. bulgaricus ATCC 11842
Lactobacillus delbrueckii subsp. bulgaricus ATCC BAA-365	GlcNAc			GlcNAc	GlcNAc	GlcNAc								GlcNAc	GlcNAc			GlcNAc	GlcNAc	GlcNAc				GlcNAc	GlcNAc	GlcNAc	GlcNAc	GlcNAc	GlcNAc					GlcNAc				GlcNAc		GlcNAc	GlcNAc	GlcNAc		GlcNAc	GlcNAc		GlcNAc	GlcNAc	GlcNAc
Lactobacillus gasseri ATCC 33323	GalNAc		GalNAc	GalNAc	GalNAc	GalNAc	GalNAc	GalNAc	GalNAc		GalNAc		GalNAc	GalNAc	GalNAc	GalNAc	GalNAc	GalNAc	GalNAc	GalNAc	GalNAc	GalNAc	GalNAc	GalNAc	GalNAc	GalNAc	GalNAc	GalNAc	GalNAc	GalNAc	GalNAc	GalNAc	GalNAc	GalNAc	GalNAc	GalNAc	GalNAc	GalNAc	GalNAc	GalNAc	GalNAc	GalNAc	GalNAc	GalNAc	GalNAc	GalNAc	GalNAc	GalNAc	GalNAc
Lactobacillus hilgardii ATCC 8290
Lactobacillus johnsonii NCC 533	GalNAc		GalNAc	GalNAc	GalNAc	GalNAc	GalNAc	GalNAc	GalNAc		GalNAc		GalNAc	GalNAc	GalNAc	GalNAc	GalNAc	GalNAc	GalNAc	GalNAc	GalNAc	GalNAc	GalNAc	GalNAc	GalNAc	GalNAc	GalNAc	GalNAc	GalNAc	GalNAc	GalNAc	GalNAc	GalNAc	GalNAc	GalNAc	GalNAc	GalNAc	GalNAc	GalNAc	GalNAc	GalNAc	GalNAc	GalNAc	GalNAc	GalNAc	GalNAc	GalNAc	GalNAc	GalNAc
Lactobacillus paracasei subsp. paracasei 8700:2
Lactobacillus paracasei subsp. paracasei ATCC 25302
Lactobacillus plantarum 16	GlcNAc Neu5Ac			GlcNAc	GlcNAc	GlcNAc Neu5Ac								GlcNAc	GlcNAc			GlcNAc Neu5Ac	GlcNAc	GlcNAc			Neu5Ac	GlcNAc	GlcNAc	GlcNAc	GlcNAc	GlcNAc	GlcNAc Neu5Ac			Neu5Ac	Neu5Ac	GlcNAc				GlcNAc		GlcNAc	GlcNAc	GlcNAc		GlcNAc	GlcNAc		GlcNAc	GlcNAc	GlcNAc
Lactobacillus plantarum subsp. plantarum ATCC 14917	GlcNAc			GlcNAc	GlcNAc	GlcNAc								GlcNAc	GlcNAc			GlcNAc	GlcNAc	GlcNAc				GlcNAc	GlcNAc	GlcNAc	GlcNAc	GlcNAc	GlcNAc					GlcNAc				GlcNAc		GlcNAc	GlcNAc	GlcNAc		GlcNAc	GlcNAc		GlcNAc	GlcNAc	GlcNAc
Lactobacillus plantarum WCFS1	GlcNAc Neu5Ac			GlcNAc	GlcNAc	GlcNAc Neu5Ac								GlcNAc	GlcNAc			GlcNAc Neu5Ac	GlcNAc	GlcNAc			Neu5Ac	GlcNAc	GlcNAc	GlcNAc	GlcNAc	GlcNAc	GlcNAc Neu5Ac			Neu5Ac	Neu5Ac	GlcNAc				GlcNAc		GlcNAc	GlcNAc	GlcNAc		GlcNAc	GlcNAc		GlcNAc	GlcNAc	GlcNAc
Lactobacillus rhamnosus ATCC 21052	GalNAc		GalNAc	GalNAc	GalNAc	GalNAc	GalNAc	GalNAc	GalNAc		GalNAc		GalNAc	GalNAc	GalNAc	GalNAc	GalNAc	GalNAc	GalNAc	GalNAc	GalNAc	GalNAc	GalNAc	GalNAc	GalNAc	GalNAc	GalNAc	GalNAc	GalNAc	GalNAc	GalNAc	GalNAc	GalNAc	GalNAc	GalNAc	GalNAc	GalNAc	GalNAc	GalNAc	GalNAc	GalNAc	GalNAc	GalNAc	GalNAc	GalNAc	GalNAc	GalNAc	GalNAc	GalNAc
Lactobacillus rhamnosus GG
Lactobacillus rhamnosus LMS2-1	GalNAc		GalNAc	GalNAc	GalNAc	GalNAc	GalNAc	GalNAc	GalNAc		GalNAc		GalNAc	GalNAc	GalNAc	GalNAc	GalNAc	GalNAc	GalNAc	GalNAc	GalNAc	GalNAc	GalNAc	GalNAc	GalNAc	GalNAc	GalNAc	GalNAc	GalNAc	GalNAc	GalNAc	GalNAc	GalNAc	GalNAc	GalNAc	GalNAc	GalNAc	GalNAc	GalNAc	GalNAc	GalNAc	GalNAc	GalNAc	GalNAc	GalNAc	GalNAc	GalNAc	GalNAc	GalNAc
Lactobacillus ruminis ATCC 25644
Lactobacillus sakei subsp. sakei 23K	GlcNAc Neu5Ac			GlcNAc	GlcNAc	GlcNAc Neu5Ac								GlcNAc	GlcNAc			GlcNAc Neu5Ac	GlcNAc	GlcNAc			Neu5Ac	GlcNAc	GlcNAc	GlcNAc	GlcNAc	GlcNAc	GlcNAc Neu5Ac			Neu5Ac	Neu5Ac	GlcNAc				GlcNAc		GlcNAc	GlcNAc	GlcNAc		GlcNAc	GlcNAc		GlcNAc	GlcNAc	GlcNAc
Lactobacillus salivarius ATCC 11741	Neu5Ac					Neu5Ac												Neu5Ac					Neu5Ac						Neu5Ac			Neu5Ac	Neu5Ac
Lactobacillus salivarius UCC118
Lactobacillus sp. 7_1_47FAA	GalNAc		GalNAc	GalNAc	GalNAc	GalNAc	GalNAc	GalNAc	GalNAc		GalNAc		GalNAc	GalNAc	GalNAc	GalNAc	GalNAc	GalNAc	GalNAc	GalNAc	GalNAc	GalNAc	GalNAc	GalNAc	GalNAc	GalNAc	GalNAc	GalNAc	GalNAc	GalNAc	GalNAc	GalNAc	GalNAc	GalNAc	GalNAc	GalNAc	GalNAc	GalNAc	GalNAc	GalNAc	GalNAc	GalNAc	GalNAc	GalNAc	GalNAc	GalNAc	GalNAc	GalNAc	GalNAc
Lactobacillus ultunensis DSM 16047	GlcNAc			GlcNAc	GlcNAc	GlcNAc								GlcNAc	GlcNAc			GlcNAc	GlcNAc	GlcNAc				GlcNAc	GlcNAc	GlcNAc	GlcNAc	GlcNAc	GlcNAc					GlcNAc				GlcNAc		GlcNAc	GlcNAc	GlcNAc		GlcNAc	GlcNAc		GlcNAc	GlcNAc	GlcNAc
Listeria grayi DSM 20601
Megamonas funiformis YIT 11815	Neu5Ac				Fuc	Fuc Neu5Ac											Fuc	Fuc Neu5Ac		Fuc	Fuc	Fuc	Neu5Ac						Neu5Ac			Neu5Ac	Neu5Ac							Fuc		Fuc		Fuc	Fuc		Fuc	Fuc
Megamonas hypermegale ART12/1	Neu5Ac				Fuc	Fuc Neu5Ac											Fuc	Fuc Neu5Ac		Fuc	Fuc	Fuc	Neu5Ac						Neu5Ac			Neu5Ac	Neu5Ac							Fuc		Fuc		Fuc	Fuc		Fuc	Fuc
Mitsuokella multacida DSM 20544
Mollicutes bacterium D7
Odoribacter laneus YIT 12061
Paenibacillus sp. HGF5
Paenibacillus sp. HGF7
Paenibacillus sp. HGH0039
Parabacteroides distasonis ATCC 8503
Parabacteroides johnsonii DSM 18315
Parabacteroides merdae ATCC 43184
Parabacteroides sp. D13
Parabacteroides sp. D25
Pediococcus acidilactici 7_4	GalNAc Neu5Ac		GalNAc	GalNAc	GalNAc	GalNAc Neu5Ac	GalNAc	GalNAc	GalNAc		GalNAc		GalNAc	GalNAc	GalNAc	GalNAc	GalNAc	GalNAc Neu5Ac	GalNAc	GalNAc	GalNAc	GalNAc	GalNAc Neu5Ac	GalNAc	GalNAc	GalNAc	GalNAc	GalNAc	GalNAc Neu5Ac	GalNAc	GalNAc	GalNAc Neu5Ac	GalNAc Neu5Ac	GalNAc	GalNAc	GalNAc	GalNAc	GalNAc	GalNAc	GalNAc	GalNAc	GalNAc	GalNAc	GalNAc	GalNAc	GalNAc	GalNAc	GalNAc	GalNAc
Pediococcus acidilactici DSM 20284	GalNAc		GalNAc	GalNAc	GalNAc	GalNAc	GalNAc	GalNAc	GalNAc		GalNAc		GalNAc	GalNAc	GalNAc	GalNAc	GalNAc	GalNAc	GalNAc	GalNAc	GalNAc	GalNAc	GalNAc	GalNAc	GalNAc	GalNAc	GalNAc	GalNAc	GalNAc	GalNAc	GalNAc	GalNAc	GalNAc	GalNAc	GalNAc	GalNAc	GalNAc	GalNAc	GalNAc	GalNAc	GalNAc	GalNAc	GalNAc	GalNAc	GalNAc	GalNAc	GalNAc	GalNAc	GalNAc
Prevotella copri DSM 18205
Prevotella oralis HGA0225
Prevotella salivae DSM 15606
Propionibacterium sp. 5_U_42AFAA
Propionibacterium sp. HGH0353	Neu5Ac					Neu5Ac												Neu5Ac					Neu5Ac						Neu5Ac			Neu5Ac	Neu5Ac
Proteus mirabilis WGLW6	GalNAc GlcNAc Neu5Ac		GalNAc	GalNAc GlcNAc	GalNAc GlcNAc	GalNAc GlcNAc Neu5Ac	GalNAc	GalNAc	GalNAc		Gal GalNAc		GalNAc	GalNAc GlcNAc	GalNAc GlcNAc	GalNAc	GalNAc	GalNAc GlcNAc Neu5Ac	GalNAc GlcNAc	GalNAc GlcNAc	GalNAc	GalNAc	GalNAc Neu5Ac	GalNAc GlcNAc	GalNAc GlcNAc	GalNAc GlcNAc	GalNAc GlcNAc	GalNAc GlcNAc	GalNAc GlcNAc Neu5Ac	GalNAc	GalNAc	GalNAc Neu5Ac	GalNAc Neu5Ac	GalNAc GlcNAc	GalNAc	GalNAc	GalNAc	GalNAc GlcNAc	GalNAc	GalNAc GlcNAc	GalNAc GlcNAc	GalNAc GlcNAc	GalNAc	GalNAc GlcNAc	GalNAc GlcNAc	GalNAc	GalNAc GlcNAc	GalNAc GlcNAc	GalNAc GlcNAc
Proteus penneri ATCC 35198	GalNAc GlcNAc Neu5Ac		GalNAc	GalNAc GlcNAc	GalNAc GlcNAc	GalNAc GlcNAc Neu5Ac	GalNAc	GalNAc	GalNAc		Gal GalNAc		GalNAc	GalNAc GlcNAc	GalNAc GlcNAc	GalNAc	GalNAc	GalNAc GlcNAc Neu5Ac	GalNAc GlcNAc	GalNAc GlcNAc	GalNAc	GalNAc	GalNAc Neu5Ac	GalNAc GlcNAc	GalNAc GlcNAc	GalNAc GlcNAc	GalNAc GlcNAc	GalNAc GlcNAc	GalNAc GlcNAc Neu5Ac	GalNAc	GalNAc	GalNAc Neu5Ac	GalNAc Neu5Ac	GalNAc GlcNAc	GalNAc	GalNAc	GalNAc	GalNAc GlcNAc	GalNAc	GalNAc GlcNAc	GalNAc GlcNAc	GalNAc GlcNAc	GalNAc	GalNAc GlcNAc	GalNAc GlcNAc	GalNAc	GalNAc GlcNAc	GalNAc GlcNAc	GalNAc GlcNAc
Providencia alcalifaciens DSM 30120	GlcNAc			GlcNAc	GlcNAc	GlcNAc								GlcNAc	GlcNAc			GlcNAc	GlcNAc	GlcNAc				GlcNAc	GlcNAc	GlcNAc	GlcNAc	GlcNAc	GlcNAc					GlcNAc				GlcNAc		GlcNAc	GlcNAc	GlcNAc		GlcNAc	GlcNAc		GlcNAc	GlcNAc	GlcNAc
Providencia rettgeri DSM 1131	Neu5Ac					Neu5Ac					Gal							Neu5Ac					Neu5Ac						Neu5Ac			Neu5Ac	Neu5Ac
Providencia rustigianii DSM 4541	GalNAc GlcNAc		GalNAc	GalNAc GlcNAc	GalNAc GlcNAc	GalNAc GlcNAc	GalNAc	GalNAc	GalNAc		Gal GalNAc		GalNAc	GalNAc GlcNAc	GalNAc GlcNAc	GalNAc	GalNAc	GalNAc GlcNAc	GalNAc GlcNAc	GalNAc GlcNAc	GalNAc	GalNAc	GalNAc	GalNAc GlcNAc	GalNAc GlcNAc	GalNAc GlcNAc	GalNAc GlcNAc	GalNAc GlcNAc	GalNAc GlcNAc	GalNAc	GalNAc	GalNAc	GalNAc	GalNAc GlcNAc	GalNAc	GalNAc	GalNAc	GalNAc GlcNAc	GalNAc	GalNAc GlcNAc	GalNAc GlcNAc	GalNAc GlcNAc	GalNAc	GalNAc GlcNAc	GalNAc GlcNAc	GalNAc	GalNAc GlcNAc	GalNAc GlcNAc	GalNAc GlcNAc
Providencia stuartii ATCC 25827											Gal
Roseburia intestinalis L1-82
Roseburia intestinalis M50/1
Roseburia intestinalis XB6B4
Roseburia inulinivorans DSM 16841	Neu5Ac					Neu5Ac												Neu5Ac					Neu5Ac						Neu5Ac			Neu5Ac	Neu5Ac
Ruminococcaceae bacterium D16	Neu5Ac					Neu5Ac												Neu5Ac					Neu5Ac						Neu5Ac			Neu5Ac	Neu5Ac
Ruminococcus bromii L2-63											Gal
Ruminococcus gnavus ATCC 29149	GlcNAc			GlcNAc	GlcNAc	GlcNAc								GlcNAc	GlcNAc			GlcNAc	GlcNAc	GlcNAc				GlcNAc	GlcNAc	GlcNAc	GlcNAc	GlcNAc	GlcNAc					GlcNAc				GlcNAc		GlcNAc	GlcNAc	GlcNAc		GlcNAc	GlcNAc		GlcNAc	GlcNAc	GlcNAc
Ruminococcus lactaris ATCC 29176
Ruminococcus obeum A2-162	GlcNAc			GlcNAc	Fuc GlcNAc	Fuc GlcNAc								GlcNAc	GlcNAc		Fuc	Fuc GlcNAc	GlcNAc	Fuc GlcNAc	Fuc	Fuc		GlcNAc	GlcNAc	GlcNAc	GlcNAc	GlcNAc	GlcNAc					GlcNAc				GlcNAc		Fuc GlcNAc	GlcNAc	Fuc GlcNAc		Fuc GlcNAc	Fuc GlcNAc		Fuc GlcNAc	Fuc GlcNAc	GlcNAc
Ruminococcus sp. 18P13
Ruminococcus sp. 5_1_39BFAA	Neu5Ac					Neu5Ac												Neu5Ac					Neu5Ac						Neu5Ac			Neu5Ac	Neu5Ac
Ruminococcus sp. SR1/5	GlcNAc			GlcNAc	GlcNAc	GlcNAc								GlcNAc	GlcNAc			GlcNAc	GlcNAc	GlcNAc				GlcNAc	GlcNAc	GlcNAc	GlcNAc	GlcNAc	GlcNAc					GlcNAc				GlcNAc		GlcNAc	GlcNAc	GlcNAc		GlcNAc	GlcNAc		GlcNAc	GlcNAc	GlcNAc
Ruminococcus torques ATCC 27756
Ruminococcus torques L2-14	GlcNAc Neu5Ac			GlcNAc	GlcNAc	GlcNAc Neu5Ac								GlcNAc	GlcNAc			GlcNAc Neu5Ac	GlcNAc	GlcNAc			Neu5Ac	GlcNAc	GlcNAc	GlcNAc	GlcNAc	GlcNAc	GlcNAc Neu5Ac			Neu5Ac	Neu5Ac	GlcNAc				GlcNAc		GlcNAc	GlcNAc	GlcNAc		GlcNAc	GlcNAc		GlcNAc	GlcNAc	GlcNAc
Salmonella enterica subsp. enterica serovar Typhimurium str. LT2					Fuc	Fuc											Fuc	Fuc		Fuc	Fuc	Fuc																		Fuc		Fuc		Fuc	Fuc		Fuc	Fuc
Staphylococcus sp. HGB0015	GalNAc		GalNAc	GalNAc	GalNAc	GalNAc	GalNAc	GalNAc	GalNAc		GalNAc		GalNAc	GalNAc	GalNAc	GalNAc	GalNAc	GalNAc	GalNAc	GalNAc	GalNAc	GalNAc	GalNAc	GalNAc	GalNAc	GalNAc	GalNAc	GalNAc	GalNAc	GalNAc	GalNAc	GalNAc	GalNAc	GalNAc	GalNAc	GalNAc	GalNAc	GalNAc	GalNAc	GalNAc	GalNAc	GalNAc	GalNAc	GalNAc	GalNAc	GalNAc	GalNAc	GalNAc	GalNAc
Streptococcus anginosus 1_2_62CV	Neu5Ac					Neu5Ac												Neu5Ac					Neu5Ac						Neu5Ac			Neu5Ac	Neu5Ac
Streptococcus equinus ATCC 9812											Gal
Streptococcus sp. 2_1_36FAA	Neu5Ac					Neu5Ac												Neu5Ac					Neu5Ac						Neu5Ac			Neu5Ac	Neu5Ac
Streptococcus sp. HPH0090
Streptomyces sp. HGB0020
Streptomyces sp. HPH0547
Subdoligranulum sp. 4_3_54A2FAA
Subdoligranulum variabile DSM 15176
Succinatimonas hippei YIT 12066											Gal
Tannerella sp. 6_1_58FAA_CT1
Turicibacter sp. HGF1	Neu5Ac					Neu5Ac												Neu5Ac					Neu5Ac						Neu5Ac			Neu5Ac	Neu5Ac
Turicibacter sp. PC909	Neu5Ac					Neu5Ac												Neu5Ac					Neu5Ac						Neu5Ac			Neu5Ac	Neu5Ac
Veillonella sp. 3_1_44											Gal
Veillonella sp. 6_1_27											Gal
Weissella paramesenteroides ATCC 33313	GlcNAc			GlcNAc	GlcNAc	GlcNAc								GlcNAc	GlcNAc			GlcNAc	GlcNAc	GlcNAc				GlcNAc	GlcNAc	GlcNAc	GlcNAc	GlcNAc	GlcNAc					GlcNAc				GlcNAc		GlcNAc	GlcNAc	GlcNAc		GlcNAc	GlcNAc		GlcNAc	GlcNAc	GlcNAc
Yokenella regensburgei ATCC 43003	Neu5Ac				Fuc	Fuc Neu5Ac											Fuc	Fuc Neu5Ac		Fuc	Fuc	Fuc	Neu5Ac						Neu5Ac			Neu5Ac	Neu5Ac							Fuc		Fuc		Fuc	Fuc		Fuc	Fuc
[truncated: 290 more columns]
