# Supplementary material for: Comparative Genomic Analysis of the Human Gut Microbiome Reveals a Broad Distribution of Metabolic Pathways for the Degradation of Host-Synthetized Mucin Glycans and Utilization of Mucin-Derived Monosaccharides
Source: Front Genet. 2017 Aug 29;8:111. doi: 10.3389/fgene.2017.00111 (PMC5583593; doi:10.3389/fgene.2017.00111)
Supplement: Supplementary file 12 [file Table12.XLSX]

## Sheet: Table S12
Table S12. Properties of known mucin glycans found in human intestine. 1Numbers of glycan structures in agreement with the Supplementary Figure S11. 2Bonds found in glycan structures: "+", presence of this type of bond; "-", absence of this type of bond. 3Specific features of the glycan structures: aGal, contain alpha-bound galactose; aGalNAc, contain alpha-bound N-acetylgalactosamine; aGlcNAc, c…
Mucin No1	Bonds2																Specific groups3	No of genomes4
	Fuc-alpha1,2-Gal	Fuc-alpha1,4-GlcNAc	Gal-alpha1,3-Gal	Gal-beta1,3-GalNAc	Gal-beta1,3-GlcNAc	Gal-beta1,4-GlcNAc	GalNAc-alpha1,3-Gal	GalNAc-alpha1,6-Gal	GlcNAc-alpha1,4-Gal	GlcNAc-beta1,3-Gal	GlcNAc-beta1,3-GalNAc	GlcNAc-beta1,6-Gal	GlcNAc-beta1,6-GalNAc	Neu5Ac-alpha2,3-Gal	Neu5Ac-alpha2,6-Gal	Neu5Ac-alpha2,6-GalNAc
1	-	-	-	-	-	-	-	-	-	-	-	-	-	-	-	+	Sial	112
2	-	-	-	-	-	-	-	-	-	-	+	-	-	-	-	+	Sial	96
3	-	-	-	-	-	+	-	-	-	-	+	-	-	-	-	+	Sial	95
4	-	-	-	-	-	+	-	-	-	+	+	-	-	-	-	+	Sial	95
5	-	-	-	-	-	+	-	-	-	+	+	+	-	-	-	+	Sial	95
6	+	-	-	-	-	+	+	-	-	+	+	+	-	-	-	+	aGalNAc, Fuc, Sial	9
7	+	-	-	-	+	+	+	-	-	+	+	-	-	-	+	+	aGalNAc, Fuc, Sial	9
8	-	-	-	-	+	+	+	-	-	-	+	+	-	-	+	+	aGalNAc, Sial	9
9	+	-	-	-	+	+	+	-	-	+	+	+	-	-	+	+	aGalNAc, Fuc, Sial	9
10	-	-	-	-	-	+	-	-	-	-	+	-	-	-	+	+	Sial	95
11	-	-	-	-	-	-	-	-	-	-	+	-	-	-	-	-		217
12	-	-	-	-	-	+	-	-	-	-	+	-	-	-	-	-		189
13	-	-	-	-	-	+	-	-	-	+	+	-	-	-	-	-		189
14	-	-	-	-	-	+	-	-	-	+	+	-	-	-	-	-		189
15	+	-	-	-	-	+	+	-	-	+	+	-	-	-	-	-	aGalNAc, Fuc	11
16	-	-	-	-	-	+	+	-	-	+	+	+	-	-	-	-	aGalNAc	12
17	+	-	-	-	-	+	+	-	-	+	+	+	-	-	-	-	aGalNAc, Fuc	11
18	-	-	-	-	-	+	-	-	-	+	+	+	-	-	-	-		189
19	-	-	-	-	-	+	+	-	-	+	-	+	-	-	-	-	aGalNAc	12
20	+	-	-	-	-	+	+	-	-	+	+	-	-	-	-	-	aGalNAc, Fuc	11
21	-	-	-	-	+	+	-	+	-	+	-	+	-	-	-	-	aGalNAc	12
22	+	-	-	+	-	-	-	-	-	-	-	-	-	-	-	-	Fuc	124
23	+	-	-	+	-	-	-	-	-	-	-	-	+	-	-	-	Fuc	107
24	+	-	-	+	-	-	+	-	-	-	-	-	-	-	-	-	aGalNAc, Fuc	11
25	+	-	-	+	+	-	-	-	-	-	-	-	+	-	-	-	Fuc	107
26	+	-	-	+	-	+	-	-	-	-	-	-	+	-	-	-	Fuc	107
27	+	-	-	+	+	-	-	-	-	-	-	-	+	-	-	-	Fuc	107
28	+	-	-	+	-	+	-	-	-	-	-	-	+	-	-	-	Fuc	107
29	+	-	-	+	-	-	+	-	-	-	-	-	+	-	-	-	aGalNAc, Fuc	11
30	+	-	-	+	-	+	-	-	-	-	-	-	+	-	-	-	Fuc	107
31	+	-	+	+	-	+	-	-	-	-	-	-	+	-	-	-	aGal, Fuc	96
32	+	-	-	+	-	+	-	-	-	+	-	-	+	-	-	-	Fuc	107
33	+	+	-	+	+	-	-	-	-	-	-	-	+	-	-	-	Fuc	107
34	+	-	+	+	-	+	-	-	-	-	-	-	+	-	-	-	aGal, Fuc	96
35	+	-	+	+	-	+	-	-	-	-	-	-	+	-	-	-	aGal, Fuc	96
36	+	+	+	+	+	-	-	-	-	-	-	-	+	-	-	-	aGal, Fuc	96
37	+	-	-	+	-	+	+	-	-	-	-	-	+	-	-	-	aGalNAc, Fuc	11
38	+	-	-	+	-	+	+	-	-	-	-	-	+	-	-	-	aGalNAc, Fuc	11
39	-	-	-	+	-	-	-	-	-	+	-	-	-	-	-	-		189
40	+	-	-	+	-	+	-	-	-	+	-	-	+	-	-	-	Fuc	107
41	+	-	-	+	-	+	+	-	-	+	-	-	+	-	-	-	aGalNAc, Fuc	11
42	+	-	+	+	-	+	-	-	-	-	-	-	+	-	-	-	aGal, Fuc	96
43	-	-	-	+	-	-	-	-	-	-	-	-	-	-	-	-		285
44	-	-	-	+	-	-	-	-	-	-	-	-	+	-	-	-		189
45	-	-	-	+	-	+	-	-	-	+	-	-	-	-	-	-		189
46	-	-	-	+	-	-	-	-	-	-	-	-	+	-	-	-		189
47	+	-	-	+	-	+	-	-	+	-	-	-	+	-	-	-	aGlcNAc, Fuc	55
48	-	-	-	+	-	-	-	-	-	-	-	-	-	-	-	+	Sial	103
49	-	-	-	+	-	-	-	-	-	-	-	-	-	+	-	-	Sial	103
50	+	-	-	+	-	-	-	-	-	-	-	-	-	-	-	+	Fuc, Sial	87
51	-	-	-	+	-	-	-	-	-	-	-	-	+	+	-	-	Sial	95
52	-	-	-	+	-	-	-	-	-	-	-	-	-	+	-	+	Sial	103
53	-	-	-	+	-	+	-	-	-	-	-	-	+	+	-	-	Sial	95
54	-	-	-	+	-	+	-	-	-	-	-	-	+	+	-	-	Sial	95
55	+	-	-	+	-	+	-	-	-	+	-	-	+	-	-	-	Fuc	107
56	+	-	+	+	-	+	-	-	-	+	-	-	+	-	-	-	aGal, Fuc	96
