# Supplementary material for: Comparative Genomic Analysis of the Human Gut Microbiome Reveals a Broad Distribution of Metabolic Pathways for the Degradation of Host-Synthetized Mucin Glycans and Utilization of Mucin-Derived Monosaccharides
Source: Front Genet. 2017 Aug 29;8:111. doi: 10.3389/fgene.2017.00111 (PMC5583593; doi:10.3389/fgene.2017.00111)
Supplement: Supplementary file 13 [file Table13.XLSX]

## Sheet: Table S13
Table S13. Repertoire of GHs and hydrolysed mucin glycans in the analysed HGM genomes. 1Numbers of glycan structures correspond to that in Supplementary Figure S11.														Summary
Phylum	Organism (PubSEED ID)	Glycosyl Hydrolases							Hydrolyzed glycans			Comments		Number of hydrolyzed glycans	Number of genomes with such a pattern	Hydrolyzed glycans	Comments
		Alpha-N-acetylgalactosaminidases	Alpha-galactosidases	Alpha-L-fucosidases	Alpha-N-acetylglucosaminidase	Beta-galactosidases	Beta-hexosaminidases	Sialidases	Number	Glycans1	Generalist / Specialist
Firmicutes	Abiotrophia defectiva ATCC 49176 (592010.4)	0	1	1	0	1	1	1	40	1, 2, 3, 4, 5, 10, 11, 12, 13, 14, 18, 22, 23, 25, 26, 27, 28, 30, 31, 32, 33, 34, 35, 36, 39, 40, 42, 43, 44, 45, 46, 48, 49, 50, 51, 52, 53, 54, 55, 56	Generalist	Glycans with alpha-GalNAc or alpha-GlcNAc cannot be hydrolyzed.		0	76	-	No glycans are hydrolyzed.
Firmicutes	Acidaminococcus sp. D21 (563191.3)	0	0	0	0	0	0	0	0	-	Non-degrading	No glycans are hydrolyzed.		1	8	1	Only Syalyl-Tn-antigen can be hydrolyzed.
Firmicutes	Acidaminococcus sp. HPA0509 (1203555.3)	0	0	0	0	0	0	0	0	-	Non-degrading	No glycans are hydrolyzed.		1	27	11	Only Core 3 structure can be hydrolyzed.
Proteobacteria	Acinetobacter junii SH205 (575587.3)	0	0	0	0	0	0	0	0	-	Non-degrading	No glycans are hydrolyzed.		1	77	43	Only Core 1 structure can be hydrolyzed.
Actinobacteria	Actinomyces odontolyticus ATCC 17982 (411466.7)	0	1	1	0	0	0	1	1	1	Specialist	Only Syalyl-Tn-antigen can be hydrolyzed.		2	11	22, 43	Only (fucosylated) Core 1 structure can be hydrolyzed.
Actinobacteria	Actinomyces sp. HPA0247 (1203556.3)	0	0	1	0	1	1	1	34	1, 2, 3, 4, 5, 10, 11, 12, 13, 14, 18, 22, 23, 25, 26, 27, 28, 30, 32, 33, 39, 40, 43, 44, 45, 46, 48, 49, 50, 51, 52, 53, 54, 55	Generalist	Glycans with alpha-Gal, alpha-GalNAc, or alpha-GlcNAc cannot be hydrolyzed.		3	1	1, 2, 11	Only Syalyl-Tn-antigen and (syalated) Core 3 structure can be hydrolyzed.
Verrucomicrobia	Akkermansia muciniphila ATCC BAA-835 (349741.6)	0	1	1	1	1	1	1	41	1, 2, 3, 4, 5, 10, 11, 12, 13, 14, 18, 22, 23, 25, 26, 27, 28, 30, 31, 32, 33, 34, 35, 36, 39, 40, 42, 43, 44, 45, 46, 47, 48, 49, 50, 51, 52, 53, 54, 55, 56	Generalist	Glycans with alpha-GalNAc cannot be hydrolyzed.		5	2	1, 43, 48, 49, 52	Only (syalated) Core 3 structure can be hydrolyzed.
Bacteroidetes	Alistipes indistinctus YIT 12060 (742725.3)	0	1	1	0	1	1	0	27	11, 12, 13, 14, 18, 22, 23, 25, 26, 27, 28, 30, 31, 32, 33, 34, 35, 36, 39, 40, 42, 43, 44, 45, 46, 55, 56	Generalist	Glycans with alpha-Gal or alpha-GalNAc as well syalated glycans cannot be hydrolyzed.		7	6	1, 22, 43, 48, 49, 50, 52	Only Syalyl-Tn-antigen and (fucosylated or syalated) Core 3 structure can be hydrolyzed.
Bacteroidetes	Alistipes shahii WAL 8301 (717959.3)	0	1	1	1	1	1	1	41	1, 2, 3, 4, 5, 10, 11, 12, 13, 14, 18, 22, 23, 25, 26, 27, 28, 30, 31, 32, 33, 34, 35, 36, 39, 40, 42, 43, 44, 45, 46, 47, 48, 49, 50, 51, 52, 53, 54, 55, 56	Generalist	Glycans with alpha-GalNAc cannot be hydrolyzed.		9	56	11, 12, 13, 14, 39, 43, 44, 45, 46	Only ploylactosamine structures can be hydrolyzed.
Synergistetes	Anaerobaculum hydrogeniformans ATCC BAA-1850 (592015.5)	0	0	0	0	0	0	0	0	-	Non-degrading	No glycans are hydrolyzed.		13	1	11, 12, 13, 14, 16, 18, 19, 21, 39, 43, 44, 45, 46	Only (syalated) ploylactosamine structures can be hydrolyzed.
Firmicutes	Anaerococcus hydrogenalis DSM 7454 (561177.4)	0	0	0	0	0	0	0	0	-	Non-degrading	No glycans are hydrolyzed.		21	3	11, 12, 13, 14, 18, 22, 23, 25, 26, 27, 28, 30, 32, 33, 39, 40, 43, 44, 45, 46, 55	Only (fucosylated) ploylactosamine structures can be hydrolyzed.
Firmicutes	Anaerofustis stercorihominis DSM 17244 (445971.6)	0	0	0	0	0	0	0	0	-	Non-degrading	No glycans are hydrolyzed.		22	14	1, 2, 3, 4, 5, 10, 11, 12, 13, 14, 18, 39, 43, 44, 45, 46, 48, 49, 51, 52, 53, 54	Glycans with alpha-GalNAc as well syalated glycans cannot be hydrolyzed.
Firmicutes	Anaerostipes caccae DSM 14662 (411490.6)	0	1	0	0	0	1	0	1	11	Specialist	Only Core 3 structure can be hydrolyzed.		27	20	11, 12, 13, 14, 18, 22, 23, 25, 26, 27, 28, 30, 31, 32, 33, 34, 35, 36, 39, 40, 42, 43, 44, 45, 46, 55, 56	Glycans with alpha-Gal or alpha-GalNAc as well syalated glycans cannot be hydrolyzed.
Firmicutes	Anaerostipes hadrus DSM 3319 (649757.3)	0	0	0	0	1	1	0	9	11, 12, 13, 14, 39, 43, 44, 45, 46	Intermediate	Only ploylactosamine structures can be hydrolyzed.		28	1	11, 12, 13, 14, 18, 22, 23, 25, 26, 27, 28, 30, 31, 32, 33, 34, 35, 36, 39, 40, 42, 43, 44, 45, 46, 47, 55, 56	Glycans with alpha-GalNAc as well syalated glycans cannot be hydrolyzed.
Firmicutes	Anaerostipes sp. 3_2_56FAA (665937.3)	0	1	0	0	0	1	0	1	11	Specialist	Only Core 3 structure can be hydrolyzed.		33	2	11, 12, 13, 14, 15, 16, 17, 18, 19, 20, 21, 22, 23, 24, 25, 26, 27, 28, 29, 30, 32, 33, 37, 38, 39, 40, 41, 43, 44, 45, 46, 47, 55	Glycans with alpha-Gal as well syalated glycans cannot be hydrolyzed.
Firmicutes	Anaerotruncus colihominis DSM 17241 (445972.6)	0	0	0	0	0	0	0	0	-	Non-degrading	No glycans are hydrolyzed.		34	3	1, 2, 3, 4, 5, 10, 11, 12, 13, 14, 18, 22, 23, 25, 26, 27, 28, 30, 32, 33, 39, 40, 43, 44, 45, 46, 48, 49, 50, 51, 52, 53, 54, 55	Glycans with alpha-Gal, alpha-GalNAc, or alpha-GlcNAc cannot be hydrolyzed.
Firmicutes	Bacillus smithii 7_3_47FAA (665952.3)	0	1	0	0	0	1	0	1	11	Specialist	Only Core 3 structure can be hydrolyzed.		35	2	1, 2, 3, 4, 5, 10, 11, 12, 13, 14, 18, 22, 23, 25, 26, 27, 28, 30, 32, 33, 39, 40, 43, 44, 45, 46, 47, 48, 49, 50, 51, 52, 53, 54, 55	Glycans with alpha-Gal or alpha-GalNAc cannot be hydrolyzed.
Firmicutes	Bacillus sp. 7_6_55CFAA_CT2 (665957.3)	0	0	0	0	0	0	0	0	-	Non-degrading	No glycans are hydrolyzed.		40	26	1, 2, 3, 4, 5, 10, 11, 12, 13, 14, 18, 22, 23, 25, 26, 27, 28, 30, 31, 32, 33, 34, 35, 36, 39, 40, 42, 43, 44, 45, 46, 48, 49, 50, 51, 52, 53, 54, 55, 56	Glycans with alpha-GalNAc or alpha-GlcNAc cannot be hydrolyzed.
Firmicutes	Bacillus subtilis subsp. subtilis str. 168 (224308.113)	0	1	0	0	1	1	0	9	11, 12, 13, 14, 39, 43, 44, 45, 46	Intermediate	Only ploylactosamine structures can be hydrolyzed.		41	41	1, 2, 3, 4, 5, 10, 11, 12, 13, 14, 18, 22, 23, 25, 26, 27, 28, 30, 31, 32, 33, 34, 35, 36, 39, 40, 42, 43, 44, 45, 46, 47, 48, 49, 50, 51, 52, 53, 54, 55, 56	Glycans with alpha-GalNAc cannot be hydrolyzed.
Bacteroidetes	Bacteroides caccae ATCC 43185 (411901.7)	0	1	1	1	1	1	1	41	1, 2, 3, 4, 5, 10, 11, 12, 13, 14, 18, 22, 23, 25, 26, 27, 28, 30, 31, 32, 33, 34, 35, 36, 39, 40, 42, 43, 44, 45, 46, 47, 48, 49, 50, 51, 52, 53, 54, 55, 56	Generalist	Glycans with alpha-GalNAc cannot be hydrolyzed.		50	1	1, 2, 3, 4, 5, 6, 7, 8, 9, 10, 11, 12, 13, 14, 15, 16, 17, 18, 19, 20, 21, 22, 23, 24, 25, 26, 27, 28, 29, 30, 32, 33, 37, 38, 39, 40, 41, 43, 44, 45, 46, 47, 48, 49, 50, 51, 52, 53, 54, 55	Glycans with alpha-Gal cannot be hydrolyzed.
Bacteroidetes	Bacteroides capillosus ATCC 29799 (411467.6)	0	0	0	0	1	1	0	9	11, 12, 13, 14, 39, 43, 44, 45, 46	Intermediate	Only ploylactosamine structures can be hydrolyzed.		56	8	1, 2, 3, 4, 5, 6, 7, 8, 9, 10, 11, 12, 13, 14, 15, 16, 17, 18, 19, 20, 21, 22, 23, 24, 25, 26, 27, 28, 29, 30, 31, 32, 33, 34, 35, 36, 37, 38, 39, 40, 41, 42, 43, 44, 45, 46, 47, 48, 49, 50, 51, 52, 53, 54, 55, 56	All glycans can be hydrolyzed.
Bacteroidetes	Bacteroides cellulosilyticus DSM 14838 (537012.5)	0	1	1	1	1	1	0	28	11, 12, 13, 14, 18, 22, 23, 25, 26, 27, 28, 30, 31, 32, 33, 34, 35, 36, 39, 40, 42, 43, 44, 45, 46, 47, 55, 56	Generalist	Glycans with alpha-GalNAc as well syalated glycans cannot be hydrolyzed.
Bacteroidetes	Bacteroides clarus YIT 12056 (762984.3)	0	1	1	0	1	1	1	40	1, 2, 3, 4, 5, 10, 11, 12, 13, 14, 18, 22, 23, 25, 26, 27, 28, 30, 31, 32, 33, 34, 35, 36, 39, 40, 42, 43, 44, 45, 46, 48, 49, 50, 51, 52, 53, 54, 55, 56	Generalist	Glycans with alpha-GalNAc or alpha-GlcNAc cannot be hydrolyzed.
Bacteroidetes	Bacteroides coprocola DSM 17136 (470145.6)	0	1	1	0	1	1	1	40	1, 2, 3, 4, 5, 10, 11, 12, 13, 14, 18, 22, 23, 25, 26, 27, 28, 30, 31, 32, 33, 34, 35, 36, 39, 40, 42, 43, 44, 45, 46, 48, 49, 50, 51, 52, 53, 54, 55, 56	Generalist	Glycans with alpha-GalNAc or alpha-GlcNAc cannot be hydrolyzed.
Bacteroidetes	Bacteroides coprophilus DSM 18228 (547042.5)	0	1	1	1	1	1	1	41	1, 2, 3, 4, 5, 10, 11, 12, 13, 14, 18, 22, 23, 25, 26, 27, 28, 30, 31, 32, 33, 34, 35, 36, 39, 40, 42, 43, 44, 45, 46, 47, 48, 49, 50, 51, 52, 53, 54, 55, 56	Generalist	Glycans with alpha-GalNAc cannot be hydrolyzed.
Bacteroidetes	Bacteroides dorei DSM 17855 (483217.6)	0	1	1	1	1	1	1	41	1, 2, 3, 4, 5, 10, 11, 12, 13, 14, 18, 22, 23, 25, 26, 27, 28, 30, 31, 32, 33, 34, 35, 36, 39, 40, 42, 43, 44, 45, 46, 47, 48, 49, 50, 51, 52, 53, 54, 55, 56	Generalist	Glycans with alpha-GalNAc cannot be hydrolyzed.
Bacteroidetes	Bacteroides eggerthii 1_2_48FAA (665953.3)	0	1	1	0	1	1	0	27	11, 12, 13, 14, 18, 22, 23, 25, 26, 27, 28, 30, 31, 32, 33, 34, 35, 36, 39, 40, 42, 43, 44, 45, 46, 55, 56	Generalist	Glycans with alpha-Gal or alpha-GalNAc as well syalated glycans cannot be hydrolyzed.
Bacteroidetes	Bacteroides eggerthii DSM 20697 (483216.6)	0	0	1	0	1	1	0	21	11, 12, 13, 14, 18, 22, 23, 25, 26, 27, 28, 30, 32, 33, 39, 40, 43, 44, 45, 46, 55	Generalist	Only (fucosylated) ploylactosamine structures can be hydrolyzed.
Bacteroidetes	Bacteroides finegoldii DSM 17565 (483215.6)	0	1	1	1	1	1	1	41	1, 2, 3, 4, 5, 10, 11, 12, 13, 14, 18, 22, 23, 25, 26, 27, 28, 30, 31, 32, 33, 34, 35, 36, 39, 40, 42, 43, 44, 45, 46, 47, 48, 49, 50, 51, 52, 53, 54, 55, 56	Generalist	Glycans with alpha-GalNAc cannot be hydrolyzed.
Bacteroidetes	Bacteroides fluxus YIT 12057 (763034.3)	0	1	1	1	1	1	1	41	1, 2, 3, 4, 5, 10, 11, 12, 13, 14, 18, 22, 23, 25, 26, 27, 28, 30, 31, 32, 33, 34, 35, 36, 39, 40, 42, 43, 44, 45, 46, 47, 48, 49, 50, 51, 52, 53, 54, 55, 56	Generalist	Glycans with alpha-GalNAc cannot be hydrolyzed.
Bacteroidetes	Bacteroides fragilis 3_1_12 (457424.5)	0	1	1	1	1	1	1	41	1, 2, 3, 4, 5, 10, 11, 12, 13, 14, 18, 22, 23, 25, 26, 27, 28, 30, 31, 32, 33, 34, 35, 36, 39, 40, 42, 43, 44, 45, 46, 47, 48, 49, 50, 51, 52, 53, 54, 55, 56	Generalist	Glycans with alpha-GalNAc cannot be hydrolyzed.
Bacteroidetes	Bacteroides fragilis 638R (862962.3)	0	1	1	1	1	1	1	41	1, 2, 3, 4, 5, 10, 11, 12, 13, 14, 18, 22, 23, 25, 26, 27, 28, 30, 31, 32, 33, 34, 35, 36, 39, 40, 42, 43, 44, 45, 46, 47, 48, 49, 50, 51, 52, 53, 54, 55, 56	Generalist	Glycans with alpha-GalNAc cannot be hydrolyzed.
Bacteroidetes	Bacteroides fragilis NCTC 9343 (272559.17)	0	1	1	1	1	1	1	41	1, 2, 3, 4, 5, 10, 11, 12, 13, 14, 18, 22, 23, 25, 26, 27, 28, 30, 31, 32, 33, 34, 35, 36, 39, 40, 42, 43, 44, 45, 46, 47, 48, 49, 50, 51, 52, 53, 54, 55, 56	Generalist	Glycans with alpha-GalNAc cannot be hydrolyzed.
Bacteroidetes	Bacteroides fragilis YCH46 (295405.11)	0	1	1	1	1	1	1	41	1, 2, 3, 4, 5, 10, 11, 12, 13, 14, 18, 22, 23, 25, 26, 27, 28, 30, 31, 32, 33, 34, 35, 36, 39, 40, 42, 43, 44, 45, 46, 47, 48, 49, 50, 51, 52, 53, 54, 55, 56	Generalist	Glycans with alpha-GalNAc cannot be hydrolyzed.
Bacteroidetes	Bacteroides intestinalis DSM 17393 (471870.8)	0	1	1	1	1	1	1	41	1, 2, 3, 4, 5, 10, 11, 12, 13, 14, 18, 22, 23, 25, 26, 27, 28, 30, 31, 32, 33, 34, 35, 36, 39, 40, 42, 43, 44, 45, 46, 47, 48, 49, 50, 51, 52, 53, 54, 55, 56	Generalist	Glycans with alpha-GalNAc cannot be hydrolyzed.
Bacteroidetes	Bacteroides ovatus 3_8_47FAA (665954.3)	0	1	1	1	1	1	1	41	1, 2, 3, 4, 5, 10, 11, 12, 13, 14, 18, 22, 23, 25, 26, 27, 28, 30, 31, 32, 33, 34, 35, 36, 39, 40, 42, 43, 44, 45, 46, 47, 48, 49, 50, 51, 52, 53, 54, 55, 56	Generalist	Glycans with alpha-GalNAc cannot be hydrolyzed.
Bacteroidetes	Bacteroides ovatus ATCC 8483 (411476.11)	0	1	1	1	1	1	1	41	1, 2, 3, 4, 5, 10, 11, 12, 13, 14, 18, 22, 23, 25, 26, 27, 28, 30, 31, 32, 33, 34, 35, 36, 39, 40, 42, 43, 44, 45, 46, 47, 48, 49, 50, 51, 52, 53, 54, 55, 56	Generalist	Glycans with alpha-GalNAc cannot be hydrolyzed.
Bacteroidetes	Bacteroides ovatus SD CC 2a (702444.3)	0	1	1	1	1	1	1	41	1, 2, 3, 4, 5, 10, 11, 12, 13, 14, 18, 22, 23, 25, 26, 27, 28, 30, 31, 32, 33, 34, 35, 36, 39, 40, 42, 43, 44, 45, 46, 47, 48, 49, 50, 51, 52, 53, 54, 55, 56	Generalist	Glycans with alpha-GalNAc cannot be hydrolyzed.
Bacteroidetes	Bacteroides ovatus SD CMC 3f (702443.3)	1	1	1	1	1	1	1	56	1, 2, 3, 4, 5, 6, 7, 8, 9, 10, 11, 12, 13, 14, 15, 16, 17, 18, 19, 20, 21, 22, 23, 24, 25, 26, 27, 28, 29, 30, 31, 32, 33, 34, 35, 36, 37, 38, 39, 40, 41, 42, 43, 44, 45, 46, 47, 48, 49, 50, 51, 52, 53, 54, 55, 56	Generalist	All glycans can be hydrolyzed.
Bacteroidetes	Bacteroides pectinophilus ATCC 43243 (483218.5)	0	0	0	0	0	0	0	0	-	Non-degrading	No glycans are hydrolyzed.
Bacteroidetes	Bacteroides plebeius DSM 17135 (484018.6)	0	1	1	1	1	1	1	41	1, 2, 3, 4, 5, 10, 11, 12, 13, 14, 18, 22, 23, 25, 26, 27, 28, 30, 31, 32, 33, 34, 35, 36, 39, 40, 42, 43, 44, 45, 46, 47, 48, 49, 50, 51, 52, 53, 54, 55, 56	Generalist	Glycans with alpha-GalNAc cannot be hydrolyzed.
Bacteroidetes	Bacteroides sp. 1_1_14 (469585.3)	0	1	1	1	1	1	1	41	1, 2, 3, 4, 5, 10, 11, 12, 13, 14, 18, 22, 23, 25, 26, 27, 28, 30, 31, 32, 33, 34, 35, 36, 39, 40, 42, 43, 44, 45, 46, 47, 48, 49, 50, 51, 52, 53, 54, 55, 56	Generalist	Glycans with alpha-GalNAc cannot be hydrolyzed.
Bacteroidetes	Bacteroides sp. 1_1_30 (457387.3)	0	1	1	1	1	1	1	41	1, 2, 3, 4, 5, 10, 11, 12, 13, 14, 18, 22, 23, 25, 26, 27, 28, 30, 31, 32, 33, 34, 35, 36, 39, 40, 42, 43, 44, 45, 46, 47, 48, 49, 50, 51, 52, 53, 54, 55, 56	Generalist	Glycans with alpha-GalNAc cannot be hydrolyzed.
Bacteroidetes	Bacteroides sp. 1_1_6 (469586.3)	0	1	1	1	1	1	1	41	1, 2, 3, 4, 5, 10, 11, 12, 13, 14, 18, 22, 23, 25, 26, 27, 28, 30, 31, 32, 33, 34, 35, 36, 39, 40, 42, 43, 44, 45, 46, 47, 48, 49, 50, 51, 52, 53, 54, 55, 56	Generalist	Glycans with alpha-GalNAc cannot be hydrolyzed.
Bacteroidetes	Bacteroides sp. 2_1_16 (469587.3)	0	1	1	1	1	1	1	41	1, 2, 3, 4, 5, 10, 11, 12, 13, 14, 18, 22, 23, 25, 26, 27, 28, 30, 31, 32, 33, 34, 35, 36, 39, 40, 42, 43, 44, 45, 46, 47, 48, 49, 50, 51, 52, 53, 54, 55, 56	Generalist	Glycans with alpha-GalNAc cannot be hydrolyzed.
Bacteroidetes	Bacteroides sp. 2_1_22 (469588.3)	0	1	1	1	1	1	1	41	1, 2, 3, 4, 5, 10, 11, 12, 13, 14, 18, 22, 23, 25, 26, 27, 28, 30, 31, 32, 33, 34, 35, 36, 39, 40, 42, 43, 44, 45, 46, 47, 48, 49, 50, 51, 52, 53, 54, 55, 56	Generalist	Glycans with alpha-GalNAc cannot be hydrolyzed.
Bacteroidetes	Bacteroides sp. 2_1_33B (469589.3)	0	1	1	0	1	1	1	40	1, 2, 3, 4, 5, 10, 11, 12, 13, 14, 18, 22, 23, 25, 26, 27, 28, 30, 31, 32, 33, 34, 35, 36, 39, 40, 42, 43, 44, 45, 46, 48, 49, 50, 51, 52, 53, 54, 55, 56	Generalist	Glycans with alpha-GalNAc or alpha-GlcNAc cannot be hydrolyzed.
Bacteroidetes	Bacteroides sp. 2_1_56FAA (665938.3)	0	1	1	1	1	1	1	41	1, 2, 3, 4, 5, 10, 11, 12, 13, 14, 18, 22, 23, 25, 26, 27, 28, 30, 31, 32, 33, 34, 35, 36, 39, 40, 42, 43, 44, 45, 46, 47, 48, 49, 50, 51, 52, 53, 54, 55, 56	Generalist	Glycans with alpha-GalNAc cannot be hydrolyzed.
Bacteroidetes	Bacteroides sp. 2_1_7 (457388.5)	0	1	1	0	1	1	1	40	1, 2, 3, 4, 5, 10, 11, 12, 13, 14, 18, 22, 23, 25, 26, 27, 28, 30, 31, 32, 33, 34, 35, 36, 39, 40, 42, 43, 44, 45, 46, 48, 49, 50, 51, 52, 53, 54, 55, 56	Generalist	Glycans with alpha-GalNAc or alpha-GlcNAc cannot be hydrolyzed.
Bacteroidetes	Bacteroides sp. 2_2_4 (469590.5)	1	1	1	1	1	1	1	56	1, 2, 3, 4, 5, 6, 7, 8, 9, 10, 11, 12, 13, 14, 15, 16, 17, 18, 19, 20, 21, 22, 23, 24, 25, 26, 27, 28, 29, 30, 31, 32, 33, 34, 35, 36, 37, 38, 39, 40, 41, 42, 43, 44, 45, 46, 47, 48, 49, 50, 51, 52, 53, 54, 55, 56	Generalist	All glycans can be hydrolyzed.
Bacteroidetes	Bacteroides sp. 20_3 (469591.4)	0	1	1	0	1	1	1	40	1, 2, 3, 4, 5, 10, 11, 12, 13, 14, 18, 22, 23, 25, 26, 27, 28, 30, 31, 32, 33, 34, 35, 36, 39, 40, 42, 43, 44, 45, 46, 48, 49, 50, 51, 52, 53, 54, 55, 56	Generalist	Glycans with alpha-GalNAc or alpha-GlcNAc cannot be hydrolyzed.
Bacteroidetes	Bacteroides sp. 3_1_19 (469592.4)	0	1	1	0	1	1	1	40	1, 2, 3, 4, 5, 10, 11, 12, 13, 14, 18, 22, 23, 25, 26, 27, 28, 30, 31, 32, 33, 34, 35, 36, 39, 40, 42, 43, 44, 45, 46, 48, 49, 50, 51, 52, 53, 54, 55, 56	Generalist	Glycans with alpha-GalNAc or alpha-GlcNAc cannot be hydrolyzed.
Bacteroidetes	Bacteroides sp. 3_1_23 (457390.3)	1	1	1	1	1	1	1	56	1, 2, 3, 4, 5, 6, 7, 8, 9, 10, 11, 12, 13, 14, 15, 16, 17, 18, 19, 20, 21, 22, 23, 24, 25, 26, 27, 28, 29, 30, 31, 32, 33, 34, 35, 36, 37, 38, 39, 40, 41, 42, 43, 44, 45, 46, 47, 48, 49, 50, 51, 52, 53, 54, 55, 56	Generalist	All glycans can be hydrolyzed.
Bacteroidetes	Bacteroides sp. 3_1_33FAA (457391.3)	0	1	1	1	1	1	1	41	1, 2, 3, 4, 5, 10, 11, 12, 13, 14, 18, 22, 23, 25, 26, 27, 28, 30, 31, 32, 33, 34, 35, 36, 39, 40, 42, 43, 44, 45, 46, 47, 48, 49, 50, 51, 52, 53, 54, 55, 56	Generalist	Glycans with alpha-GalNAc cannot be hydrolyzed.
Bacteroidetes	Bacteroides sp. 3_1_40A (469593.3)	0	1	1	1	1	1	1	41	1, 2, 3, 4, 5, 10, 11, 12, 13, 14, 18, 22, 23, 25, 26, 27, 28, 30, 31, 32, 33, 34, 35, 36, 39, 40, 42, 43, 44, 45, 46, 47, 48, 49, 50, 51, 52, 53, 54, 55, 56	Generalist	Glycans with alpha-GalNAc cannot be hydrolyzed.
Bacteroidetes	Bacteroides sp. 3_2_5 (457392.3)	0	1	1	1	1	1	1	41	1, 2, 3, 4, 5, 10, 11, 12, 13, 14, 18, 22, 23, 25, 26, 27, 28, 30, 31, 32, 33, 34, 35, 36, 39, 40, 42, 43, 44, 45, 46, 47, 48, 49, 50, 51, 52, 53, 54, 55, 56	Generalist	Glycans with alpha-GalNAc cannot be hydrolyzed.
Bacteroidetes	Bacteroides sp. 4_1_36 (457393.3)	0	1	1	0	1	1	0	27	11, 12, 13, 14, 18, 22, 23, 25, 26, 27, 28, 30, 31, 32, 33, 34, 35, 36, 39, 40, 42, 43, 44, 45, 46, 55, 56	Generalist	Glycans with alpha-Gal or alpha-GalNAc as well syalated glycans cannot be hydrolyzed.
Bacteroidetes	Bacteroides sp. 4_3_47FAA (457394.3)	0	1	1	1	1	1	1	41	1, 2, 3, 4, 5, 10, 11, 12, 13, 14, 18, 22, 23, 25, 26, 27, 28, 30, 31, 32, 33, 34, 35, 36, 39, 40, 42, 43, 44, 45, 46, 47, 48, 49, 50, 51, 52, 53, 54, 55, 56	Generalist	Glycans with alpha-GalNAc cannot be hydrolyzed.
Bacteroidetes	Bacteroides sp. 9_1_42FAA (457395.6)	0	1	1	1	1	1	1	41	1, 2, 3, 4, 5, 10, 11, 12, 13, 14, 18, 22, 23, 25, 26, 27, 28, 30, 31, 32, 33, 34, 35, 36, 39, 40, 42, 43, 44, 45, 46, 47, 48, 49, 50, 51, 52, 53, 54, 55, 56	Generalist	Glycans with alpha-GalNAc cannot be hydrolyzed.
Bacteroidetes	Bacteroides sp. D1 (556258.5)	0	1	1	1	1	1	1	41	1, 2, 3, 4, 5, 10, 11, 12, 13, 14, 18, 22, 23, 25, 26, 27, 28, 30, 31, 32, 33, 34, 35, 36, 39, 40, 42, 43, 44, 45, 46, 47, 48, 49, 50, 51, 52, 53, 54, 55, 56	Generalist	Glycans with alpha-GalNAc cannot be hydrolyzed.
Bacteroidetes	Bacteroides sp. D2 (556259.3)	0	1	1	1	1	1	1	41	1, 2, 3, 4, 5, 10, 11, 12, 13, 14, 18, 22, 23, 25, 26, 27, 28, 30, 31, 32, 33, 34, 35, 36, 39, 40, 42, 43, 44, 45, 46, 47, 48, 49, 50, 51, 52, 53, 54, 55, 56	Generalist	Glycans with alpha-GalNAc cannot be hydrolyzed.
Bacteroidetes	Bacteroides sp. D20 (585543.3)	0	1	1	0	1	1	1	40	1, 2, 3, 4, 5, 10, 11, 12, 13, 14, 18, 22, 23, 25, 26, 27, 28, 30, 31, 32, 33, 34, 35, 36, 39, 40, 42, 43, 44, 45, 46, 48, 49, 50, 51, 52, 53, 54, 55, 56	Generalist	Glycans with alpha-GalNAc or alpha-GlcNAc cannot be hydrolyzed.
Bacteroidetes	Bacteroides sp. D22 (585544.3)	0	1	1	1	1	1	1	41	1, 2, 3, 4, 5, 10, 11, 12, 13, 14, 18, 22, 23, 25, 26, 27, 28, 30, 31, 32, 33, 34, 35, 36, 39, 40, 42, 43, 44, 45, 46, 47, 48, 49, 50, 51, 52, 53, 54, 55, 56	Generalist	Glycans with alpha-GalNAc cannot be hydrolyzed.
Bacteroidetes	Bacteroides sp. HPS0048 (1078089.3)	0	1	1	1	1	1	1	41	1, 2, 3, 4, 5, 10, 11, 12, 13, 14, 18, 22, 23, 25, 26, 27, 28, 30, 31, 32, 33, 34, 35, 36, 39, 40, 42, 43, 44, 45, 46, 47, 48, 49, 50, 51, 52, 53, 54, 55, 56	Generalist	Glycans with alpha-GalNAc cannot be hydrolyzed.
Bacteroidetes	Bacteroides stercoris ATCC 43183 (449673.7)	0	1	1	0	1	1	1	40	1, 2, 3, 4, 5, 10, 11, 12, 13, 14, 18, 22, 23, 25, 26, 27, 28, 30, 31, 32, 33, 34, 35, 36, 39, 40, 42, 43, 44, 45, 46, 48, 49, 50, 51, 52, 53, 54, 55, 56	Generalist	Glycans with alpha-GalNAc or alpha-GlcNAc cannot be hydrolyzed.
Bacteroidetes	Bacteroides thetaiotaomicron VPI-5482 (226186.12)	0	1	1	1	1	1	1	41	1, 2, 3, 4, 5, 10, 11, 12, 13, 14, 18, 22, 23, 25, 26, 27, 28, 30, 31, 32, 33, 34, 35, 36, 39, 40, 42, 43, 44, 45, 46, 47, 48, 49, 50, 51, 52, 53, 54, 55, 56	Generalist	Glycans with alpha-GalNAc cannot be hydrolyzed.
Bacteroidetes	Bacteroides uniformis ATCC 8492 (411479.10)	0	1	1	0	1	1	1	40	1, 2, 3, 4, 5, 10, 11, 12, 13, 14, 18, 22, 23, 25, 26, 27, 28, 30, 31, 32, 33, 34, 35, 36, 39, 40, 42, 43, 44, 45, 46, 48, 49, 50, 51, 52, 53, 54, 55, 56	Generalist	Glycans with alpha-GalNAc or alpha-GlcNAc cannot be hydrolyzed.
Bacteroidetes	Bacteroides vulgatus ATCC 8482 (435590.9)	0	1	1	1	1	1	1	41	1, 2, 3, 4, 5, 10, 11, 12, 13, 14, 18, 22, 23, 25, 26, 27, 28, 30, 31, 32, 33, 34, 35, 36, 39, 40, 42, 43, 44, 45, 46, 47, 48, 49, 50, 51, 52, 53, 54, 55, 56	Generalist	Glycans with alpha-GalNAc cannot be hydrolyzed.
Bacteroidetes	Bacteroides vulgatus PC510 (702446.3)	0	1	1	1	1	1	1	41	1, 2, 3, 4, 5, 10, 11, 12, 13, 14, 18, 22, 23, 25, 26, 27, 28, 30, 31, 32, 33, 34, 35, 36, 39, 40, 42, 43, 44, 45, 46, 47, 48, 49, 50, 51, 52, 53, 54, 55, 56	Generalist	Glycans with alpha-GalNAc cannot be hydrolyzed.
Bacteroidetes	Bacteroides xylanisolvens SD CC 1b (702447.3)	0	1	1	1	1	1	1	41	1, 2, 3, 4, 5, 10, 11, 12, 13, 14, 18, 22, 23, 25, 26, 27, 28, 30, 31, 32, 33, 34, 35, 36, 39, 40, 42, 43, 44, 45, 46, 47, 48, 49, 50, 51, 52, 53, 54, 55, 56	Generalist	Glycans with alpha-GalNAc cannot be hydrolyzed.
Bacteroidetes	Bacteroides xylanisolvens XB1A (657309.4)	0	1	1	1	1	1	1	41	1, 2, 3, 4, 5, 10, 11, 12, 13, 14, 18, 22, 23, 25, 26, 27, 28, 30, 31, 32, 33, 34, 35, 36, 39, 40, 42, 43, 44, 45, 46, 47, 48, 49, 50, 51, 52, 53, 54, 55, 56	Generalist	Glycans with alpha-GalNAc cannot be hydrolyzed.
Bacteroidetes	Barnesiella intestinihominis YIT 11860 (742726.3)	0	1	1	1	1	1	1	41	1, 2, 3, 4, 5, 10, 11, 12, 13, 14, 18, 22, 23, 25, 26, 27, 28, 30, 31, 32, 33, 34, 35, 36, 39, 40, 42, 43, 44, 45, 46, 47, 48, 49, 50, 51, 52, 53, 54, 55, 56	Generalist	Glycans with alpha-GalNAc cannot be hydrolyzed.
Actinobacteria	Bifidobacterium adolescentis L2-32 (411481.5)	0	1	0	0	1	1	0	9	11, 12, 13, 14, 39, 43, 44, 45, 46	Intermediate	Only ploylactosamine structures can be hydrolyzed.
Actinobacteria	Bifidobacterium angulatum DSM 20098 = JCM 7096 (518635.7)	0	1	0	0	1	1	0	9	11, 12, 13, 14, 39, 43, 44, 45, 46	Intermediate	Only ploylactosamine structures can be hydrolyzed.
Actinobacteria	Bifidobacterium animalis subsp. lactis AD011 (442563.4)	0	1	0	0	1	1	0	9	11, 12, 13, 14, 39, 43, 44, 45, 46	Intermediate	Only ploylactosamine structures can be hydrolyzed.
Actinobacteria	Bifidobacterium bifidum NCIMB 41171 (398513.5)	0	1	0	1	1	1	1	22	1, 2, 3, 4, 5, 10, 11, 12, 13, 14, 18, 39, 43, 44, 45, 46, 48, 49, 51, 52, 53, 54	Generalist	Glycans with alpha-GalNAc as well syalated glycans cannot be hydrolyzed.
Actinobacteria	Bifidobacterium breve DSM 20213 = JCM 1192 (518634.7)	0	1	0	0	1	1	1	22	1, 2, 3, 4, 5, 10, 11, 12, 13, 14, 18, 39, 43, 44, 45, 46, 48, 49, 51, 52, 53, 54	Generalist	Glycans with alpha-GalNAc as well syalated glycans cannot be hydrolyzed.
Actinobacteria	Bifidobacterium breve HPH0326 (1203540.3)	0	1	0	0	1	1	1	22	1, 2, 3, 4, 5, 10, 11, 12, 13, 14, 18, 39, 43, 44, 45, 46, 48, 49, 51, 52, 53, 54	Generalist	Glycans with alpha-GalNAc as well syalated glycans cannot be hydrolyzed.
Actinobacteria	Bifidobacterium catenulatum DSM 16992 = JCM 1194 (566552.6)	0	1	0	0	1	1	0	9	11, 12, 13, 14, 39, 43, 44, 45, 46	Intermediate	Only ploylactosamine structures can be hydrolyzed.
Actinobacteria	Bifidobacterium dentium ATCC 27678 (473819.7)	0	1	1	0	1	0	0	2	22, 43	Specialist	Only (fucosylated) Core 1 structure can be hydrolyzed.
Actinobacteria	Bifidobacterium gallicum DSM 20093 (561180.4)	0	1	0	0	1	1	0	9	11, 12, 13, 14, 39, 43, 44, 45, 46	Intermediate	Only ploylactosamine structures can be hydrolyzed.
Actinobacteria	Bifidobacterium longum DJO10A (Prj:321) (205913.11)	0	1	0	0	1	1	0	9	11, 12, 13, 14, 39, 43, 44, 45, 46	Intermediate	Only ploylactosamine structures can be hydrolyzed.
Actinobacteria	Bifidobacterium longum NCC2705 (206672.9)	0	1	0	0	1	1	0	9	11, 12, 13, 14, 39, 43, 44, 45, 46	Intermediate	Only ploylactosamine structures can be hydrolyzed.
Actinobacteria	Bifidobacterium longum subsp. infantis 157F (565040.3)	0	1	0	0	1	1	0	9	11, 12, 13, 14, 39, 43, 44, 45, 46	Intermediate	Only ploylactosamine structures can be hydrolyzed.
Actinobacteria	Bifidobacterium longum subsp. infantis ATCC 15697 = JCM 1222 (391904.8)	0	1	1	0	1	1	1	40	1, 2, 3, 4, 5, 10, 11, 12, 13, 14, 18, 22, 23, 25, 26, 27, 28, 30, 31, 32, 33, 34, 35, 36, 39, 40, 42, 43, 44, 45, 46, 48, 49, 50, 51, 52, 53, 54, 55, 56	Generalist	Glycans with alpha-GalNAc or alpha-GlcNAc cannot be hydrolyzed.
Actinobacteria	Bifidobacterium longum subsp. infantis ATCC 55813 (548480.3)	0	1	0	0	1	1	0	9	11, 12, 13, 14, 39, 43, 44, 45, 46	Intermediate	Only ploylactosamine structures can be hydrolyzed.
Actinobacteria	Bifidobacterium longum subsp. infantis CCUG 52486 (537937.5)	0	1	0	0	1	1	0	9	11, 12, 13, 14, 39, 43, 44, 45, 46	Intermediate	Only ploylactosamine structures can be hydrolyzed.
Actinobacteria	Bifidobacterium longum subsp. longum 2-2B (1161745.3)	0	1	0	0	1	1	0	9	11, 12, 13, 14, 39, 43, 44, 45, 46	Intermediate	Only ploylactosamine structures can be hydrolyzed.
Actinobacteria	Bifidobacterium longum subsp. longum 44B (1161743.3)	0	1	0	0	1	1	0	9	11, 12, 13, 14, 39, 43, 44, 45, 46	Intermediate	Only ploylactosamine structures can be hydrolyzed.
Actinobacteria	Bifidobacterium longum subsp. longum F8 (722911.3)	0	1	0	0	1	1	0	9	11, 12, 13, 14, 39, 43, 44, 45, 46	Intermediate	Only ploylactosamine structures can be hydrolyzed.
Actinobacteria	Bifidobacterium longum subsp. longum JCM 1217 (565042.3)	0	1	0	0	1	1	0	9	11, 12, 13, 14, 39, 43, 44, 45, 46	Intermediate	Only ploylactosamine structures can be hydrolyzed.
Actinobacteria	Bifidobacterium pseudocatenulatum DSM 20438 = JCM 1200 (547043.8)	0	1	0	0	1	1	0	9	11, 12, 13, 14, 39, 43, 44, 45, 46	Intermediate	Only ploylactosamine structures can be hydrolyzed.
Actinobacteria	Bifidobacterium sp. 12_1_47BFAA (469594.3)	0	1	0	0	1	1	0	9	11, 12, 13, 14, 39, 43, 44, 45, 46	Intermediate	Only ploylactosamine structures can be hydrolyzed.
Proteobacteria	Bilophila wadsworthia 3_1_6 (563192.3)	0	0	0	0	0	1	0	1	11	Specialist	Only Core 3 structure can be hydrolyzed.
Firmicutes	Blautia hansenii DSM 20583 (537007.6)	0	1	1	0	1	0	1	6	1, 22, 43, 48, 49, 50, 52	Intermediate	Only Syalyl-Tn-antigen and (fucosylated or syalated) Core 3 structure can be hydrolyzed.
Firmicutes	Blautia hydrogenotrophica DSM 10507 (476272.5)	0	0	0	0	1	1	0	9	11, 12, 13, 14, 39, 43, 44, 45, 46	Intermediate	Only ploylactosamine structures can be hydrolyzed.
Firmicutes	Bryantella formatexigens DSM 14469 (478749.5)	0	1	0	0	1	1	1	22	1, 2, 3, 4, 5, 10, 11, 12, 13, 14, 18, 39, 43, 44, 45, 46, 48, 49, 51, 52, 53, 54	Generalist	Glycans with alpha-GalNAc as well syalated glycans cannot be hydrolyzed.
Proteobacteria	Burkholderiales bacterium 1_1_47 (469610.4)	0	0	0	0	0	0	0	0	-	Non-degrading	No glycans are hydrolyzed.
Firmicutes	butyrate-producing bacterium SM4/1 (245012.3)	0	1	0	0	0	1	0	1	11	Specialist	Only Core 3 structure can be hydrolyzed.
Firmicutes	butyrate-producing bacterium SS3/4 (245014.3)	0	0	0	0	0	0	0	0	-	Non-degrading	No glycans are hydrolyzed.
Firmicutes	butyrate-producing bacterium SSC/2 (245018.3)	0	0	0	0	0	1	0	1	11	Specialist	Only Core 3 structure can be hydrolyzed.
Firmicutes	Butyricicoccus pullicaecorum 1.2 (1203606.4)	0	1	0	0	1	1	0	9	11, 12, 13, 14, 39, 43, 44, 45, 46	Intermediate	Only ploylactosamine structures can be hydrolyzed.
Firmicutes	Butyrivibrio crossotus DSM 2876 (511680.4)	0	0	0	0	1	0	0	1	43	Specialist	Only Core 1 structure can be hydrolyzed.
Firmicutes	Butyrivibrio fibrisolvens 16/4 (657324.3)	0	1	0	0	1	1	0	9	11, 12, 13, 14, 39, 43, 44, 45, 46	Intermediate	Only ploylactosamine structures can be hydrolyzed.
Proteobacteria	Campylobacter coli JV20 (864566.3)	0	0	0	0	0	0	0	0	-	Non-degrading	No glycans are hydrolyzed.
Proteobacteria	Campylobacter upsaliensis JV21 (888826.3)	0	0	0	0	0	0	0	0	-	Non-degrading	No glycans are hydrolyzed.
Firmicutes	Catenibacterium mitsuokai DSM 15897 (451640.5)	0	1	0	0	1	1	0	9	11, 12, 13, 14, 39, 43, 44, 45, 46	Intermediate	Only ploylactosamine structures can be hydrolyzed.
Proteobacteria	Cedecea davisae DSM 4568 (566551.4)	1	1	0	0	0	0	0	0	-	Non-degrading	No glycans are hydrolyzed.
Proteobacteria	Citrobacter freundii 4_7_47CFAA (742730.3)	0	1	0	1	1	0	0	1	43	Specialist	Only Core 1 structure can be hydrolyzed.
Proteobacteria	Citrobacter sp. 30_2 (469595.3)	0	1	0	0	1	1	0	9	11, 12, 13, 14, 39, 43, 44, 45, 46	Intermediate	Only ploylactosamine structures can be hydrolyzed.
Proteobacteria	Citrobacter youngae ATCC 29220 (500640.5)	0	1	0	1	1	0	0	1	43	Specialist	Only Core 1 structure can be hydrolyzed.
Firmicutes	Clostridiales bacterium 1_7_47FAA (457421.5)	0	1	0	0	1	1	0	9	11, 12, 13, 14, 39, 43, 44, 45, 46	Intermediate	Only ploylactosamine structures can be hydrolyzed.
Firmicutes	Clostridium asparagiforme DSM 15981 (518636.5)	0	1	0	0	1	1	0	9	11, 12, 13, 14, 39, 43, 44, 45, 46	Intermediate	Only ploylactosamine structures can be hydrolyzed.
Firmicutes	Clostridium bartlettii DSM 16795 (445973.7)	0	0	0	0	0	1	0	1	11	Specialist	Only Core 3 structure can be hydrolyzed.
Firmicutes	Clostridium bolteae 90A5 (997893.5)	0	1	0	0	1	1	0	9	11, 12, 13, 14, 39, 43, 44, 45, 46	Intermediate	Only ploylactosamine structures can be hydrolyzed.
Firmicutes	Clostridium bolteae ATCC BAA-613 (411902.9)	0	1	0	0	1	1	0	9	11, 12, 13, 14, 39, 43, 44, 45, 46	Intermediate	Only ploylactosamine structures can be hydrolyzed.
Firmicutes	Clostridium celatum DSM 1785 (545697.3)	1	0	1	1	1	1	1	50	1, 2, 3, 4, 5, 6, 7, 8, 9, 10, 11, 12, 13, 14, 15, 16, 17, 18, 19, 20, 21, 22, 23, 24, 25, 26, 27, 28, 29, 30, 32, 33, 37, 38, 39, 40, 41, 43, 44, 45, 46, 47, 48, 49, 50, 51, 52, 53, 54, 55	Generalist	Glycans with alpha-Gal cannot be hydrolyzed.
Firmicutes	Clostridium cf. saccharolyticum K10 (717608.3)	0	1	0	0	0	1	0	1	11	Specialist	Only Core 3 structure can be hydrolyzed.
Firmicutes	Clostridium citroniae WAL-17108 (742733.3)	0	1	0	0	1	1	0	9	11, 12, 13, 14, 39, 43, 44, 45, 46	Intermediate	Only ploylactosamine structures can be hydrolyzed.
Firmicutes	Clostridium clostridioforme 2_1_49FAA (742735.4)	0	1	0	0	1	1	0	9	11, 12, 13, 14, 39, 43, 44, 45, 46	Intermediate	Only ploylactosamine structures can be hydrolyzed.
Firmicutes	Clostridium difficile CD196 (645462.3)	0	0	0	0	0	0	1	1	1	Specialist	Only Syalyl-Tn-antigen can be hydrolyzed.
Firmicutes	Clostridium difficile NAP07 (525258.3)	0	0	0	0	0	0	1	1	1	Specialist	Only Syalyl-Tn-antigen can be hydrolyzed.
Firmicutes	Clostridium difficile NAP08 (525259.3)	0	0	0	0	0	0	1	1	1	Specialist	Only Syalyl-Tn-antigen can be hydrolyzed.
Firmicutes	Clostridium hathewayi WAL-18680 (742737.3)	0	1	0	0	1	1	1	22	1, 2, 3, 4, 5, 10, 11, 12, 13, 14, 18, 39, 43, 44, 45, 46, 48, 49, 51, 52, 53, 54	Generalist	Glycans with alpha-GalNAc as well syalated glycans cannot be hydrolyzed.
Firmicutes	Clostridium hiranonis DSM 13275 (500633.7)	0	0	0	0	0	1	0	1	11	Specialist	Only Core 3 structure can be hydrolyzed.
Firmicutes	Clostridium hylemonae DSM 15053 (553973.6)	0	1	0	0	1	0	1	5	1, 43, 48, 49, 52	Intermediate	Only (syalated) Core 3 structure can be hydrolyzed.
Firmicutes	Clostridium leptum DSM 753 (428125.8)	0	1	1	0	1	1	0	27	11, 12, 13, 14, 18, 22, 23, 25, 26, 27, 28, 30, 31, 32, 33, 34, 35, 36, 39, 40, 42, 43, 44, 45, 46, 55, 56	Generalist	Glycans with alpha-Gal or alpha-GalNAc as well syalated glycans cannot be hydrolyzed.
Firmicutes	Clostridium methylpentosum DSM 5476 (537013.3)	0	0	1	0	0	0	0	0	-	Non-degrading	No glycans are hydrolyzed.
Firmicutes	Clostridium nexile DSM 1787 (500632.7)	0	1	1	0	1	1	1	40	1, 2, 3, 4, 5, 10, 11, 12, 13, 14, 18, 22, 23, 25, 26, 27, 28, 30, 31, 32, 33, 34, 35, 36, 39, 40, 42, 43, 44, 45, 46, 48, 49, 50, 51, 52, 53, 54, 55, 56	Generalist	Glycans with alpha-GalNAc or alpha-GlcNAc cannot be hydrolyzed.
Firmicutes	Clostridium perfringens WAL-14572 (742739.3)	1	1	1	1	1	1	1	56	1, 2, 3, 4, 5, 6, 7, 8, 9, 10, 11, 12, 13, 14, 15, 16, 17, 18, 19, 20, 21, 22, 23, 24, 25, 26, 27, 28, 29, 30, 31, 32, 33, 34, 35, 36, 37, 38, 39, 40, 41, 42, 43, 44, 45, 46, 47, 48, 49, 50, 51, 52, 53, 54, 55, 56	Generalist	All glycans can be hydrolyzed.
Firmicutes	Clostridium ramosum DSM 1402 (445974.6)	0	1	0	0	1	1	1	22	1, 2, 3, 4, 5, 10, 11, 12, 13, 14, 18, 39, 43, 44, 45, 46, 48, 49, 51, 52, 53, 54	Generalist	Glycans with alpha-GalNAc as well syalated glycans cannot be hydrolyzed.
Firmicutes	Clostridium scindens ATCC 35704 (411468.9)	0	0	1	0	1	0	1	6	1, 22, 43, 48, 49, 50, 52	Intermediate	Only Syalyl-Tn-antigen and (fucosylated or syalated) Core 3 structure can be hydrolyzed.
Firmicutes	Clostridium sp. 7_2_43FAA (457396.3)	0	1	0	0	1	1	1	22	1, 2, 3, 4, 5, 10, 11, 12, 13, 14, 18, 39, 43, 44, 45, 46, 48, 49, 51, 52, 53, 54	Generalist	Glycans with alpha-GalNAc as well syalated glycans cannot be hydrolyzed.
Firmicutes	Clostridium sp. 7_3_54FAA (665940.3)	0	0	0	0	1	1	0	9	11, 12, 13, 14, 39, 43, 44, 45, 46	Intermediate	Only ploylactosamine structures can be hydrolyzed.
Firmicutes	Clostridium sp. D5 (556261.3)	0	1	1	0	1	0	0	2	22, 43	Specialist	Only (fucosylated) Core 1 structure can be hydrolyzed.
Firmicutes	Clostridium sp. HGF2 (908340.3)	0	1	0	0	0	0	0	0	-	Non-degrading	No glycans are hydrolyzed.
Firmicutes	Clostridium sp. L2-50 (411489.7)	0	1	0	0	1	1	0	9	11, 12, 13, 14, 39, 43, 44, 45, 46	Intermediate	Only ploylactosamine structures can be hydrolyzed.
Firmicutes	Clostridium sp. M62/1 (411486.3)	0	1	0	0	0	1	0	1	11	Specialist	Only Core 3 structure can be hydrolyzed.
Firmicutes	Clostridium sp. SS2/1 (411484.7)	0	0	0	0	1	1	0	9	11, 12, 13, 14, 39, 43, 44, 45, 46	Intermediate	Only ploylactosamine structures can be hydrolyzed.
Firmicutes	Clostridium spiroforme DSM 1552 (428126.7)	1	0	1	1	1	1	0	33	11, 12, 13, 14, 15, 16, 17, 18, 19, 20, 21, 22, 23, 24, 25, 26, 27, 28, 29, 30, 32, 33, 37, 38, 39, 40, 41, 43, 44, 45, 46, 47, 55	Generalist	Glycans with alpha-Gal as well syalated glycans cannot be hydrolyzed.
Firmicutes	Clostridium sporogenes ATCC 15579 (471871.7)	0	0	0	0	0	0	1	1	1	Specialist	Only Syalyl-Tn-antigen can be hydrolyzed.
Firmicutes	Clostridium symbiosum WAL-14163 (742740.3)	0	0	0	0	1	1	0	9	11, 12, 13, 14, 39, 43, 44, 45, 46	Intermediate	Only ploylactosamine structures can be hydrolyzed.
Firmicutes	Clostridium symbiosum WAL-14673 (742741.3)	0	0	0	0	1	1	0	9	11, 12, 13, 14, 39, 43, 44, 45, 46	Intermediate	Only ploylactosamine structures can be hydrolyzed.
Actinobacteria	Collinsella aerofaciens ATCC 25986 (411903.6)	0	0	0	0	0	0	0	0	-	Non-degrading	No glycans are hydrolyzed.
Actinobacteria	Collinsella intestinalis DSM 13280 (521003.7)	0	0	0	0	0	1	1	3	1, 2, 11	Specialist	Only Syalyl-Tn-antigen and (syalated) Core 3 structure can be hydrolyzed.
Actinobacteria	Collinsella stercoris DSM 13279 (445975.6)	1	0	1	1	1	1	0	33	11, 12, 13, 14, 15, 16, 17, 18, 19, 20, 21, 22, 23, 24, 25, 26, 27, 28, 29, 30, 32, 33, 37, 38, 39, 40, 41, 43, 44, 45, 46, 47, 55	Generalist	Glycans with alpha-Gal as well syalated glycans cannot be hydrolyzed.
Actinobacteria	Collinsella tanakaei YIT 12063 (742742.3)	0	0	0	0	0	0	0	0	-	Non-degrading	No glycans are hydrolyzed.
Firmicutes	Coprobacillus sp. 29_1 (469596.3)	0	0	0	0	1	1	1	22	1, 2, 3, 4, 5, 10, 11, 12, 13, 14, 18, 39, 43, 44, 45, 46, 48, 49, 51, 52, 53, 54	Generalist	Glycans with alpha-GalNAc as well syalated glycans cannot be hydrolyzed.
Firmicutes	Coprobacillus sp. 3_3_56FAA (665941.3)	0	1	0	0	1	1	1	22	1, 2, 3, 4, 5, 10, 11, 12, 13, 14, 18, 39, 43, 44, 45, 46, 48, 49, 51, 52, 53, 54	Generalist	Glycans with alpha-GalNAc as well syalated glycans cannot be hydrolyzed.
Firmicutes	Coprobacillus sp. 8_2_54BFAA (469597.4)	0	1	0	0	1	1	1	22	1, 2, 3, 4, 5, 10, 11, 12, 13, 14, 18, 39, 43, 44, 45, 46, 48, 49, 51, 52, 53, 54	Generalist	Glycans with alpha-GalNAc as well syalated glycans cannot be hydrolyzed.
Firmicutes	Coprobacillus sp. D6 (556262.3)	0	0	0	0	1	1	1	22	1, 2, 3, 4, 5, 10, 11, 12, 13, 14, 18, 39, 43, 44, 45, 46, 48, 49, 51, 52, 53, 54	Generalist	Glycans with alpha-GalNAc as well syalated glycans cannot be hydrolyzed.
Firmicutes	Coprococcus catus GD/7 (717962.3)	0	0	0	0	1	1	0	9	11, 12, 13, 14, 39, 43, 44, 45, 46	Intermediate	Only ploylactosamine structures can be hydrolyzed.
Firmicutes	Coprococcus comes ATCC 27758 (470146.3)	0	1	0	0	1	0	0	1	43	Specialist	Only Core 1 structure can be hydrolyzed.
Firmicutes	Coprococcus eutactus ATCC 27759 (411474.6)	0	1	0	0	1	1	0	9	11, 12, 13, 14, 39, 43, 44, 45, 46	Intermediate	Only ploylactosamine structures can be hydrolyzed.
Firmicutes	Coprococcus sp. ART55/1 (751585.3)	0	1	0	0	1	1	0	9	11, 12, 13, 14, 39, 43, 44, 45, 46	Intermediate	Only ploylactosamine structures can be hydrolyzed.
Firmicutes	Coprococcus sp. HPP0048 (1078091.3)	0	1	1	0	1	1	1	40	1, 2, 3, 4, 5, 10, 11, 12, 13, 14, 18, 22, 23, 25, 26, 27, 28, 30, 31, 32, 33, 34, 35, 36, 39, 40, 42, 43, 44, 45, 46, 48, 49, 50, 51, 52, 53, 54, 55, 56	Generalist	Glycans with alpha-GalNAc or alpha-GlcNAc cannot be hydrolyzed.
Firmicutes	Coprococcus sp. HPP0074 (1078090.3)	0	1	1	0	1	1	1	40	1, 2, 3, 4, 5, 10, 11, 12, 13, 14, 18, 22, 23, 25, 26, 27, 28, 30, 31, 32, 33, 34, 35, 36, 39, 40, 42, 43, 44, 45, 46, 48, 49, 50, 51, 52, 53, 54, 55, 56	Generalist	Glycans with alpha-GalNAc or alpha-GlcNAc cannot be hydrolyzed.
Actinobacteria	Corynebacterium ammoniagenes DSM 20306 (649754.3)	0	0	0	0	0	1	0	1	11	Specialist	Only Core 3 structure can be hydrolyzed.
Actinobacteria	Corynebacterium sp. HFH0082 (1078764.3)	0	0	0	0	0	0	0	0	-	Non-degrading	No glycans are hydrolyzed.
Actinobacteria	Dermabacter sp. HFH0086 (1203568.3)	0	1	0	0	0	0	1	1	1	Specialist	Only Syalyl-Tn-antigen can be hydrolyzed.
Firmicutes	Desulfitobacterium hafniense DP7 (537010.4)	0	0	0	0	0	1	0	1	11	Specialist	Only Core 3 structure can be hydrolyzed.
Proteobacteria	Desulfovibrio piger ATCC 29098 (411464.8)	0	0	0	0	0	0	0	0	-	Non-degrading	No glycans are hydrolyzed.
Proteobacteria	Desulfovibrio sp. 3_1_syn3 (457398.5)	0	0	0	0	0	1	0	1	11	Specialist	Only Core 3 structure can be hydrolyzed.
Firmicutes	Dorea formicigenerans 4_6_53AFAA (742765.5)	0	0	1	0	1	0	1	6	1, 22, 43, 48, 49, 50, 52	Intermediate	Only Syalyl-Tn-antigen and (fucosylated or syalated) Core 3 structure can be hydrolyzed.
Firmicutes	Dorea formicigenerans ATCC 27755 (411461.4)	0	0	0	0	1	1	1	22	1, 2, 3, 4, 5, 10, 11, 12, 13, 14, 18, 39, 43, 44, 45, 46, 48, 49, 51, 52, 53, 54	Generalist	Glycans with alpha-GalNAc as well syalated glycans cannot be hydrolyzed.
Firmicutes	Dorea longicatena DSM 13814 (411462.6)	0	1	0	0	1	0	0	1	43	Specialist	Only Core 1 structure can be hydrolyzed.
Bacteroidetes	Dysgonomonas gadei ATCC BAA-286 (742766.3)	0	1	1	0	1	1	0	27	11, 12, 13, 14, 18, 22, 23, 25, 26, 27, 28, 30, 31, 32, 33, 34, 35, 36, 39, 40, 42, 43, 44, 45, 46, 55, 56	Generalist	Glycans with alpha-Gal or alpha-GalNAc as well syalated glycans cannot be hydrolyzed.
Bacteroidetes	Dysgonomonas mossii DSM 22836 (742767.3)	0	1	1	0	1	1	0	27	11, 12, 13, 14, 18, 22, 23, 25, 26, 27, 28, 30, 31, 32, 33, 34, 35, 36, 39, 40, 42, 43, 44, 45, 46, 55, 56	Generalist	Glycans with alpha-Gal or alpha-GalNAc as well syalated glycans cannot be hydrolyzed.
Proteobacteria	Edwardsiella tarda ATCC 23685 (500638.3)	0	1	0	0	0	1	0	1	11	Specialist	Only Core 3 structure can be hydrolyzed.
Actinobacteria	Eggerthella sp. 1_3_56FAA (665943.3)	0	0	0	0	0	0	0	0	-	Non-degrading	No glycans are hydrolyzed.
Actinobacteria	Eggerthella sp. HGA1 (910311.3)	0	0	0	0	0	0	0	0	-	Non-degrading	No glycans are hydrolyzed.
Proteobacteria	Enterobacter cancerogenus ATCC 35316 (500639.8)	0	0	0	0	1	1	0	9	11, 12, 13, 14, 39, 43, 44, 45, 46	Intermediate	Only ploylactosamine structures can be hydrolyzed.
Proteobacteria	Enterobacter cloacae subsp. cloacae NCTC 9394 (718254.4)	0	1	0	0	1	1	0	9	11, 12, 13, 14, 39, 43, 44, 45, 46	Intermediate	Only ploylactosamine structures can be hydrolyzed.
Proteobacteria	Enterobacteriaceae bacterium 9_2_54FAA (469613.3)	0	0	0	0	1	1	0	9	11, 12, 13, 14, 39, 43, 44, 45, 46	Intermediate	Only ploylactosamine structures can be hydrolyzed.
Firmicutes	Enterococcus faecalis PC1.1 (702448.3)	0	1	0	0	1	0	0	1	43	Specialist	Only Core 1 structure can be hydrolyzed.
Firmicutes	Enterococcus faecalis TX0104 (491074.3)	0	0	0	0	1	1	0	9	11, 12, 13, 14, 39, 43, 44, 45, 46	Intermediate	Only ploylactosamine structures can be hydrolyzed.
Firmicutes	Enterococcus faecalis TX1302 (749513.3)	0	0	0	0	1	1	0	9	11, 12, 13, 14, 39, 43, 44, 45, 46	Intermediate	Only ploylactosamine structures can be hydrolyzed.
Firmicutes	Enterococcus faecalis TX1322 (525278.3)	0	0	0	0	1	1	0	9	11, 12, 13, 14, 39, 43, 44, 45, 46	Intermediate	Only ploylactosamine structures can be hydrolyzed.
Firmicutes	Enterococcus faecalis TX1341 (749514.3)	0	0	0	0	1	1	0	9	11, 12, 13, 14, 39, 43, 44, 45, 46	Intermediate	Only ploylactosamine structures can be hydrolyzed.
Firmicutes	Enterococcus faecalis TX1342 (749515.3)	0	0	0	0	1	0	0	1	43	Specialist	Only Core 1 structure can be hydrolyzed.
Firmicutes	Enterococcus faecalis TX1346 (749516.3)	0	0	0	0	0	1	0	1	11	Specialist	Only Core 3 structure can be hydrolyzed.
Firmicutes	Enterococcus faecalis TX2134 (749518.3)	0	0	0	0	1	1	0	9	11, 12, 13, 14, 39, 43, 44, 45, 46	Intermediate	Only ploylactosamine structures can be hydrolyzed.
Firmicutes	Enterococcus faecalis TX2137 (749491.3)	0	0	0	0	1	1	0	9	11, 12, 13, 14, 39, 43, 44, 45, 46	Intermediate	Only ploylactosamine structures can be hydrolyzed.
Firmicutes	Enterococcus faecalis TX4244 (749494.3)	0	0	0	0	1	1	0	9	11, 12, 13, 14, 39, 43, 44, 45, 46	Intermediate	Only ploylactosamine structures can be hydrolyzed.
Firmicutes	Enterococcus faecium PC4.1 (791161.5)	0	1	0	0	1	0	0	1	43	Specialist	Only Core 1 structure can be hydrolyzed.
Firmicutes	Enterococcus faecium TX1330 (525279.3)	0	1	0	0	1	0	0	1	43	Specialist	Only Core 1 structure can be hydrolyzed.
Firmicutes	Enterococcus saccharolyticus 30_1 (742813.4)	0	1	1	0	1	1	0	27	11, 12, 13, 14, 18, 22, 23, 25, 26, 27, 28, 30, 31, 32, 33, 34, 35, 36, 39, 40, 42, 43, 44, 45, 46, 55, 56	Generalist	Glycans with alpha-Gal or alpha-GalNAc as well syalated glycans cannot be hydrolyzed.
Firmicutes	Enterococcus sp. 7L76 (657310.3)	0	0	0	0	1	0	0	1	43	Specialist	Only Core 1 structure can be hydrolyzed.
Firmicutes	Erysipelotrichaceae bacterium 2_2_44A (457422.3)	0	1	0	0	0	0	0	0	-	Non-degrading	No glycans are hydrolyzed.
Firmicutes	Erysipelotrichaceae bacterium 21_3 (658657.3)	0	1	0	0	0	0	0	0	-	Non-degrading	No glycans are hydrolyzed.
Firmicutes	Erysipelotrichaceae bacterium 3_1_53 (658659.3)	0	0	0	0	0	0	0	0	-	Non-degrading	No glycans are hydrolyzed.
Firmicutes	Erysipelotrichaceae bacterium 5_2_54FAA (552396.3)	0	0	0	1	0	1	0	1	11	Specialist	Only Core 3 structure can be hydrolyzed.
Firmicutes	Erysipelotrichaceae bacterium 6_1_45 (469614.3)	0	1	0	0	0	0	0	0	-	Non-degrading	No glycans are hydrolyzed.
Proteobacteria	Escherichia coli 4_1_47FAA (1127356.4)	0	1	0	0	1	0	0	1	43	Specialist	Only Core 1 structure can be hydrolyzed.
Proteobacteria	Escherichia coli MS 107-1 (679207.4)	0	1	0	0	1	0	0	1	43	Specialist	Only Core 1 structure can be hydrolyzed.
Proteobacteria	Escherichia coli MS 115-1 (749537.3)	0	1	0	0	1	0	0	1	43	Specialist	Only Core 1 structure can be hydrolyzed.
Proteobacteria	Escherichia coli MS 116-1 (749538.3)	0	1	0	0	1	0	0	1	43	Specialist	Only Core 1 structure can be hydrolyzed.
Proteobacteria	Escherichia coli MS 119-7 (679206.4)	0	1	0	0	1	0	0	1	43	Specialist	Only Core 1 structure can be hydrolyzed.
Proteobacteria	Escherichia coli MS 124-1 (679205.4)	0	1	0	0	1	0	0	1	43	Specialist	Only Core 1 structure can be hydrolyzed.
Proteobacteria	Escherichia coli MS 145-7 (679204.3)	0	1	0	0	1	0	0	1	43	Specialist	Only Core 1 structure can be hydrolyzed.
Proteobacteria	Escherichia coli MS 146-1 (749540.3)	0	1	0	0	1	0	0	1	43	Specialist	Only Core 1 structure can be hydrolyzed.
Proteobacteria	Escherichia coli MS 175-1 (749544.3)	0	1	0	0	1	0	0	1	43	Specialist	Only Core 1 structure can be hydrolyzed.
Proteobacteria	Escherichia coli MS 182-1 (749545.3)	0	1	0	0	1	0	0	1	43	Specialist	Only Core 1 structure can be hydrolyzed.
Proteobacteria	Escherichia coli MS 185-1 (749546.3)	0	1	0	0	1	0	0	1	43	Specialist	Only Core 1 structure can be hydrolyzed.
Proteobacteria	Escherichia coli MS 187-1 (749547.3)	0	1	0	0	1	0	0	1	43	Specialist	Only Core 1 structure can be hydrolyzed.
Proteobacteria	Escherichia coli MS 196-1 (749548.3)	0	1	0	0	1	0	0	1	43	Specialist	Only Core 1 structure can be hydrolyzed.
Proteobacteria	Escherichia coli MS 198-1 (749549.3)	0	1	0	0	1	0	0	1	43	Specialist	Only Core 1 structure can be hydrolyzed.
Proteobacteria	Escherichia coli MS 200-1 (749550.3)	0	1	0	0	1	0	0	1	43	Specialist	Only Core 1 structure can be hydrolyzed.
Proteobacteria	Escherichia coli MS 21-1 (749527.3)	0	1	0	0	1	0	0	1	43	Specialist	Only Core 1 structure can be hydrolyzed.
Proteobacteria	Escherichia coli MS 45-1 (749528.3)	0	1	0	0	1	0	0	1	43	Specialist	Only Core 1 structure can be hydrolyzed.
Proteobacteria	Escherichia coli MS 69-1 (749531.3)	0	1	0	0	1	0	0	1	43	Specialist	Only Core 1 structure can be hydrolyzed.
Proteobacteria	Escherichia coli MS 78-1 (749532.3)	0	1	0	0	1	0	0	1	43	Specialist	Only Core 1 structure can be hydrolyzed.
Proteobacteria	Escherichia coli MS 79-10 (796392.4)	0	1	0	0	1	0	0	1	43	Specialist	Only Core 1 structure can be hydrolyzed.
Proteobacteria	Escherichia coli MS 84-1 (749533.3)	0	1	0	0	1	0	0	1	43	Specialist	Only Core 1 structure can be hydrolyzed.
Proteobacteria	Escherichia coli MS 85-1 (679202.3)	0	1	0	0	1	0	0	1	43	Specialist	Only Core 1 structure can be hydrolyzed.
Proteobacteria	Escherichia coli O157:H7 str. Sakai (386585.9)	0	1	0	0	1	0	0	1	43	Specialist	Only Core 1 structure can be hydrolyzed.
Proteobacteria	Escherichia coli SE11 (409438.11)	0	1	0	0	1	0	0	1	43	Specialist	Only Core 1 structure can be hydrolyzed.
Proteobacteria	Escherichia coli SE15 (431946.3)	0	1	0	0	1	0	0	1	43	Specialist	Only Core 1 structure can be hydrolyzed.
Proteobacteria	Escherichia coli str. K-12 substr. MG1655 (511145.12)	0	1	0	0	1	0	0	1	43	Specialist	Only Core 1 structure can be hydrolyzed.
Proteobacteria	Escherichia coli UTI89 (364106.8)	0	1	0	0	1	0	0	1	43	Specialist	Only Core 1 structure can be hydrolyzed.
Proteobacteria	Escherichia sp. 1_1_43 (457400.3)	0	1	0	0	1	0	0	1	43	Specialist	Only Core 1 structure can be hydrolyzed.
Proteobacteria	Escherichia sp. 3_2_53FAA (469598.5)	0	1	0	0	1	0	0	1	43	Specialist	Only Core 1 structure can be hydrolyzed.
Proteobacteria	Escherichia sp. 4_1_40B (457401.3)	0	1	0	0	1	0	0	1	43	Specialist	Only Core 1 structure can be hydrolyzed.
Firmicutes	Eubacterium biforme DSM 3989 (518637.5)	0	0	1	0	1	0	0	2	22, 43	Specialist	Only (fucosylated) Core 1 structure can be hydrolyzed.
Firmicutes	Eubacterium cylindroides T2-87 (717960.3)	0	0	0	0	0	0	0	0	-	Non-degrading	No glycans are hydrolyzed.
Firmicutes	Eubacterium dolichum DSM 3991 (428127.7)	1	0	0	1	1	1	0	13	11, 12, 13, 14, 16, 18, 19, 21, 39, 43, 44, 45, 46	Intermediate	Only (syalated) ploylactosamine structures can be hydrolyzed.
Firmicutes	Eubacterium hallii DSM 3353 (411469.3)	0	0	0	0	1	1	0	9	11, 12, 13, 14, 39, 43, 44, 45, 46	Intermediate	Only ploylactosamine structures can be hydrolyzed.
Firmicutes	Eubacterium rectale DSM 17629 (657318.4)	0	1	0	0	1	1	0	9	11, 12, 13, 14, 39, 43, 44, 45, 46	Intermediate	Only ploylactosamine structures can be hydrolyzed.
Firmicutes	Eubacterium rectale M104/1 (657317.3)	0	1	0	0	1	1	0	9	11, 12, 13, 14, 39, 43, 44, 45, 46	Intermediate	Only ploylactosamine structures can be hydrolyzed.
Firmicutes	Eubacterium siraeum 70/3 (657319.3)	0	1	1	0	1	0	0	2	22, 43	Specialist	Only (fucosylated) Core 1 structure can be hydrolyzed.
Firmicutes	Eubacterium siraeum DSM 15702 (428128.7)	0	1	1	0	1	1	0	27	11, 12, 13, 14, 18, 22, 23, 25, 26, 27, 28, 30, 31, 32, 33, 34, 35, 36, 39, 40, 42, 43, 44, 45, 46, 55, 56	Generalist	Glycans with alpha-Gal or alpha-GalNAc as well syalated glycans cannot be hydrolyzed.
Firmicutes	Eubacterium siraeum V10Sc8a (717961.3)	0	1	1	0	1	1	0	27	11, 12, 13, 14, 18, 22, 23, 25, 26, 27, 28, 30, 31, 32, 33, 34, 35, 36, 39, 40, 42, 43, 44, 45, 46, 55, 56	Generalist	Glycans with alpha-Gal or alpha-GalNAc as well syalated glycans cannot be hydrolyzed.
Firmicutes	Eubacterium sp. 3_1_31 (457402.3)	0	0	0	0	0	1	0	1	11	Specialist	Only Core 3 structure can be hydrolyzed.
Firmicutes	Eubacterium ventriosum ATCC 27560 (411463.4)	0	0	0	0	1	0	0	1	43	Specialist	Only Core 1 structure can be hydrolyzed.
Firmicutes	Faecalibacterium cf. prausnitzii KLE1255 (748224.3)	0	0	0	0	1	0	0	1	43	Specialist	Only Core 1 structure can be hydrolyzed.
Firmicutes	Faecalibacterium prausnitzii A2-165 (411483.3)	0	1	0	0	1	1	0	9	11, 12, 13, 14, 39, 43, 44, 45, 46	Intermediate	Only ploylactosamine structures can be hydrolyzed.
Firmicutes	Faecalibacterium prausnitzii L2-6 (718252.3)	0	0	0	0	1	0	0	1	43	Specialist	Only Core 1 structure can be hydrolyzed.
Firmicutes	Faecalibacterium prausnitzii M21/2 (411485.10)	0	1	0	0	1	0	0	1	43	Specialist	Only Core 1 structure can be hydrolyzed.
Firmicutes	Faecalibacterium prausnitzii SL3/3 (657322.3)	0	1	0	0	1	0	0	1	43	Specialist	Only Core 1 structure can be hydrolyzed.
Fusobacteria	Fusobacterium gonidiaformans ATCC 25563 (469615.3)	0	0	0	0	0	0	0	0	-	Non-degrading	No glycans are hydrolyzed.
Fusobacteria	Fusobacterium mortiferum ATCC 9817 (469616.3)	0	1	0	0	1	0	0	1	43	Specialist	Only Core 1 structure can be hydrolyzed.
Fusobacteria	Fusobacterium necrophorum subsp. funduliforme 1_1_36S (742814.3)	0	0	0	0	0	0	0	0	-	Non-degrading	No glycans are hydrolyzed.
Fusobacteria	Fusobacterium sp. 1_1_41FAA (469621.3)	0	0	0	0	0	0	0	0	-	Non-degrading	No glycans are hydrolyzed.
Fusobacteria	Fusobacterium sp. 11_3_2 (457403.3)	0	0	0	0	0	0	0	0	-	Non-degrading	No glycans are hydrolyzed.
Fusobacteria	Fusobacterium sp. 12_1B (457404.3)	0	0	0	0	0	0	0	0	-	Non-degrading	No glycans are hydrolyzed.
Fusobacteria	Fusobacterium sp. 2_1_31 (469599.3)	0	0	0	0	0	0	0	0	-	Non-degrading	No glycans are hydrolyzed.
Fusobacteria	Fusobacterium sp. 21_1A (469601.3)	0	0	0	0	0	0	0	0	-	Non-degrading	No glycans are hydrolyzed.
Fusobacteria	Fusobacterium sp. 3_1_27 (469602.3)	0	0	0	0	0	0	0	0	-	Non-degrading	No glycans are hydrolyzed.
Fusobacteria	Fusobacterium sp. 3_1_33 (469603.3)	0	0	0	0	0	0	0	0	-	Non-degrading	No glycans are hydrolyzed.
Fusobacteria	Fusobacterium sp. 3_1_36A2 (469604.3)	0	0	0	0	0	0	0	0	-	Non-degrading	No glycans are hydrolyzed.
Fusobacteria	Fusobacterium sp. 3_1_5R (469605.3)	0	0	0	0	0	0	0	0	-	Non-degrading	No glycans are hydrolyzed.
Fusobacteria	Fusobacterium sp. 4_1_13 (469606.3)	0	0	0	0	0	0	0	0	-	Non-degrading	No glycans are hydrolyzed.
Fusobacteria	Fusobacterium sp. 7_1 (457405.3)	0	0	0	0	0	0	0	0	-	Non-degrading	No glycans are hydrolyzed.
Fusobacteria	Fusobacterium sp. D11 (556264.3)	0	0	0	0	0	0	0	0	-	Non-degrading	No glycans are hydrolyzed.
Fusobacteria	Fusobacterium sp. D12 (556263.3)	0	0	0	0	0	0	0	0	-	Non-degrading	No glycans are hydrolyzed.
Fusobacteria	Fusobacterium ulcerans ATCC 49185 (469617.3)	0	0	0	0	0	0	0	0	-	Non-degrading	No glycans are hydrolyzed.
Fusobacteria	Fusobacterium varium ATCC 27725 (469618.3)	0	0	0	0	0	0	0	0	-	Non-degrading	No glycans are hydrolyzed.
Actinobacteria	Gordonibacter pamelaeae 7-10-1-b (657308.3)	0	0	0	0	0	0	0	0	-	Non-degrading	No glycans are hydrolyzed.
Proteobacteria	Hafnia alvei ATCC 51873 (1002364.3)	0	1	0	0	1	1	0	9	11, 12, 13, 14, 39, 43, 44, 45, 46	Intermediate	Only ploylactosamine structures can be hydrolyzed.
Proteobacteria	Helicobacter bilis ATCC 43879 (613026.4)	0	0	0	0	0	0	0	0	-	Non-degrading	No glycans are hydrolyzed.
Proteobacteria	Helicobacter canadensis MIT 98-5491 (Prj:30719) (537970.9)	0	0	0	0	0	0	0	0	-	Non-degrading	No glycans are hydrolyzed.
Proteobacteria	Helicobacter cinaedi ATCC BAA-847 (1206745.3)	0	0	0	0	0	0	0	0	-	Non-degrading	No glycans are hydrolyzed.
Proteobacteria	Helicobacter cinaedi CCUG 18818 (537971.5)	0	0	0	0	0	0	0	0	-	Non-degrading	No glycans are hydrolyzed.
Proteobacteria	Helicobacter pullorum MIT 98-5489 (537972.5)	0	0	0	0	0	0	0	0	-	Non-degrading	No glycans are hydrolyzed.
Proteobacteria	Helicobacter winghamensis ATCC BAA-430 (556267.4)	0	0	0	0	0	0	0	0	-	Non-degrading	No glycans are hydrolyzed.
Firmicutes	Holdemania filiformis DSM 12042 (545696.5)	0	0	1	0	1	1	0	21	11, 12, 13, 14, 18, 22, 23, 25, 26, 27, 28, 30, 32, 33, 39, 40, 43, 44, 45, 46, 55	Generalist	Only (fucosylated) ploylactosamine structures can be hydrolyzed.
Proteobacteria	Klebsiella pneumoniae 1162281 (1037908.3)	0	1	0	0	1	0	0	1	43	Specialist	Only Core 1 structure can be hydrolyzed.
Proteobacteria	Klebsiella pneumoniae subsp. pneumoniae WGLW5 (1203547.3)	0	1	0	0	1	0	0	1	43	Specialist	Only Core 1 structure can be hydrolyzed.
Proteobacteria	Klebsiella sp. 1_1_55 (469608.3)	0	1	0	0	1	0	0	1	43	Specialist	Only Core 1 structure can be hydrolyzed.
Proteobacteria	Klebsiella sp. 4_1_44FAA (665944.3)	0	1	0	0	1	0	0	1	43	Specialist	Only Core 1 structure can be hydrolyzed.
Firmicutes	Lachnospiraceae bacterium 1_1_57FAA (658081.3)	1	1	1	1	1	1	1	56	1, 2, 3, 4, 5, 6, 7, 8, 9, 10, 11, 12, 13, 14, 15, 16, 17, 18, 19, 20, 21, 22, 23, 24, 25, 26, 27, 28, 29, 30, 31, 32, 33, 34, 35, 36, 37, 38, 39, 40, 41, 42, 43, 44, 45, 46, 47, 48, 49, 50, 51, 52, 53, 54, 55, 56	Generalist	All glycans can be hydrolyzed.
Firmicutes	Lachnospiraceae bacterium 1_4_56FAA (658655.3)	0	1	1	0	1	1	0	27	11, 12, 13, 14, 18, 22, 23, 25, 26, 27, 28, 30, 31, 32, 33, 34, 35, 36, 39, 40, 42, 43, 44, 45, 46, 55, 56	Generalist	Glycans with alpha-Gal or alpha-GalNAc as well syalated glycans cannot be hydrolyzed.
Firmicutes	Lachnospiraceae bacterium 2_1_46FAA (742723.3)	0	0	1	1	1	1	1	35	1, 2, 3, 4, 5, 10, 11, 12, 13, 14, 18, 22, 23, 25, 26, 27, 28, 30, 32, 33, 39, 40, 43, 44, 45, 46, 47, 48, 49, 50, 51, 52, 53, 54, 55	Generalist	Glycans with alpha-Gal or alpha-GalNAc cannot be hydrolyzed.
Firmicutes	Lachnospiraceae bacterium 2_1_58FAA (658082.3)	0	1	1	0	1	1	0	27	11, 12, 13, 14, 18, 22, 23, 25, 26, 27, 28, 30, 31, 32, 33, 34, 35, 36, 39, 40, 42, 43, 44, 45, 46, 55, 56	Generalist	Glycans with alpha-Gal or alpha-GalNAc as well syalated glycans cannot be hydrolyzed.
Firmicutes	Lachnospiraceae bacterium 3_1_46FAA (665950.3)	1	1	1	1	1	1	1	56	1, 2, 3, 4, 5, 6, 7, 8, 9, 10, 11, 12, 13, 14, 15, 16, 17, 18, 19, 20, 21, 22, 23, 24, 25, 26, 27, 28, 29, 30, 31, 32, 33, 34, 35, 36, 37, 38, 39, 40, 41, 42, 43, 44, 45, 46, 47, 48, 49, 50, 51, 52, 53, 54, 55, 56	Generalist	All glycans can be hydrolyzed.
Firmicutes	Lachnospiraceae bacterium 3_1_57FAA_CT1 (658086.3)	0	1	1	0	1	1	1	40	1, 2, 3, 4, 5, 10, 11, 12, 13, 14, 18, 22, 23, 25, 26, 27, 28, 30, 31, 32, 33, 34, 35, 36, 39, 40, 42, 43, 44, 45, 46, 48, 49, 50, 51, 52, 53, 54, 55, 56	Generalist	Glycans with alpha-GalNAc or alpha-GlcNAc cannot be hydrolyzed.
Firmicutes	Lachnospiraceae bacterium 4_1_37FAA (552395.3)	0	1	1	0	1	1	1	40	1, 2, 3, 4, 5, 10, 11, 12, 13, 14, 18, 22, 23, 25, 26, 27, 28, 30, 31, 32, 33, 34, 35, 36, 39, 40, 42, 43, 44, 45, 46, 48, 49, 50, 51, 52, 53, 54, 55, 56	Generalist	Glycans with alpha-GalNAc or alpha-GlcNAc cannot be hydrolyzed.
Firmicutes	Lachnospiraceae bacterium 5_1_57FAA (658085.3)	0	0	1	0	1	0	1	6	1, 22, 43, 48, 49, 50, 52	Intermediate	Only Syalyl-Tn-antigen and (fucosylated or syalated) Core 3 structure can be hydrolyzed.
Firmicutes	Lachnospiraceae bacterium 5_1_63FAA (658089.3)	0	1	0	0	1	1	0	9	11, 12, 13, 14, 39, 43, 44, 45, 46	Intermediate	Only ploylactosamine structures can be hydrolyzed.
Firmicutes	Lachnospiraceae bacterium 6_1_63FAA (658083.3)	0	1	1	0	1	0	0	2	22, 43	Specialist	Only (fucosylated) Core 1 structure can be hydrolyzed.
Firmicutes	Lachnospiraceae bacterium 7_1_58FAA (658087.3)	0	1	0	0	1	0	1	5	1, 43, 48, 49, 52	Intermediate	Only (syalated) Core 3 structure can be hydrolyzed.
Firmicutes	Lachnospiraceae bacterium 8_1_57FAA (665951.3)	1	1	1	1	1	1	1	56	1, 2, 3, 4, 5, 6, 7, 8, 9, 10, 11, 12, 13, 14, 15, 16, 17, 18, 19, 20, 21, 22, 23, 24, 25, 26, 27, 28, 29, 30, 31, 32, 33, 34, 35, 36, 37, 38, 39, 40, 41, 42, 43, 44, 45, 46, 47, 48, 49, 50, 51, 52, 53, 54, 55, 56	Generalist	All glycans can be hydrolyzed.
Firmicutes	Lachnospiraceae bacterium 9_1_43BFAA (658088.3)	0	1	1	0	1	1	1	40	1, 2, 3, 4, 5, 10, 11, 12, 13, 14, 18, 22, 23, 25, 26, 27, 28, 30, 31, 32, 33, 34, 35, 36, 39, 40, 42, 43, 44, 45, 46, 48, 49, 50, 51, 52, 53, 54, 55, 56	Generalist	Glycans with alpha-GalNAc or alpha-GlcNAc cannot be hydrolyzed.
Firmicutes	Lactobacillus acidophilus ATCC 4796 (525306.3)	0	1	0	0	1	0	0	1	43	Specialist	Only Core 1 structure can be hydrolyzed.
Firmicutes	Lactobacillus acidophilus NCFM (272621.13)	0	1	0	0	1	0	0	1	43	Specialist	Only Core 1 structure can be hydrolyzed.
Firmicutes	Lactobacillus amylolyticus DSM 11664 (585524.3)	0	0	0	0	0	1	0	1	11	Specialist	Only Core 3 structure can be hydrolyzed.
Firmicutes	Lactobacillus antri DSM 16041 (525309.3)	0	1	0	0	1	0	0	1	43	Specialist	Only Core 1 structure can be hydrolyzed.
Firmicutes	Lactobacillus brevis ATCC 367 (387344.15)	0	1	0	0	1	0	0	1	43	Specialist	Only Core 1 structure can be hydrolyzed.
Firmicutes	Lactobacillus brevis subsp. gravesensis ATCC 27305 (525310.3)	0	1	0	0	1	1	0	9	11, 12, 13, 14, 39, 43, 44, 45, 46	Intermediate	Only ploylactosamine structures can be hydrolyzed.
Firmicutes	Lactobacillus buchneri ATCC 11577 (525318.3)	0	1	0	0	1	1	0	9	11, 12, 13, 14, 39, 43, 44, 45, 46	Intermediate	Only ploylactosamine structures can be hydrolyzed.
Firmicutes	Lactobacillus casei ATCC 334 (321967.11)	0	1	1	0	1	1	0	27	11, 12, 13, 14, 18, 22, 23, 25, 26, 27, 28, 30, 31, 32, 33, 34, 35, 36, 39, 40, 42, 43, 44, 45, 46, 55, 56	Generalist	Glycans with alpha-Gal or alpha-GalNAc as well syalated glycans cannot be hydrolyzed.
Firmicutes	Lactobacillus casei BL23 (543734.4)	0	1	1	0	0	1	0	1	11	Specialist	Only Core 3 structure can be hydrolyzed.
Firmicutes	Lactobacillus crispatus 125-2-CHN (575595.3)	0	0	0	0	1	0	0	1	43	Specialist	Only Core 1 structure can be hydrolyzed.
Firmicutes	Lactobacillus delbrueckii subsp. bulgaricus ATCC 11842 (390333.7)	0	0	0	0	1	0	0	1	43	Specialist	Only Core 1 structure can be hydrolyzed.
Firmicutes	Lactobacillus delbrueckii subsp. bulgaricus ATCC BAA-365 (321956.7)	0	0	0	0	1	0	0	1	43	Specialist	Only Core 1 structure can be hydrolyzed.
Firmicutes	Lactobacillus fermentum ATCC 14931 (525325.3)	0	1	0	0	1	0	0	1	43	Specialist	Only Core 1 structure can be hydrolyzed.
Firmicutes	Lactobacillus fermentum IFO 3956 (334390.5)	0	1	0	0	1	0	0	1	43	Specialist	Only Core 1 structure can be hydrolyzed.
Firmicutes	Lactobacillus gasseri ATCC 33323 (324831.13)	0	1	0	0	0	0	0	0	-	Non-degrading	No glycans are hydrolyzed.
Firmicutes	Lactobacillus helveticus DPC 4571 (405566.6)	0	1	0	0	1	0	0	1	43	Specialist	Only Core 1 structure can be hydrolyzed.
Firmicutes	Lactobacillus helveticus DSM 20075 (585520.4)	0	1	0	0	1	0	0	1	43	Specialist	Only Core 1 structure can be hydrolyzed.
Firmicutes	Lactobacillus hilgardii ATCC 8290 (525327.3)	0	1	0	0	1	1	0	9	11, 12, 13, 14, 39, 43, 44, 45, 46	Intermediate	Only ploylactosamine structures can be hydrolyzed.
Firmicutes	Lactobacillus johnsonii NCC 533 (257314.6)	0	1	0	0	1	0	0	1	43	Specialist	Only Core 1 structure can be hydrolyzed.
Firmicutes	Lactobacillus paracasei subsp. paracasei 8700:2 (537973.8)	0	1	1	0	0	1	0	1	11	Specialist	Only Core 3 structure can be hydrolyzed.
Firmicutes	Lactobacillus paracasei subsp. paracasei ATCC 25302 (525337.3)	0	1	1	0	0	1	0	1	11	Specialist	Only Core 3 structure can be hydrolyzed.
Firmicutes	Lactobacillus plantarum 16 (1327988.3)	0	1	0	0	1	0	0	1	43	Specialist	Only Core 1 structure can be hydrolyzed.
Firmicutes	Lactobacillus plantarum subsp. plantarum ATCC 14917 (525338.3)	0	1	0	0	1	0	0	1	43	Specialist	Only Core 1 structure can be hydrolyzed.
Firmicutes	Lactobacillus plantarum WCFS1 (220668.9)	0	1	0	0	1	0	0	1	43	Specialist	Only Core 1 structure can be hydrolyzed.
Firmicutes	Lactobacillus reuteri CF48-3A (525341.3)	0	1	0	0	1	0	0	1	43	Specialist	Only Core 1 structure can be hydrolyzed.
Firmicutes	Lactobacillus reuteri DSM 20016 (557436.4)	0	1	0	0	1	0	0	1	43	Specialist	Only Core 1 structure can be hydrolyzed.
Firmicutes	Lactobacillus reuteri F275 (299033.6)	0	1	0	0	1	0	0	1	43	Specialist	Only Core 1 structure can be hydrolyzed.
Firmicutes	Lactobacillus reuteri MM2-3 (585517.3)	0	1	0	0	1	0	0	1	43	Specialist	Only Core 1 structure can be hydrolyzed.
Firmicutes	Lactobacillus reuteri MM4-1A (548485.3)	0	1	0	0	1	0	0	1	43	Specialist	Only Core 1 structure can be hydrolyzed.
Firmicutes	Lactobacillus reuteri SD2112 (491077.3)	0	1	0	0	1	0	0	1	43	Specialist	Only Core 1 structure can be hydrolyzed.
Firmicutes	Lactobacillus rhamnosus ATCC 21052 (1002365.5)	0	1	1	0	0	0	0	0	-	Non-degrading	No glycans are hydrolyzed.
Firmicutes	Lactobacillus rhamnosus GG (Prj:40637) (568703.30)	0	1	1	0	0	1	0	1	11	Specialist	Only Core 3 structure can be hydrolyzed.
Firmicutes	Lactobacillus rhamnosus LMS2-1 (525361.3)	0	1	1	0	0	0	0	0	-	Non-degrading	No glycans are hydrolyzed.
Firmicutes	Lactobacillus ruminis ATCC 25644 (525362.3)	0	1	0	0	1	1	0	9	11, 12, 13, 14, 39, 43, 44, 45, 46	Intermediate	Only ploylactosamine structures can be hydrolyzed.
Firmicutes	Lactobacillus sakei subsp. sakei 23K (314315.12)	0	1	0	0	1	0	0	1	43	Specialist	Only Core 1 structure can be hydrolyzed.
Firmicutes	Lactobacillus salivarius ATCC 11741 (525364.3)	0	1	0	0	1	1	0	9	11, 12, 13, 14, 39, 43, 44, 45, 46	Intermediate	Only ploylactosamine structures can be hydrolyzed.
Firmicutes	Lactobacillus salivarius UCC118 (362948.14)	0	1	0	0	1	1	1	22	1, 2, 3, 4, 5, 10, 11, 12, 13, 14, 18, 39, 43, 44, 45, 46, 48, 49, 51, 52, 53, 54	Generalist	Glycans with alpha-GalNAc as well syalated glycans cannot be hydrolyzed.
Firmicutes	Lactobacillus sp. 7_1_47FAA (665945.3)	0	0	0	0	0	0	0	0	-	Non-degrading	No glycans are hydrolyzed.
Firmicutes	Lactobacillus ultunensis DSM 16047 (525365.3)	0	1	0	0	1	0	0	1	43	Specialist	Only Core 1 structure can be hydrolyzed.
Firmicutes	Leuconostoc mesenteroides subsp. cremoris ATCC 19254 (586220.3)	0	0	0	0	1	0	0	1	43	Specialist	Only Core 1 structure can be hydrolyzed.
Firmicutes	Listeria grayi DSM 20601 (525367.9)	0	1	0	0	0	0	0	0	-	Non-degrading	No glycans are hydrolyzed.
Firmicutes	Listeria innocua ATCC 33091 (1002366.3)	0	0	0	0	0	0	0	0	-	Non-degrading	No glycans are hydrolyzed.
Firmicutes	Megamonas funiformis YIT 11815 (742816.3)	0	1	0	0	1	1	0	9	11, 12, 13, 14, 39, 43, 44, 45, 46	Intermediate	Only ploylactosamine structures can be hydrolyzed.
Firmicutes	Megamonas hypermegale ART12/1 (657316.3)	0	1	0	0	1	1	0	9	11, 12, 13, 14, 39, 43, 44, 45, 46	Intermediate	Only ploylactosamine structures can be hydrolyzed.
Euryarchaeota	Methanobrevibacter smithii ATCC 35061 (420247.6)	0	0	0	0	0	0	0	0	-	Non-degrading	No glycans are hydrolyzed.
Euryarchaeota	Methanosphaera stadtmanae DSM 3091 (339860.6)	0	0	0	0	0	0	0	0	-	Non-degrading	No glycans are hydrolyzed.
Firmicutes	Mitsuokella multacida DSM 20544 (500635.8)	0	1	0	0	1	1	0	9	11, 12, 13, 14, 39, 43, 44, 45, 46	Intermediate	Only ploylactosamine structures can be hydrolyzed.
Tenericutes	Mollicutes bacterium D7 (556270.3)	0	1	0	0	1	1	1	22	1, 2, 3, 4, 5, 10, 11, 12, 13, 14, 18, 39, 43, 44, 45, 46, 48, 49, 51, 52, 53, 54	Generalist	Glycans with alpha-GalNAc as well syalated glycans cannot be hydrolyzed.
Bacteroidetes	Odoribacter laneus YIT 12061 (742817.3)	0	1	1	0	1	1	1	40	1, 2, 3, 4, 5, 10, 11, 12, 13, 14, 18, 22, 23, 25, 26, 27, 28, 30, 31, 32, 33, 34, 35, 36, 39, 40, 42, 43, 44, 45, 46, 48, 49, 50, 51, 52, 53, 54, 55, 56	Generalist	Glycans with alpha-GalNAc or alpha-GlcNAc cannot be hydrolyzed.
Proteobacteria	Oxalobacter formigenes HOxBLS (556268.6)	0	0	0	0	0	0	0	0	-	Non-degrading	No glycans are hydrolyzed.
Proteobacteria	Oxalobacter formigenes OXCC13 (556269.4)	0	0	0	0	0	0	0	0	-	Non-degrading	No glycans are hydrolyzed.
Firmicutes	Paenibacillus sp. HGF5 (908341.3)	0	1	1	0	1	1	1	40	1, 2, 3, 4, 5, 10, 11, 12, 13, 14, 18, 22, 23, 25, 26, 27, 28, 30, 31, 32, 33, 34, 35, 36, 39, 40, 42, 43, 44, 45, 46, 48, 49, 50, 51, 52, 53, 54, 55, 56	Generalist	Glycans with alpha-GalNAc or alpha-GlcNAc cannot be hydrolyzed.
Firmicutes	Paenibacillus sp. HGF7 (944559.3)	0	1	1	0	1	1	0	27	11, 12, 13, 14, 18, 22, 23, 25, 26, 27, 28, 30, 31, 32, 33, 34, 35, 36, 39, 40, 42, 43, 44, 45, 46, 55, 56	Generalist	Glycans with alpha-Gal or alpha-GalNAc as well syalated glycans cannot be hydrolyzed.
Firmicutes	Paenibacillus sp. HGH0039 (1078505.3)	0	1	1	0	1	1	1	40	1, 2, 3, 4, 5, 10, 11, 12, 13, 14, 18, 22, 23, 25, 26, 27, 28, 30, 31, 32, 33, 34, 35, 36, 39, 40, 42, 43, 44, 45, 46, 48, 49, 50, 51, 52, 53, 54, 55, 56	Generalist	Glycans with alpha-GalNAc or alpha-GlcNAc cannot be hydrolyzed.
Bacteroidetes	Parabacteroides distasonis ATCC 8503 (435591.13)	0	1	1	0	1	1	1	40	1, 2, 3, 4, 5, 10, 11, 12, 13, 14, 18, 22, 23, 25, 26, 27, 28, 30, 31, 32, 33, 34, 35, 36, 39, 40, 42, 43, 44, 45, 46, 48, 49, 50, 51, 52, 53, 54, 55, 56	Generalist	Glycans with alpha-GalNAc or alpha-GlcNAc cannot be hydrolyzed.
Bacteroidetes	Parabacteroides johnsonii DSM 18315 (537006.5)	0	1	1	1	1	1	1	41	1, 2, 3, 4, 5, 10, 11, 12, 13, 14, 18, 22, 23, 25, 26, 27, 28, 30, 31, 32, 33, 34, 35, 36, 39, 40, 42, 43, 44, 45, 46, 47, 48, 49, 50, 51, 52, 53, 54, 55, 56	Generalist	Glycans with alpha-GalNAc cannot be hydrolyzed.
Bacteroidetes	Parabacteroides merdae ATCC 43184 (411477.4)	0	1	1	1	1	1	1	41	1, 2, 3, 4, 5, 10, 11, 12, 13, 14, 18, 22, 23, 25, 26, 27, 28, 30, 31, 32, 33, 34, 35, 36, 39, 40, 42, 43, 44, 45, 46, 47, 48, 49, 50, 51, 52, 53, 54, 55, 56	Generalist	Glycans with alpha-GalNAc cannot be hydrolyzed.
Bacteroidetes	Parabacteroides sp. D13 (563193.3)	0	1	1	0	1	1	1	40	1, 2, 3, 4, 5, 10, 11, 12, 13, 14, 18, 22, 23, 25, 26, 27, 28, 30, 31, 32, 33, 34, 35, 36, 39, 40, 42, 43, 44, 45, 46, 48, 49, 50, 51, 52, 53, 54, 55, 56	Generalist	Glycans with alpha-GalNAc or alpha-GlcNAc cannot be hydrolyzed.
Bacteroidetes	Parabacteroides sp. D25 (658661.3)	0	1	1	0	1	1	1	40	1, 2, 3, 4, 5, 10, 11, 12, 13, 14, 18, 22, 23, 25, 26, 27, 28, 30, 31, 32, 33, 34, 35, 36, 39, 40, 42, 43, 44, 45, 46, 48, 49, 50, 51, 52, 53, 54, 55, 56	Generalist	Glycans with alpha-GalNAc or alpha-GlcNAc cannot be hydrolyzed.
Bacteroidetes	Paraprevotella clara YIT 11840 (762968.3)	0	1	1	0	1	0	0	2	22, 43	Specialist	Only (fucosylated) Core 1 structure can be hydrolyzed.
Bacteroidetes	Paraprevotella xylaniphila YIT 11841 (762982.3)	0	1	1	0	1	0	0	2	22, 43	Specialist	Only (fucosylated) Core 1 structure can be hydrolyzed.
Firmicutes	Parvimonas micra ATCC 33270 (411465.10)	0	0	0	0	0	0	0	0	-	Non-degrading	No glycans are hydrolyzed.
Firmicutes	Pediococcus acidilactici 7_4 (563194.3)	0	1	1	0	0	0	0	0	-	Non-degrading	No glycans are hydrolyzed.
Firmicutes	Pediococcus acidilactici DSM 20284 (862514.3)	0	0	1	0	1	0	1	6	1, 22, 43, 48, 49, 50, 52	Intermediate	Only Syalyl-Tn-antigen and (fucosylated or syalated) Core 3 structure can be hydrolyzed.
Firmicutes	Phascolarctobacterium sp. YIT 12067 (626939.3)	0	0	0	0	0	0	0	0	-	Non-degrading	No glycans are hydrolyzed.
Bacteroidetes	Prevotella copri DSM 18205 (537011.5)	0	1	0	0	1	1	0	9	11, 12, 13, 14, 39, 43, 44, 45, 46	Intermediate	Only ploylactosamine structures can be hydrolyzed.
Bacteroidetes	Prevotella oralis HGA0225 (1203550.3)	0	1	1	1	1	1	1	41	1, 2, 3, 4, 5, 10, 11, 12, 13, 14, 18, 22, 23, 25, 26, 27, 28, 30, 31, 32, 33, 34, 35, 36, 39, 40, 42, 43, 44, 45, 46, 47, 48, 49, 50, 51, 52, 53, 54, 55, 56	Generalist	Glycans with alpha-GalNAc cannot be hydrolyzed.
Bacteroidetes	Prevotella salivae DSM 15606 (888832.3)	0	1	1	0	1	1	1	40	1, 2, 3, 4, 5, 10, 11, 12, 13, 14, 18, 22, 23, 25, 26, 27, 28, 30, 31, 32, 33, 34, 35, 36, 39, 40, 42, 43, 44, 45, 46, 48, 49, 50, 51, 52, 53, 54, 55, 56	Generalist	Glycans with alpha-GalNAc or alpha-GlcNAc cannot be hydrolyzed.
Actinobacteria	Propionibacterium sp. 5_U_42AFAA (450748.3)	0	0	1	0	1	1	1	34	1, 2, 3, 4, 5, 10, 11, 12, 13, 14, 18, 22, 23, 25, 26, 27, 28, 30, 32, 33, 39, 40, 43, 44, 45, 46, 48, 49, 50, 51, 52, 53, 54, 55	Generalist	Glycans with alpha-Gal, alpha-GalNAc, or alpha-GlcNAc cannot be hydrolyzed.
Actinobacteria	Propionibacterium sp. HGH0353 (1203571.3)	0	1	0	0	1	1	0	9	11, 12, 13, 14, 39, 43, 44, 45, 46	Intermediate	Only ploylactosamine structures can be hydrolyzed.
Proteobacteria	Proteus mirabilis WGLW6 (1125694.3)	0	0	0	0	0	0	0	0	-	Non-degrading	No glycans are hydrolyzed.
Proteobacteria	Proteus penneri ATCC 35198 (471881.3)	0	0	0	0	0	0	0	0	-	Non-degrading	No glycans are hydrolyzed.
Proteobacteria	Providencia alcalifaciens DSM 30120 (520999.6)	0	0	0	0	0	0	0	0	-	Non-degrading	No glycans are hydrolyzed.
Proteobacteria	Providencia rettgeri DSM 1131 (521000.6)	0	0	0	0	0	1	0	1	11	Specialist	Only Core 3 structure can be hydrolyzed.
Proteobacteria	Providencia rustigianii DSM 4541 (500637.6)	0	0	0	0	0	0	0	0	-	Non-degrading	No glycans are hydrolyzed.
Proteobacteria	Providencia stuartii ATCC 25827 (471874.6)	0	0	0	0	0	1	0	1	11	Specialist	Only Core 3 structure can be hydrolyzed.
Proteobacteria	Pseudomonas sp. 2_1_26 (665948.3)	0	0	0	0	0	0	0	0	-	Non-degrading	No glycans are hydrolyzed.
Proteobacteria	Ralstonia sp. 5_7_47FAA (658664.3)	0	0	0	0	0	0	0	0	-	Non-degrading	No glycans are hydrolyzed.
Firmicutes	Roseburia intestinalis L1-82 (536231.5)	0	1	1	0	1	1	0	27	11, 12, 13, 14, 18, 22, 23, 25, 26, 27, 28, 30, 31, 32, 33, 34, 35, 36, 39, 40, 42, 43, 44, 45, 46, 55, 56	Generalist	Glycans with alpha-Gal or alpha-GalNAc as well syalated glycans cannot be hydrolyzed.
Firmicutes	Roseburia intestinalis M50/1 (657315.3)	0	1	1	0	1	1	0	27	11, 12, 13, 14, 18, 22, 23, 25, 26, 27, 28, 30, 31, 32, 33, 34, 35, 36, 39, 40, 42, 43, 44, 45, 46, 55, 56	Generalist	Glycans with alpha-Gal or alpha-GalNAc as well syalated glycans cannot be hydrolyzed.
Firmicutes	Roseburia intestinalis XB6B4 (718255.3)	0	1	1	0	1	1	0	27	11, 12, 13, 14, 18, 22, 23, 25, 26, 27, 28, 30, 31, 32, 33, 34, 35, 36, 39, 40, 42, 43, 44, 45, 46, 55, 56	Generalist	Glycans with alpha-Gal or alpha-GalNAc as well syalated glycans cannot be hydrolyzed.
Firmicutes	Roseburia inulinivorans DSM 16841 (622312.4)	0	1	1	0	1	1	0	27	11, 12, 13, 14, 18, 22, 23, 25, 26, 27, 28, 30, 31, 32, 33, 34, 35, 36, 39, 40, 42, 43, 44, 45, 46, 55, 56	Generalist	Glycans with alpha-Gal or alpha-GalNAc as well syalated glycans cannot be hydrolyzed.
Firmicutes	Ruminococcaceae bacterium D16 (552398.3)	0	1	0	0	1	1	0	9	11, 12, 13, 14, 39, 43, 44, 45, 46	Intermediate	Only ploylactosamine structures can be hydrolyzed.
Firmicutes	Ruminococcus bromii L2-63 (657321.5)	0	0	0	0	0	1	0	1	11	Specialist	Only Core 3 structure can be hydrolyzed.
Firmicutes	Ruminococcus gnavus ATCC 29149 (411470.6)	0	1	1	0	1	0	1	6	1, 22, 43, 48, 49, 50, 52	Intermediate	Only Syalyl-Tn-antigen and (fucosylated or syalated) Core 3 structure can be hydrolyzed.
Firmicutes	Ruminococcus lactaris ATCC 29176 (471875.6)	0	0	1	1	1	1	1	35	1, 2, 3, 4, 5, 10, 11, 12, 13, 14, 18, 22, 23, 25, 26, 27, 28, 30, 32, 33, 39, 40, 43, 44, 45, 46, 47, 48, 49, 50, 51, 52, 53, 54, 55	Generalist	Glycans with alpha-Gal or alpha-GalNAc cannot be hydrolyzed.
Firmicutes	Ruminococcus obeum A2-162 (657314.3)	0	1	0	0	1	0	0	1	43	Specialist	Only Core 1 structure can be hydrolyzed.
Firmicutes	Ruminococcus obeum ATCC 29174 (411459.7)	0	1	1	0	1	0	0	2	22, 43	Specialist	Only (fucosylated) Core 1 structure can be hydrolyzed.
Firmicutes	Ruminococcus sp. 18P13 (213810.4)	0	1	0	0	1	0	0	1	43	Specialist	Only Core 1 structure can be hydrolyzed.
Firmicutes	Ruminococcus sp. 5_1_39BFAA (457412.4)	0	1	1	0	1	0	0	2	22, 43	Specialist	Only (fucosylated) Core 1 structure can be hydrolyzed.
Firmicutes	Ruminococcus sp. SR1/5 (657323.3)	0	1	1	0	1	0	0	2	22, 43	Specialist	Only (fucosylated) Core 1 structure can be hydrolyzed.
Firmicutes	Ruminococcus torques ATCC 27756 (411460.6)	1	1	1	1	1	1	1	56	1, 2, 3, 4, 5, 6, 7, 8, 9, 10, 11, 12, 13, 14, 15, 16, 17, 18, 19, 20, 21, 22, 23, 24, 25, 26, 27, 28, 29, 30, 31, 32, 33, 34, 35, 36, 37, 38, 39, 40, 41, 42, 43, 44, 45, 46, 47, 48, 49, 50, 51, 52, 53, 54, 55, 56	Generalist	All glycans can be hydrolyzed.
Firmicutes	Ruminococcus torques L2-14 (657313.3)	0	1	1	0	1	0	0	2	22, 43	Specialist	Only (fucosylated) Core 1 structure can be hydrolyzed.
Proteobacteria	Salmonella enterica subsp. enterica serovar Typhimurium str. LT2 (99287.12)	0	1	0	0	0	0	1	1	1	Specialist	Only Syalyl-Tn-antigen can be hydrolyzed.
Firmicutes	Staphylococcus sp. HGB0015 (1078083.3)	0	0	0	0	0	0	1	1	1	Specialist	Only Syalyl-Tn-antigen can be hydrolyzed.
Firmicutes	Streptococcus anginosus 1_2_62CV (742820.3)	0	0	0	0	0	0	0	0	-	Non-degrading	No glycans are hydrolyzed.
Firmicutes	Streptococcus equinus ATCC 9812 (525379.3)	0	0	0	0	0	0	0	0	-	Non-degrading	No glycans are hydrolyzed.
Firmicutes	Streptococcus infantarius subsp. infantarius ATCC BAA-102 (471872.6)	0	1	0	0	0	0	0	0	-	Non-degrading	No glycans are hydrolyzed.
Firmicutes	Streptococcus sp. 2_1_36FAA (469609.3)	0	0	1	0	1	1	0	21	11, 12, 13, 14, 18, 22, 23, 25, 26, 27, 28, 30, 32, 33, 39, 40, 43, 44, 45, 46, 55	Generalist	Only (fucosylated) ploylactosamine structures can be hydrolyzed.
Firmicutes	Streptococcus sp. HPH0090 (1203590.3)	0	0	1	0	1	1	1	34	1, 2, 3, 4, 5, 10, 11, 12, 13, 14, 18, 22, 23, 25, 26, 27, 28, 30, 32, 33, 39, 40, 43, 44, 45, 46, 48, 49, 50, 51, 52, 53, 54, 55	Generalist	Glycans with alpha-Gal, alpha-GalNAc, or alpha-GlcNAc cannot be hydrolyzed.
Actinobacteria	Streptomyces sp. HGB0020 (1078086.3)	0	1	1	0	1	1	1	40	1, 2, 3, 4, 5, 10, 11, 12, 13, 14, 18, 22, 23, 25, 26, 27, 28, 30, 31, 32, 33, 34, 35, 36, 39, 40, 42, 43, 44, 45, 46, 48, 49, 50, 51, 52, 53, 54, 55, 56	Generalist	Glycans with alpha-GalNAc or alpha-GlcNAc cannot be hydrolyzed.
Actinobacteria	Streptomyces sp. HPH0547 (1203592.3)	0	1	1	1	1	1	1	41	1, 2, 3, 4, 5, 10, 11, 12, 13, 14, 18, 22, 23, 25, 26, 27, 28, 30, 31, 32, 33, 34, 35, 36, 39, 40, 42, 43, 44, 45, 46, 47, 48, 49, 50, 51, 52, 53, 54, 55, 56	Generalist	Glycans with alpha-GalNAc cannot be hydrolyzed.
Firmicutes	Subdoligranulum sp. 4_3_54A2FAA (665956.3)	0	1	1	0	1	1	1	40	1, 2, 3, 4, 5, 10, 11, 12, 13, 14, 18, 22, 23, 25, 26, 27, 28, 30, 31, 32, 33, 34, 35, 36, 39, 40, 42, 43, 44, 45, 46, 48, 49, 50, 51, 52, 53, 54, 55, 56	Generalist	Glycans with alpha-GalNAc or alpha-GlcNAc cannot be hydrolyzed.
Firmicutes	Subdoligranulum variabile DSM 15176 (411471.5)	0	1	0	0	1	1	0	9	11, 12, 13, 14, 39, 43, 44, 45, 46	Intermediate	Only ploylactosamine structures can be hydrolyzed.
Proteobacteria	Succinatimonas hippei YIT 12066 (762983.3)	0	0	0	0	0	0	0	0	-	Non-degrading	No glycans are hydrolyzed.
Proteobacteria	Sutterella wadsworthensis 3_1_45B (742821.3)	0	0	0	0	0	0	0	0	-	Non-degrading	No glycans are hydrolyzed.
Proteobacteria	Sutterella wadsworthensis HGA0223 (1203554.3)	0	0	0	0	0	0	0	0	-	Non-degrading	No glycans are hydrolyzed.
Bacteroidetes	Tannerella sp. 6_1_58FAA_CT1 (665949.3)	0	1	1	0	1	1	0	27	11, 12, 13, 14, 18, 22, 23, 25, 26, 27, 28, 30, 31, 32, 33, 34, 35, 36, 39, 40, 42, 43, 44, 45, 46, 55, 56	Generalist	Glycans with alpha-Gal or alpha-GalNAc as well syalated glycans cannot be hydrolyzed.
Firmicutes	Turicibacter sp. HGF1 (910310.3)	0	1	1	0	1	1	0	27	11, 12, 13, 14, 18, 22, 23, 25, 26, 27, 28, 30, 31, 32, 33, 34, 35, 36, 39, 40, 42, 43, 44, 45, 46, 55, 56	Generalist	Glycans with alpha-Gal or alpha-GalNAc as well syalated glycans cannot be hydrolyzed.
Firmicutes	Turicibacter sp. PC909 (702450.3)	0	1	1	0	1	1	0	27	11, 12, 13, 14, 18, 22, 23, 25, 26, 27, 28, 30, 31, 32, 33, 34, 35, 36, 39, 40, 42, 43, 44, 45, 46, 55, 56	Generalist	Glycans with alpha-Gal or alpha-GalNAc as well syalated glycans cannot be hydrolyzed.
Firmicutes	Veillonella sp. 3_1_44 (457416.3)	0	0	0	0	0	1	0	1	11	Specialist	Only Core 3 structure can be hydrolyzed.
Firmicutes	Veillonella sp. 6_1_27 (450749.3)	0	0	0	0	0	1	0	1	11	Specialist	Only Core 3 structure can be hydrolyzed.
Firmicutes	Weissella paramesenteroides ATCC 33313 (585506.3)	0	1	0	0	1	0	0	1	43	Specialist	Only Core 1 structure can be hydrolyzed.
Proteobacteria	Yokenella regensburgei ATCC 43003 (1002368.3)	0	1	0	0	1	1	0	9	11, 12, 13, 14, 39, 43, 44, 45, 46	Intermediate	Only ploylactosamine structures can be hydrolyzed.
