# Supplementary material for: Comparative Genomic Analysis of the Human Gut Microbiome Reveals a Broad Distribution of Metabolic Pathways for the Degradation of Host-Synthetized Mucin Glycans and Utilization of Mucin-Derived Monosaccharides
Source: Front Genet. 2017 Aug 29;8:111. doi: 10.3389/fgene.2017.00111 (PMC5583593; doi:10.3389/fgene.2017.00111)
Supplement: Supplementary file 14 [file Table14.XLSX]

## Sheet: Table S14
Table S14. Mucin glycans degraded by HGM, comparison of the results of this study and prediction by GlyDeR (Eilam et al., 2014). Numbers of glycans correspond to the structures on Supplementary Figure S11.
Organism (PubSEED ID)	GlyDeR scores for glycans									Comparison of the GlyDer results with results of current study
	1	11	22	24	30	44	50	51	54	Both this study and GlyDeR	This study only	GlyDeR only	Comments
Acidaminococcus sp. D21 (563191.3)	0	0	0	0	0	0	0	0	0	-	-	-	No degraded glycans predicted in this study as by GlyDeR
Acinetobacter junii SH205 (575587.3)	0	0	0	0	0	0	0	0	0	-	-	-	No degraded glycans predicted in this study as by GlyDeR
Anaerococcus hydrogenalis DSM 7454 (561177.4)	0	0	0	0	0	0	0	0	0	-	-	-	No degraded glycans predicted in this study as by GlyDeR
Anaerofustis stercorihominis DSM 17244 (445971.6)	0	0	0	0	0	0	0	0	0	-	-	-	No degraded glycans predicted in this study as by GlyDeR
Anaerotruncus colihominis DSM 17241 (445972.6)	0	0	0	0	0	0	0	0	0	-	-	-	No degraded glycans predicted in this study as by GlyDeR
Bacteroides caccae ATCC 43185 (411901.7)	0	0	0	0	0	0	0	0	0	-	1, 11, 30, 44, 50, 51, 54	-	Degraded glycans were predicted only in this study
Bacteroides capillosus ATCC 29799 (411467.6)	0	0	0	0	0	0	0	0	0	-	11, 44	-	Degraded glycans were predicted only in this study
Bacteroides cellulosilyticus DSM 14838 (537012.5)	0	0	0	0	0	0	0	0	0	-	11, 30, 44	-	Degraded glycans were predicted only in this study
Bacteroides coprocola DSM 17136 (470145.6)	0	0	0	0	0	0	0	0	0	-	1, 11, 30, 44, 50, 51, 54	-	Degraded glycans were predicted only in this study
Bacteroides coprophilus DSM 18228 (547042.5)	0	0	0	0	0	0	0	0	0	-	1, 11, 30, 44, 50, 51, 54	-	Degraded glycans were predicted only in this study
Bacteroides dorei DSM 17855 (483217.6)	0	0	0.0041	0.0041	0.0041	0	0.0041	0	0	30, 50	1, 11, 44, 51, 54	24	Overlapping predictions, more degraded glycans were predicted in this study
Bacteroides eggerthii DSM 20697 (483216.6)	0	0	0	0	0	0	0	0	0	-	11, 30, 44	-	Degraded glycans were predicted only in this study
Bacteroides finegoldii DSM 17565 (483215.6)	0	0	0	0	0	0	0	0	0	-	1, 11, 30, 44, 50, 51, 54	-	Degraded glycans were predicted only in this study
Bacteroides fragilis 3_1_12 (457424.5)	0	0	0.005	0.005	0.005	0	0.005	0	0	30, 50	1, 11, 44, 51, 54	24	Overlapping predictions, more degraded glycans were predicted in this study
Bacteroides intestinalis DSM 17393 (471870.8)	0	0	0	0	0	0	0	0	0	-	1, 11, 30, 44, 50, 51, 54	-	Degraded glycans were predicted only in this study
Bacteroides ovatus ATCC 8483 (411476.11)	0	0	0.0017	0.0017	0.0017	0	0.0017	0	0	30, 50	1, 11, 44, 51, 54	24	Overlapping predictions, more degraded glycans were predicted in this study
Bacteroides ovatus SD CC 2a (702444.3)	0	0	0.0025	0.0025	0.0025	0	0.0025	0	0	30, 50	1, 11, 44, 51, 54	24	Overlapping predictions, more degraded glycans were predicted in this study
Bacteroides ovatus SD CMC 3f (702443.3)	0	0	0.0017	0.0017	0.0017	0	0.0017	0	0	24, 30, 50	1, 11, 44, 51, 54	-	Overlapping predictions, more degraded glycans were predicted in this study
Bacteroides pectinophilus ATCC 43243 (483218.5)	0	0	0	0	0	0	0	0	0	-	-	-	No degraded glycans predicted in this study as by GlyDeR
Bacteroides plebeius DSM 17135 (484018.6)	0	0	0	0	0	0	0	0	0	-	1, 11, 30, 44, 50, 51, 54	-	Degraded glycans were predicted only in this study
Bacteroides sp. 1_1_6 (469586.3)	0	0	0.0017	0.0017	0.0017	0	0.0017	0	0	30, 50	1, 11, 44, 51, 54	24	Overlapping predictions, more degraded glycans were predicted in this study
Bacteroides sp. 20_3 (469591.4)	0	0	0.0025	0.0025	0.0025	0	0.0025	0	0	30, 50	1, 11, 44, 51, 54	24	Overlapping predictions, more degraded glycans were predicted in this study
Bacteroides sp. 2_1_16 (469587.3)	0	0	0.0025	0.0025	0.0025	0	0.0025	0	0	30, 50	1, 11, 44, 51, 54	24	Overlapping predictions, more degraded glycans were predicted in this study
Bacteroides sp. 2_1_22 (469588.3)	0	0	0.0008	0.0008	0.0008	0	0.0008	0	0	30, 50	1, 11, 44, 51, 54	24	Overlapping predictions, more degraded glycans were predicted in this study
Bacteroides sp. 2_1_33B (469589.3)	0	0	0.0008	0.0008	0.0008	0	0.0008	0	0	30, 50	1, 11, 44, 51, 54	24	Overlapping predictions, more degraded glycans were predicted in this study
Bacteroides sp. 2_1_7 (457388.5)	0	0	0.0017	0.0017	0.0017	0	0.0017	0	0	30, 50	1, 11, 44, 51, 54	24	Overlapping predictions, more degraded glycans were predicted in this study
Bacteroides sp. 2_2_4 (469590.5)	0	0	0.0008	0.0008	0.0008	0	0.0008	0	0	24, 30, 50	1, 11, 44, 51, 54	-	Overlapping predictions, more degraded glycans were predicted in this study
Bacteroides sp. 3_1_33FAA (457391.3)	0	0	0.0041	0.0041	0.0041	0	0.0041	0	0	30, 50	1, 11, 44, 51, 54	24	Overlapping predictions, more degraded glycans were predicted in this study
Bacteroides sp. 3_2_5 (457392.3)	0	0	0.0025	0.0025	0.0025	0	0.0025	0	0	30, 50	1, 11, 44, 51, 54	24	Overlapping predictions, more degraded glycans were predicted in this study
Bacteroides sp. 4_3_47FAA (457394.3)	0	0	0.0041	0.0041	0.0041	0	0.0041	0	0	30, 50	1, 11, 44, 51, 54	24	Overlapping predictions, more degraded glycans were predicted in this study
Bacteroides sp. 9_1_42FAA (457395.6)	0	0	0.0041	0.0041	0.0041	0	0.0041	0	0	30, 50	1, 11, 44, 51, 54	24	Overlapping predictions, more degraded glycans were predicted in this study
Bacteroides sp. D1 (556258.5)	0	0	0.0025	0.0025	0.0025	0	0.0025	0	0	30, 50	1, 11, 44, 51, 54	24	Overlapping predictions, more degraded glycans were predicted in this study
Bacteroides sp. D2 (556259.3)	0	0	0.0017	0.0017	0.0017	0	0.0017	0	0	30, 50	1, 11, 44, 51, 54	24	Overlapping predictions, more degraded glycans were predicted in this study
Bacteroides stercoris ATCC 43183 (449673.7)	0	0	0	0	0	0	0	0	0	-	1, 11, 30, 44, 50, 51, 54	-	Degraded glycans were predicted only in this study
Bacteroides thetaiotaomicron VPI-5482 (226186.12)	0	0	0.0058	0.0058	0.0058	0	0.0058	0	0	30, 50	1, 11, 44, 51, 54	24	Overlapping predictions, more degraded glycans were predicted in this study
Bacteroides uniformis ATCC 8492 (411479.10)	0	0	0	0	0	0	0	0	0	-	1, 11, 30, 44, 50, 51, 54	-	Degraded glycans were predicted only in this study
Bacteroides vulgatus PC510 (702446.3)	0	0	0.0091	0.0091	0.0091	0	0.0091	0	0	30, 50	1, 11, 44, 51, 54	24	Overlapping predictions, more degraded glycans were predicted in this study
Bacteroides xylanisolvens SD CC 1b (702447.3)	0	0	0.0025	0.0025	0.0025	0	0.0025	0	0	30, 50	1, 11, 44, 51, 54	24	Overlapping predictions, more degraded glycans were predicted in this study
Bifidobacterium adolescentis L2-32 (411481.5)	0	0	0	0	0	0	0	0	0	-	11, 44	-	Degraded glycans were predicted only in this study
Bifidobacterium angulatum DSM 20098 = JCM 7096 (518635.7)	0	0	0	0	0	0	0	0	0	-	11, 44	-	Degraded glycans were predicted only in this study
Bifidobacterium bifidum NCIMB 41171 (398513.5)	0.0444	0.0444	0.0471	0.0471	0.0471	0.0444	0.0471	0.0444	0.0444	1, 11, 44, 51, 54	-	24, 30, 50	Overlapping predictions, more degraded glycans were predicted by GlyDeR
Bifidobacterium breve DSM 20213 = JCM 1192 (518634.7)	0	0	0	0	0	0	0	0	0	-	1, 11, 44, 51, 54	-	Degraded glycans were predicted only in this study
Bifidobacterium catenulatum DSM 16992 = JCM 1194 (566552.6)	0	0	0	0	0	0	0	0	0	-	11, 44	-	Degraded glycans were predicted only in this study
Bifidobacterium dentium ATCC 27678 (473819.7)	0	0	0	0	0	0	0	0	0	-	-	-	No degraded glycans predicted in this study as by GlyDeR
Bifidobacterium gallicum DSM 20093 (561180.4)	0	0	0	0	0	0	0	0	0	-	11, 44	-	Degraded glycans were predicted only in this study
Bifidobacterium longum subsp. infantis ATCC 15697 = JCM 1222 (391904.8)	0	0	0	0	0	0	0	0	0	-	1, 11, 30, 44, 50, 51, 54	-	Degraded glycans were predicted only in this study
Bifidobacterium longum subsp. infantis ATCC 55813 (548480.3)	0.0222	0.0222	0.0222	0.0222	0.0222	0.0222	0.0222	0.0222	0.0222	11, 44	-	1, 24, 30, 50, 51, 54	Overlapping predictions, more degraded glycans were predicted by GlyDeR
Bifidobacterium longum subsp. infantis CCUG 52486 (537937.5)	0.0222	0.0222	0.0222	0.0222	0.0222	0.0222	0.0222	0.0222	0.0222	11, 44	-	1, 24, 30, 50, 51, 54	Overlapping predictions, more degraded glycans were predicted by GlyDeR
Bifidobacterium pseudocatenulatum DSM 20438 = JCM 1200 (547043.8)	0	0	0	0	0	0	0	0	0	-	11, 44	-	Degraded glycans were predicted only in this study
Blautia hansenii DSM 20583 (537007.6)	0	0	0	0	0	0	0	0	0	-	1, 50	-	Degraded glycans were predicted only in this study
Blautia hydrogenotrophica DSM 10507 (476272.5)	0	0	0	0	0	0	0	0	0	-	11, 44	-	Degraded glycans were predicted only in this study
Bryantella formatexigens DSM 14469 (478749.5)	0	0	0	0	0	0	0	0	0	-	1, 11, 44, 51, 54	-	Degraded glycans were predicted only in this study
Burkholderiales bacterium 1_1_47 (469610.4)	0	0	0	0	0	0	0	0	0	-	-	-	No degraded glycans predicted in this study as by GlyDeR
Butyrivibrio crossotus DSM 2876 (511680.4)	0	0	0	0	0	0	0	0	0	-	-	-	No degraded glycans predicted in this study as by GlyDeR
Campylobacter coli JV20 (864566.3)	0	0	0	0	0	0	0	0	0	-	-	-	No degraded glycans predicted in this study as by GlyDeR
Campylobacter upsaliensis JV21 (888826.3)	0	0	0	0	0	0	0	0	0	-	-	-	No degraded glycans predicted in this study as by GlyDeR
Catenibacterium mitsuokai DSM 15897 (451640.5)	0	0	0	0	0	0	0	0	0	-	11, 44	-	Degraded glycans were predicted only in this study
Citrobacter sp. 30_2 (469595.3)	0	0	0	0	0	0	0	0	0	-	11, 44	-	Degraded glycans were predicted only in this study
Citrobacter youngae ATCC 29220 (500640.5)	0	0	0	0	0	0	0	0	0	-	-	-	No degraded glycans predicted in this study as by GlyDeR
Clostridiales bacterium 1_7_47FAA (457421.5)	0	0	0	0	0	0	0	0	0	-	11, 44	-	Degraded glycans were predicted only in this study
Clostridium asparagiforme DSM 15981 (518636.5)	0	0	0	0	0	0	0	0	0	-	11, 44	-	Degraded glycans were predicted only in this study
Clostridium bartlettii DSM 16795 (445973.7)	0	0	0	0	0	0	0	0	0	-	11	-	Degraded glycans were predicted only in this study
Clostridium bolteae ATCC BAA-613 (411902.9)	0	0	0	0	0	0	0	0	0	-	11, 44	-	Degraded glycans were predicted only in this study
Clostridium difficile NAP07 (525258.3)	0	0	0	0	0	0	0	0	0	-	1	-	Degraded glycans were predicted only in this study
Clostridium difficile NAP08 (525259.3)	0	0	0	0	0	0	0	0	0	-	1	-	Degraded glycans were predicted only in this study
Clostridium hiranonis DSM 13275 (500633.7)	0	0	0	0	0	0	0	0	0	-	11	-	Degraded glycans were predicted only in this study
Clostridium hylemonae DSM 15053 (553973.6)	0	0	0	0	0	0	0	0	0	-	1	-	Degraded glycans were predicted only in this study
Clostridium leptum DSM 753 (428125.8)	0	0	0	0	0	0	0	0	0	-	11, 30, 44	-	Degraded glycans were predicted only in this study
Clostridium methylpentosum DSM 5476 (537013.3)	0	0	0	0	0	0	0	0	0	-	-	-	No degraded glycans predicted in this study as by GlyDeR
Clostridium nexile DSM 1787 (500632.7)	0	0	0	0	0	0	0	0	0	-	1, 11, 30, 44, 50, 51, 54	-	Degraded glycans were predicted only in this study
Clostridium ramosum DSM 1402 (445974.6)	0	0	0	0	0	0	0	0	0	-	1, 11, 44, 51, 54	-	Degraded glycans were predicted only in this study
Clostridium scindens ATCC 35704 (411468.9)	0	0	0	0	0	0	0	0	0	-	1, 50	-	Degraded glycans were predicted only in this study
Clostridium sp. 7_2_43FAA (457396.3)	0	0	0	0	0	0	0	0	0	-	1, 11, 44, 51, 54	-	Degraded glycans were predicted only in this study
Clostridium sp. HGF2 (908340.3)	0	0	0	0	0	0	0	0	0	-	-	-	No degraded glycans predicted in this study as by GlyDeR
Clostridium sp. L2-50 (411489.7)	0	0	0	0	0	0	0	0	0	-	11, 44	-	Degraded glycans were predicted only in this study
Clostridium sp. M62/1 (411486.3)	0	0	0	0	0	0	0	0	0	-	11	-	Degraded glycans were predicted only in this study
Clostridium sp. SS2/1 (411484.7)	0	0	0	0	0	0	0	0	0	-	11, 44	-	Degraded glycans were predicted only in this study
Clostridium spiroforme DSM 1552 (428126.7)	0	0	0	0	0	0	0	0	0	-	11, 24, 30, 44	-	Degraded glycans were predicted only in this study
Clostridium sporogenes ATCC 15579 (471871.7)	0	0	0	0	0	0	0	0	0	-	1	-	Degraded glycans were predicted only in this study
Collinsella aerofaciens ATCC 25986 (411903.6)	0	0	0	0	0	0	0	0	0	-	-	-	No degraded glycans predicted in this study as by GlyDeR
Collinsella intestinalis DSM 13280 (521003.7)	0	0	0	0	0	0	0	0	0	-	1, 11	-	Degraded glycans were predicted only in this study
Collinsella stercoris DSM 13279 (445975.6)	0	0	0	0	0	0	0	0	0	-	11, 24, 30, 44	-	Degraded glycans were predicted only in this study
Coprococcus comes ATCC 27758 (470146.3)	0	0	0	0	0	0	0	0	0	-	-	-	No degraded glycans predicted in this study as by GlyDeR
Coprococcus eutactus ATCC 27759 (411474.6)	0	0	0	0	0	0	0	0	0	-	11, 44	-	Degraded glycans were predicted only in this study
Desulfovibrio piger ATCC 29098 (411464.8)	0	0	0	0	0	0	0	0	0	-	-	-	No degraded glycans predicted in this study as by GlyDeR
Desulfovibrio sp. 3_1_syn3 (457398.5)	0	0	0	0	0	0	0	0	0	-	11	-	Degraded glycans were predicted only in this study
Dorea formicigenerans ATCC 27755 (411461.4)	0	0	0	0	0	0	0	0	0	-	1, 11, 44, 51, 54	-	Degraded glycans were predicted only in this study
Dorea longicatena DSM 13814 (411462.6)	0	0	0	0	0	0	0	0	0	-	-	-	No degraded glycans predicted in this study as by GlyDeR
Enterobacter cancerogenus ATCC 35316 (500639.8)	0	0	0	0	0	0	0	0	0	-	11, 44	-	Degraded glycans were predicted only in this study
Enterococcus faecalis TX0104 (491074.3)	0.0222	0.0222	0.0222	0.0222	0.0222	0.0222	0.0222	0.0222	0.0222	11, 44	-	1, 24, 30, 50, 51, 54	Overlapping predictions, more degraded glycans were predicted by GlyDeR
Enterococcus faecalis TX1322 (525278.3)	0.0222	0.0222	0.0222	0.0222	0.0222	0.0222	0.0222	0.0222	0.0222	11, 44	-	1, 24, 30, 50, 51, 54	Overlapping predictions, more degraded glycans were predicted by GlyDeR
Enterococcus faecalis TX2134 (749518.3)	0.0444	0.0444	0.0444	0.0444	0.0444	0.0444	0.0444	0.0444	0.0444	11, 44	-	1, 24, 30, 50, 51, 54	Overlapping predictions, more degraded glycans were predicted by GlyDeR
Enterococcus faecium TX1330 (525279.3)	0	0	0	0	0	0	0	0	0	-	-	-	No degraded glycans predicted in this study as by GlyDeR
Erysipelotrichaceae bacterium 3_1_53 (658659.3)	0	0	0	0	0	0	0	0	0	-	-	-	No degraded glycans predicted in this study as by GlyDeR
Escherichia coli MS 107-1 (679207.4)	0	0	0	0	0	0	0	0	0	-	-	-	No degraded glycans predicted in this study as by GlyDeR
Escherichia coli MS 115-1 (749537.3)	0	0	0	0	0	0	0	0	0	-	-	-	No degraded glycans predicted in this study as by GlyDeR
Escherichia coli MS 116-1 (749538.3)	0	0	0	0	0	0	0	0	0	-	-	-	No degraded glycans predicted in this study as by GlyDeR
Escherichia coli MS 119-7 (679206.4)	0	0	0	0	0	0	0	0	0	-	-	-	No degraded glycans predicted in this study as by GlyDeR
Escherichia coli MS 124-1 (679205.4)	0	0	0	0	0	0	0	0	0	-	-	-	No degraded glycans predicted in this study as by GlyDeR
Escherichia coli MS 145-7 (679204.3)	0	0	0	0	0	0	0	0	0	-	-	-	No degraded glycans predicted in this study as by GlyDeR
Escherichia coli MS 146-1 (749540.3)	0	0	0	0	0	0	0	0	0	-	-	-	No degraded glycans predicted in this study as by GlyDeR
Escherichia coli MS 175-1 (749544.3)	0	0	0	0	0	0	0	0	0	-	-	-	No degraded glycans predicted in this study as by GlyDeR
Escherichia coli MS 182-1 (749545.3)	0	0	0	0	0	0	0	0	0	-	-	-	No degraded glycans predicted in this study as by GlyDeR
Escherichia coli MS 185-1 (749546.3)	0	0	0	0	0	0	0	0	0	-	-	-	No degraded glycans predicted in this study as by GlyDeR
Escherichia coli MS 187-1 (749547.3)	0	0	0	0	0	0	0	0	0	-	-	-	No degraded glycans predicted in this study as by GlyDeR
Escherichia coli MS 196-1 (749548.3)	0	0	0	0	0	0	0	0	0	-	-	-	No degraded glycans predicted in this study as by GlyDeR
Escherichia coli MS 198-1 (749549.3)	0	0	0	0	0	0	0	0	0	-	-	-	No degraded glycans predicted in this study as by GlyDeR
Escherichia coli MS 200-1 (749550.3)	0	0	0	0	0	0	0	0	0	-	-	-	No degraded glycans predicted in this study as by GlyDeR
Escherichia coli MS 21-1 (749527.3)	0	0	0	0	0	0	0	0	0	-	-	-	No degraded glycans predicted in this study as by GlyDeR
Escherichia coli MS 45-1 (749528.3)	0	0	0	0	0	0	0	0	0	-	-	-	No degraded glycans predicted in this study as by GlyDeR
Escherichia coli MS 69-1 (749531.3)	0	0	0	0	0	0	0	0	0	-	-	-	No degraded glycans predicted in this study as by GlyDeR
Escherichia coli MS 78-1 (749532.3)	0	0	0	0	0	0	0	0	0	-	-	-	No degraded glycans predicted in this study as by GlyDeR
Escherichia coli MS 84-1 (749533.3)	0	0	0	0	0	0	0	0	0	-	-	-	No degraded glycans predicted in this study as by GlyDeR
Escherichia coli SE11 (409438.11)	0	0	0	0	0	0	0	0	0	-	-	-	No degraded glycans predicted in this study as by GlyDeR
Escherichia sp. 1_1_43 (457400.3)	0	0	0	0	0	0	0	0	0	-	-	-	No degraded glycans predicted in this study as by GlyDeR
Escherichia sp. 3_2_53FAA (469598.5)	0	0	0	0	0	0	0	0	0	-	-	-	No degraded glycans predicted in this study as by GlyDeR
Escherichia sp. 4_1_40B (457401.3)	0	0	0	0	0	0	0	0	0	-	-	-	No degraded glycans predicted in this study as by GlyDeR
Eubacterium biforme DSM 3989 (518637.5)	0	0	0	0	0	0	0	0	0	-	-	-	No degraded glycans predicted in this study as by GlyDeR
Eubacterium dolichum DSM 3991 (428127.7)	0	0	0	0	0	0	0	0	0	-	11, 44	-	Degraded glycans were predicted only in this study
Eubacterium hallii DSM 3353 (411469.3)	0	0	0	0	0	0	0	0	0	-	11, 44	-	Degraded glycans were predicted only in this study
Eubacterium siraeum DSM 15702 (428128.7)	0	0	0	0	0	0	0	0	0	-	11, 30, 44	-	Degraded glycans were predicted only in this study
Eubacterium ventriosum ATCC 27560 (411463.4)	0	0	0	0	0	0	0	0	0	-	-	-	No degraded glycans predicted in this study as by GlyDeR
Faecalibacterium cf. prausnitzii KLE1255 (748224.3)	0	0	0	0	0	0	0	0	0	-	-	-	No degraded glycans predicted in this study as by GlyDeR
Faecalibacterium prausnitzii A2-165 (411483.3)	0	0	0	0	0	0	0	0	0	-	11, 44	-	Degraded glycans were predicted only in this study
Faecalibacterium prausnitzii M21/2 (411485.10)	0	0	0	0	0	0	0	0	0	-	-	-	No degraded glycans predicted in this study as by GlyDeR
Fusobacterium gonidiaformans ATCC 25563 (469615.3)	0	0	0	0	0	0	0	0	0	-	-	-	No degraded glycans predicted in this study as by GlyDeR
Fusobacterium mortiferum ATCC 9817 (469616.3)	0	0	0	0	0	0	0	0	0	-	-	-	No degraded glycans predicted in this study as by GlyDeR
Fusobacterium sp. 1_1_41FAA (469621.3)	0	0	0	0	0	0	0	0	0	-	-	-	No degraded glycans predicted in this study as by GlyDeR
Fusobacterium sp. 2_1_31 (469599.3)	0	0	0	0	0	0	0	0	0	-	-	-	No degraded glycans predicted in this study as by GlyDeR
Fusobacterium sp. 3_1_27 (469602.3)	0	0	0	0	0	0	0	0	0	-	-	-	No degraded glycans predicted in this study as by GlyDeR
Fusobacterium sp. 3_1_33 (469603.3)	0	0	0	0	0	0	0	0	0	-	-	-	No degraded glycans predicted in this study as by GlyDeR
Fusobacterium sp. 3_1_5R (469605.3)	0	0	0	0	0	0	0	0	0	-	-	-	No degraded glycans predicted in this study as by GlyDeR
Fusobacterium sp. 4_1_13 (469606.3)	0	0	0	0	0	0	0	0	0	-	-	-	No degraded glycans predicted in this study as by GlyDeR
Fusobacterium sp. 7_1 (457405.3)	0	0	0	0	0	0	0	0	0	-	-	-	No degraded glycans predicted in this study as by GlyDeR
Fusobacterium sp. D11 (556264.3)	0	0	0	0	0	0	0	0	0	-	-	-	No degraded glycans predicted in this study as by GlyDeR
Fusobacterium sp. D12 (556263.3)	0	0	0	0	0	0	0	0	0	-	-	-	No degraded glycans predicted in this study as by GlyDeR
Fusobacterium ulcerans ATCC 49185 (469617.3)	0	0	0	0	0	0	0	0	0	-	-	-	No degraded glycans predicted in this study as by GlyDeR
Fusobacterium varium ATCC 27725 (469618.3)	0	0	0	0	0	0	0	0	0	-	-	-	No degraded glycans predicted in this study as by GlyDeR
Helicobacter bilis ATCC 43879 (613026.4)	0	0	0	0	0	0	0	0	0	-	-	-	No degraded glycans predicted in this study as by GlyDeR
Helicobacter canadensis MIT 98-5491 (Prj:30719) (537970.9)	0	0	0	0	0	0	0	0	0	-	-	-	No degraded glycans predicted in this study as by GlyDeR
Helicobacter cinaedi CCUG 18818 (537971.5)	0	0	0	0	0	0	0	0	0	-	-	-	No degraded glycans predicted in this study as by GlyDeR
Helicobacter pullorum MIT 98-5489 (537972.5)	0	0	0	0	0	0	0	0	0	-	-	-	No degraded glycans predicted in this study as by GlyDeR
Helicobacter winghamensis ATCC BAA-430 (556267.4)	0	0	0	0	0	0	0	0	0	-	-	-	No degraded glycans predicted in this study as by GlyDeR
Holdemania filiformis DSM 12042 (545696.5)	0	0	0	0	0	0	0	0	0	-	11, 30, 44	-	Degraded glycans were predicted only in this study
Klebsiella sp. 1_1_55 (469608.3)	0	0	0	0	0	0	0	0	0	-	-	-	No degraded glycans predicted in this study as by GlyDeR
Lactobacillus acidophilus ATCC 4796 (525306.3)	0	0	0	0	0	0	0	0	0	-	-	-	No degraded glycans predicted in this study as by GlyDeR
Lactobacillus amylolyticus DSM 11664 (585524.3)	0	0	0	0	0	0	0	0	0	-	11	-	Degraded glycans were predicted only in this study
Lactobacillus antri DSM 16041 (525309.3)	0	0	0	0	0	0	0	0	0	-	-	-	No degraded glycans predicted in this study as by GlyDeR
Lactobacillus brevis subsp. gravesensis ATCC 27305 (525310.3)	0	0	0	0	0	0	0	0	0	-	11, 44	-	Degraded glycans were predicted only in this study
Lactobacillus buchneri ATCC 11577 (525318.3)	0	0	0	0	0	0	0	0	0	-	11, 44	-	Degraded glycans were predicted only in this study
Lactobacillus helveticus DSM 20075 (585520.4)	0	0	0	0	0	0	0	0	0	-	-	-	No degraded glycans predicted in this study as by GlyDeR
Lactobacillus hilgardii ATCC 8290 (525327.3)	0	0	0	0	0	0	0	0	0	-	11, 44	-	Degraded glycans were predicted only in this study
Lactobacillus paracasei subsp. paracasei 8700:2 (537973.8)	0	0	0	0	0	0	0	0	0	-	11	-	Degraded glycans were predicted only in this study
Lactobacillus paracasei subsp. paracasei ATCC 25302 (525337.3)	0	0	0	0	0	0	0	0	0	-	11	-	Degraded glycans were predicted only in this study
Lactobacillus plantarum subsp. plantarum ATCC 14917 (525338.3)	0	0	0	0	0	0	0	0	0	-	-	-	No degraded glycans predicted in this study as by GlyDeR
Lactobacillus reuteri CF48-3A (525341.3)	0	0	0	0	0	0	0	0	0	-	-	-	No degraded glycans predicted in this study as by GlyDeR
Lactobacillus reuteri F275 (299033.6)	0	0	0	0	0	0	0	0	0	-	-	-	No degraded glycans predicted in this study as by GlyDeR
Lactobacillus reuteri MM2-3 (585517.3)	0	0	0	0	0	0	0	0	0	-	-	-	No degraded glycans predicted in this study as by GlyDeR
Lactobacillus reuteri MM4-1A (548485.3)	0	0	0	0	0	0	0	0	0	-	-	-	No degraded glycans predicted in this study as by GlyDeR
Lactobacillus reuteri SD2112 (491077.3)	0	0	0	0	0	0	0	0	0	-	-	-	No degraded glycans predicted in this study as by GlyDeR
Lactobacillus rhamnosus GG (Prj:40637) (568703.30)	0	0	0	0	0	0	0	0	0	-	11	-	Degraded glycans were predicted only in this study
Lactobacillus rhamnosus LMS2-1 (525361.3)	0	0	0	0	0	0	0	0	0	-	-	-	No degraded glycans predicted in this study as by GlyDeR
Lactobacillus ruminis ATCC 25644 (525362.3)	0	0	0	0	0	0	0	0	0	-	11, 44	-	Degraded glycans were predicted only in this study
Lactobacillus ultunensis DSM 16047 (525365.3)	0	0	0	0	0	0	0	0	0	-	-	-	No degraded glycans predicted in this study as by GlyDeR
Leuconostoc mesenteroides subsp. cremoris ATCC 19254 (586220.3)	0	0	0	0	0	0	0	0	0	-	-	-	No degraded glycans predicted in this study as by GlyDeR
Listeria grayi DSM 20601 (525367.9)	0	0	0	0	0	0	0	0	0	-	-	-	No degraded glycans predicted in this study as by GlyDeR
Mitsuokella multacida DSM 20544 (500635.8)	0	0	0	0	0	0	0	0	0	-	11, 44	-	Degraded glycans were predicted only in this study
Mollicutes bacterium D7 (556270.3)	0	0	0	0	0	0	0	0	0	-	1, 11, 44, 51, 54	-	Degraded glycans were predicted only in this study
Oxalobacter formigenes HOxBLS (556268.6)	0	0	0	0	0	0	0	0	0	-	-	-	No degraded glycans predicted in this study as by GlyDeR
Oxalobacter formigenes OXCC13 (556269.4)	0	0	0	0	0	0	0	0	0	-	-	-	No degraded glycans predicted in this study as by GlyDeR
Parabacteroides johnsonii DSM 18315 (537006.5)	0	0	0	0	0	0	0	0	0	-	1, 11, 30, 44, 50, 51, 54	-	Degraded glycans were predicted only in this study
Parabacteroides merdae ATCC 43184 (411477.4)	0	0	0	0	0	0	0	0	0	-	1, 11, 30, 44, 50, 51, 54	-	Degraded glycans were predicted only in this study
Parabacteroides sp. D13 (563193.3)	0	0	0.0008	0.0008	0.0008	0	0.0008	0	0	30, 50	1, 11, 44, 51, 54	24	Overlapping predictions, more degraded glycans were predicted in this study
Parvimonas micra ATCC 33270 (411465.10)	0	0	0	0	0	0	0	0	0	-	-	-	No degraded glycans predicted in this study as by GlyDeR
Pediococcus acidilactici 7_4 (563194.3)	0	0	0	0	0	0	0	0	0	-	-	-	No degraded glycans predicted in this study as by GlyDeR
Pediococcus acidilactici DSM 20284 (862514.3)	0	0	0	0	0	0	0	0	0	-	1, 50	-	Degraded glycans were predicted only in this study
Prevotella copri DSM 18205 (537011.5)	0	0	0	0	0	0	0	0	0	-	11, 44	-	Degraded glycans were predicted only in this study
Prevotella salivae DSM 15606 (888832.3)	0	0	0	0	0	0	0	0	0	-	1, 11, 30, 44, 50, 51, 54	-	Degraded glycans were predicted only in this study
Proteus penneri ATCC 35198 (471881.3)	0	0	0	0	0	0	0	0	0	-	-	-	No degraded glycans predicted in this study as by GlyDeR
Providencia rettgeri DSM 1131 (521000.6)	0	0	0	0	0	0	0	0	0	-	11	-	Degraded glycans were predicted only in this study
Providencia rustigianii DSM 4541 (500637.6)	0	0	0	0	0	0	0	0	0	-	-	-	No degraded glycans predicted in this study as by GlyDeR
Providencia stuartii ATCC 25827 (471874.6)	0	0	0	0	0	0	0	0	0	-	11	-	Degraded glycans were predicted only in this study
Ralstonia sp. 5_7_47FAA (658664.3)	0	0	0	0	0	0	0	0	0	-	-	-	No degraded glycans predicted in this study as by GlyDeR
Roseburia intestinalis L1-82 (536231.5)	0	0	0	0	0	0	0	0	0	-	11, 30, 44	-	Degraded glycans were predicted only in this study
Ruminococcus bromii L2-63 (657321.5)	0	0	0	0	0	0	0	0	0	-	11	-	Degraded glycans were predicted only in this study
Ruminococcus gnavus ATCC 29149 (411470.6)	0	0	0	0	0	0	0	0	0	-	1, 50	-	Degraded glycans were predicted only in this study
Ruminococcus lactaris ATCC 29176 (471875.6)	0	0	0	0	0	0	0	0	0	-	1, 11, 30, 44, 50, 51, 54	-	Degraded glycans were predicted only in this study
Ruminococcus obeum ATCC 29174 (411459.7)	0	0	0	0	0	0	0	0	0	-	-	-	No degraded glycans predicted in this study as by GlyDeR
Ruminococcus torques ATCC 27756 (411460.6)	0	0	0	0	0	0	0	0	0	-	1, 11, 24, 30, 44, 50, 51, 54	-	Degraded glycans were predicted only in this study
Streptococcus infantarius subsp. infantarius ATCC BAA-102 (471872.6)	0	0	0	0	0	0	0	0	0	-	-	-	No degraded glycans predicted in this study as by GlyDeR
Streptococcus sp. 2_1_36FAA (469609.3)	0	0	0	0	0	0	0	0	0	-	11, 30, 44	-	Degraded glycans were predicted only in this study
Subdoligranulum variabile DSM 15176 (411471.5)	0	0	0	0	0	0	0	0	0	-	11, 44	-	Degraded glycans were predicted only in this study
Turicibacter sp. PC909 (702450.3)	0	0	0	0	0	0	0	0	0	-	11, 30, 44	-	Degraded glycans were predicted only in this study
Veillonella sp. 3_1_44 (457416.3)	0	0	0	0	0	0	0	0	0	-	11	-	Degraded glycans were predicted only in this study
Veillonella sp. 6_1_27 (450749.3)	0	0	0	0	0	0	0	0	0	-	11	-	Degraded glycans were predicted only in this study
Weissella paramesenteroides ATCC 33313 (585506.3)	0	0	0	0	0	0	0	0	0	-	-	-	No degraded glycans predicted in this study as by GlyDeR
