# Supplementary material for: Comparative Genomic Analysis of the Human Gut Microbiome Reveals a Broad Distribution of Metabolic Pathways for the Degradation of Host-Synthetized Mucin Glycans and Utilization of Mucin-Derived Monosaccharides
Source: Front Genet. 2017 Aug 29;8:111. doi: 10.3389/fgene.2017.00111 (PMC5583593; doi:10.3389/fgene.2017.00111)
Supplement: Supplementary file 15 [file Table15.XLSX]

## Sheet: Table S15
Table S15. Mutualistic glycan-cleavage pairs of the HGM organisms. Only organisms able to form mutualistic pairs are shown. 1Numbers of glycan structures correspond to that in Supplementary Figure S11. Lists of glycans are shown only for the cases of mutualistic pairs.
	Abiotrophia defectiva ATCC 49176	Actinomyces odontolyticus ATCC 17982	Actinomyces sp. HPA0247	Akkermansia muciniphila ATCC BAA-835	Alistipes indistinctus YIT 12060	Alistipes shahii WAL 8301	Anaerostipes caccae DSM 14662	Anaerostipes hadrus DSM 3319	Anaerostipes sp. 3_2_56FAA	Bacillus smithii 7_3_47FAA	Bacillus subtilis 168	Bacteroides caccae ATCC 43185	Bacteroides capillosus ATCC 29799	Bacteroides cellulosilyticus DSM 14838	Bacteroides clarus YIT 12056	Bacteroides coprocola DSM 17136	Bacteroides coprophilus DSM 18228	Bacteroides dorei DSM 17855	Bacteroides eggerthii 1_2_48FAA	Bacteroides eggerthii DSM 20697	Bacteroides finegoldii DSM 17565	Bacteroides fluxus YIT 12057	Bacteroides fragilis 3_1_12	Bacteroides fragilis 638R	Bacteroides fragilis NCTC 9343	Bacteroides fragilis YCH46	Bacteroides intestinalis DSM 17393	Bacteroides ovatus 3_8_47FAA	Bacteroides ovatus ATCC 8483	Bacteroides ovatus SD CC 2a	Bacteroides plebeius DSM 17135	Bacteroides sp. 1_1_14	Bacteroides sp. 1_1_30	Bacteroides sp. 1_1_6	Bacteroides sp. 20_3	Bacteroides sp. 2_1_16	Bacteroides sp. 2_1_22	Bacteroides sp. 2_1_33B	Bacteroides sp. 2_1_56FAA	Bacteroides sp. 2_1_7	Bacteroides sp. 3_1_19	Bacteroides sp. 3_1_33FAA	Bacteroides sp. 3_1_40A	Bacteroides sp. 3_2_5	Bacteroides sp. 4_1_36	Bacteroides sp. 4_3_47FAA	Bacteroides sp. 9_1_42FAA	Bacteroides sp. D1	Bacteroides sp. D2
Abiotrophia defectiva ATCC 49176	#
Actinomyces odontolyticus ATCC 17982		#	31, 34, 35, 36, 42, 56		2, 3, 4, 5, 10, 18, 48, 49, 50, 51, 52, 53, 54		2	2, 3, 4, 5, 10, 18, 22, 23, 25, 26, 27, 28, 30, 31, 32, 33, 34, 35, 36, 40, 42, 48, 49, 50, 51, 52, 53, 54, 55, 56	2	2	2, 3, 4, 5, 10, 18, 22, 23, 25, 26, 27, 28, 30, 31, 32, 33, 34, 35, 36, 40, 42, 48, 49, 50, 51, 52, 53, 54, 55, 56		2, 3, 4, 5, 10, 18, 22, 23, 25, 26, 27, 28, 30, 31, 32, 33, 34, 35, 36, 40, 42, 48, 49, 50, 51, 52, 53, 54, 55, 56	2, 3, 4, 5, 10, 18, 48, 49, 50, 51, 52, 53, 54					2, 3, 4, 5, 10, 18, 48, 49, 50, 51, 52, 53, 54	2, 3, 4, 5, 10, 18, 31, 34, 35, 36, 42, 48, 49, 50, 51, 52, 53, 54, 56																									2, 3, 4, 5, 10, 18, 48, 49, 50, 51, 52, 53, 54
Actinomyces sp. HPA0247		31, 34, 35, 36, 42, 56	#				31, 34, 35, 36, 42, 56		31, 34, 35, 36, 42, 56	31, 34, 35, 36, 42, 56	31, 34, 35, 36, 42, 56
Akkermansia muciniphila ATCC BAA-835				#
Alistipes indistinctus YIT 12060		2, 3, 4, 5, 10, 18, 48, 49, 50, 51, 52, 53, 54			#
Alistipes shahii WAL 8301						#
Anaerostipes caccae DSM 14662		2	31, 34, 35, 36, 42, 56				#													31, 34, 35, 36, 42, 56
Anaerostipes hadrus DSM 3319		2, 3, 4, 5, 10, 18, 22, 23, 25, 26, 27, 28, 30, 31, 32, 33, 34, 35, 36, 40, 42, 48, 49, 50, 51, 52, 53, 54, 55, 56						#
Anaerostipes sp. 3_2_56FAA		2	31, 34, 35, 36, 42, 56						#											31, 34, 35, 36, 42, 56
Bacillus smithii 7_3_47FAA		2	31, 34, 35, 36, 42, 56							#										31, 34, 35, 36, 42, 56
Bacillus subtilis 168		2, 3, 4, 5, 10, 18, 22, 23, 25, 26, 27, 28, 30, 31, 32, 33, 34, 35, 36, 40, 42, 48, 49, 50, 51, 52, 53, 54, 55, 56	31, 34, 35, 36, 42, 56								#									31, 34, 35, 36, 42, 56
Bacteroides caccae ATCC 43185												#
Bacteroides capillosus ATCC 29799		2, 3, 4, 5, 10, 18, 22, 23, 25, 26, 27, 28, 30, 31, 32, 33, 34, 35, 36, 40, 42, 48, 49, 50, 51, 52, 53, 54, 55, 56											#
Bacteroides cellulosilyticus DSM 14838		2, 3, 4, 5, 10, 18, 48, 49, 50, 51, 52, 53, 54												#
Bacteroides clarus YIT 12056															#
Bacteroides coprocola DSM 17136																#
Bacteroides coprophilus DSM 18228																	#
Bacteroides dorei DSM 17855																		#
Bacteroides eggerthii 1_2_48FAA		2, 3, 4, 5, 10, 18, 48, 49, 50, 51, 52, 53, 54																	#
Bacteroides eggerthii DSM 20697		2, 3, 4, 5, 10, 18, 31, 34, 35, 36, 42, 48, 49, 50, 51, 52, 53, 54, 56					31, 34, 35, 36, 42, 56		31, 34, 35, 36, 42, 56	31, 34, 35, 36, 42, 56	31, 34, 35, 36, 42, 56									#
Bacteroides finegoldii DSM 17565																					#
Bacteroides fluxus YIT 12057																						#
Bacteroides fragilis 3_1_12																							#
Bacteroides fragilis 638R																								#
Bacteroides fragilis NCTC 9343																									#
Bacteroides fragilis YCH46																										#
Bacteroides intestinalis DSM 17393																											#
Bacteroides ovatus 3_8_47FAA																												#
Bacteroides ovatus ATCC 8483																													#
Bacteroides ovatus SD CC 2a																														#
Bacteroides plebeius DSM 17135																															#
Bacteroides sp. 1_1_14																																#
Bacteroides sp. 1_1_30																																	#
Bacteroides sp. 1_1_6																																		#
Bacteroides sp. 20_3																																			#
Bacteroides sp. 2_1_16																																				#
Bacteroides sp. 2_1_22																																					#
Bacteroides sp. 2_1_33B																																						#
Bacteroides sp. 2_1_56FAA																																							#
Bacteroides sp. 2_1_7																																								#
Bacteroides sp. 3_1_19																																									#
Bacteroides sp. 3_1_33FAA																																										#
Bacteroides sp. 3_1_40A																																											#
Bacteroides sp. 3_2_5																																												#
Bacteroides sp. 4_1_36		2, 3, 4, 5, 10, 18, 48, 49, 50, 51, 52, 53, 54																																											#
Bacteroides sp. 4_3_47FAA																																														#
Bacteroides sp. 9_1_42FAA																																															#
Bacteroides sp. D1																																																#
Bacteroides sp. D2																																																	#
Bacteroides sp. D20
Bacteroides sp. D22
Bacteroides sp. HPS0048
Bacteroides stercoris ATCC 43183
Bacteroides thetaiotaomicron VPI-5482
Bacteroides uniformis ATCC 8492
Bacteroides vulgatus ATCC 8482
Bacteroides vulgatus PC510
Bacteroides xylanisolvens SD CC 1b
Bacteroides xylanisolvens XB1A
Barnesiella intestinihominis YIT 11860
Bifidobacterium adolescentis L2-32		2, 3, 4, 5, 10, 18, 22, 23, 25, 26, 27, 28, 30, 31, 32, 33, 34, 35, 36, 40, 42, 48, 49, 50, 51, 52, 53, 54, 55, 56	31, 34, 35, 36, 42, 56																	31, 34, 35, 36, 42, 56
Bifidobacterium angulatum DSM 20098		2, 3, 4, 5, 10, 18, 22, 23, 25, 26, 27, 28, 30, 31, 32, 33, 34, 35, 36, 40, 42, 48, 49, 50, 51, 52, 53, 54, 55, 56	31, 34, 35, 36, 42, 56																	31, 34, 35, 36, 42, 56
Bifidobacterium animalis AD011		2, 3, 4, 5, 10, 18, 22, 23, 25, 26, 27, 28, 30, 31, 32, 33, 34, 35, 36, 40, 42, 48, 49, 50, 51, 52, 53, 54, 55, 56	31, 34, 35, 36, 42, 56																	31, 34, 35, 36, 42, 56
Bifidobacterium bifidum NCIMB 41171	47	22, 23, 25, 26, 27, 28, 30, 31, 32, 33, 34, 35, 36, 40, 42, 47, 50, 55, 56	31, 34, 35, 36, 42, 47, 56		47, 50									50	47	47			47, 50	31, 34, 35, 36, 42, 47, 50, 56															47			47		47	47				47, 50
Bifidobacterium breve DSM 20213		22, 23, 25, 26, 27, 28, 30, 31, 32, 33, 34, 35, 36, 40, 42, 50, 55, 56	31, 34, 35, 36, 42, 56		50									50					50	31, 34, 35, 36, 42, 50, 56																									50
Bifidobacterium breve HPH0326		22, 23, 25, 26, 27, 28, 30, 31, 32, 33, 34, 35, 36, 40, 42, 50, 55, 56	31, 34, 35, 36, 42, 56		50									50					50	31, 34, 35, 36, 42, 50, 56																									50
Bifidobacterium catenulatum DSM 16992		2, 3, 4, 5, 10, 18, 22, 23, 25, 26, 27, 28, 30, 31, 32, 33, 34, 35, 36, 40, 42, 48, 49, 50, 51, 52, 53, 54, 55, 56	31, 34, 35, 36, 42, 56																	31, 34, 35, 36, 42, 56
Bifidobacterium dentium ATCC 27678		48, 49, 50, 52	31, 34, 35, 36, 42, 56				12, 13, 14, 23, 25, 26, 27, 28, 30, 31, 32, 33, 34, 35, 36, 39, 40, 42, 44, 45, 46, 55, 56	23, 25, 26, 27, 28, 30, 31, 32, 33, 34, 35, 36, 40, 42, 55, 56	12, 13, 14, 23, 25, 26, 27, 28, 30, 31, 32, 33, 34, 35, 36, 39, 40, 42, 44, 45, 46, 55, 56	12, 13, 14, 23, 25, 26, 27, 28, 30, 31, 32, 33, 34, 35, 36, 39, 40, 42, 44, 45, 46, 55, 56	23, 25, 26, 27, 28, 30, 31, 32, 33, 34, 35, 36, 40, 42, 55, 56		23, 25, 26, 27, 28, 30, 31, 32, 33, 34, 35, 36, 40, 42, 55, 56							31, 34, 35, 36, 42, 56
Bifidobacterium gallicum DSM 20093		2, 3, 4, 5, 10, 18, 22, 23, 25, 26, 27, 28, 30, 31, 32, 33, 34, 35, 36, 40, 42, 48, 49, 50, 51, 52, 53, 54, 55, 56	31, 34, 35, 36, 42, 56																	31, 34, 35, 36, 42, 56
Bifidobacterium longum 157F		2, 3, 4, 5, 10, 18, 22, 23, 25, 26, 27, 28, 30, 31, 32, 33, 34, 35, 36, 40, 42, 48, 49, 50, 51, 52, 53, 54, 55, 56	31, 34, 35, 36, 42, 56																	31, 34, 35, 36, 42, 56
Bifidobacterium longum 2-2B		2, 3, 4, 5, 10, 18, 22, 23, 25, 26, 27, 28, 30, 31, 32, 33, 34, 35, 36, 40, 42, 48, 49, 50, 51, 52, 53, 54, 55, 56	31, 34, 35, 36, 42, 56																	31, 34, 35, 36, 42, 56
Bifidobacterium longum 44B		2, 3, 4, 5, 10, 18, 22, 23, 25, 26, 27, 28, 30, 31, 32, 33, 34, 35, 36, 40, 42, 48, 49, 50, 51, 52, 53, 54, 55, 56	31, 34, 35, 36, 42, 56																	31, 34, 35, 36, 42, 56
Bifidobacterium longum ATCC 15697
Bifidobacterium longum ATCC 55813		2, 3, 4, 5, 10, 18, 22, 23, 25, 26, 27, 28, 30, 31, 32, 33, 34, 35, 36, 40, 42, 48, 49, 50, 51, 52, 53, 54, 55, 56	31, 34, 35, 36, 42, 56																	31, 34, 35, 36, 42, 56
Bifidobacterium longum CCUG 52486		2, 3, 4, 5, 10, 18, 22, 23, 25, 26, 27, 28, 30, 31, 32, 33, 34, 35, 36, 40, 42, 48, 49, 50, 51, 52, 53, 54, 55, 56	31, 34, 35, 36, 42, 56																	31, 34, 35, 36, 42, 56
Bifidobacterium longum DJO10A		2, 3, 4, 5, 10, 18, 22, 23, 25, 26, 27, 28, 30, 31, 32, 33, 34, 35, 36, 40, 42, 48, 49, 50, 51, 52, 53, 54, 55, 56	31, 34, 35, 36, 42, 56																	31, 34, 35, 36, 42, 56
Bifidobacterium longum F8		2, 3, 4, 5, 10, 18, 22, 23, 25, 26, 27, 28, 30, 31, 32, 33, 34, 35, 36, 40, 42, 48, 49, 50, 51, 52, 53, 54, 55, 56	31, 34, 35, 36, 42, 56																	31, 34, 35, 36, 42, 56
Bifidobacterium longum JCM 1217		2, 3, 4, 5, 10, 18, 22, 23, 25, 26, 27, 28, 30, 31, 32, 33, 34, 35, 36, 40, 42, 48, 49, 50, 51, 52, 53, 54, 55, 56	31, 34, 35, 36, 42, 56																	31, 34, 35, 36, 42, 56
Bifidobacterium longum NCC2705		2, 3, 4, 5, 10, 18, 22, 23, 25, 26, 27, 28, 30, 31, 32, 33, 34, 35, 36, 40, 42, 48, 49, 50, 51, 52, 53, 54, 55, 56	31, 34, 35, 36, 42, 56																	31, 34, 35, 36, 42, 56
Bifidobacterium pseudocatenulatum DSM 20438		2, 3, 4, 5, 10, 18, 22, 23, 25, 26, 27, 28, 30, 31, 32, 33, 34, 35, 36, 40, 42, 48, 49, 50, 51, 52, 53, 54, 55, 56	31, 34, 35, 36, 42, 56																	31, 34, 35, 36, 42, 56
Bifidobacterium sp. 12_1_47BFAA		2, 3, 4, 5, 10, 18, 22, 23, 25, 26, 27, 28, 30, 31, 32, 33, 34, 35, 36, 40, 42, 48, 49, 50, 51, 52, 53, 54, 55, 56	31, 34, 35, 36, 42, 56																	31, 34, 35, 36, 42, 56
Bilophila wadsworthia 3_1_6		2
Blautia hansenii DSM 20583			31, 34, 35, 36, 42, 56		2, 3, 4, 5, 10, 18, 51, 53, 54		2, 3, 4, 5, 10, 12, 13, 14, 18, 23, 25, 26, 27, 28, 30, 31, 32, 33, 34, 35, 36, 39, 40, 42, 44, 45, 46, 51, 53, 54, 55, 56	2, 3, 4, 5, 10, 18, 23, 25, 26, 27, 28, 30, 31, 32, 33, 34, 35, 36, 40, 42, 51, 53, 54, 55, 56	2, 3, 4, 5, 10, 12, 13, 14, 18, 23, 25, 26, 27, 28, 30, 31, 32, 33, 34, 35, 36, 39, 40, 42, 44, 45, 46, 51, 53, 54, 55, 56	2, 3, 4, 5, 10, 12, 13, 14, 18, 23, 25, 26, 27, 28, 30, 31, 32, 33, 34, 35, 36, 39, 40, 42, 44, 45, 46, 51, 53, 54, 55, 56	2, 3, 4, 5, 10, 18, 23, 25, 26, 27, 28, 30, 31, 32, 33, 34, 35, 36, 40, 42, 51, 53, 54, 55, 56		2, 3, 4, 5, 10, 18, 23, 25, 26, 27, 28, 30, 31, 32, 33, 34, 35, 36, 40, 42, 51, 53, 54, 55, 56	2, 3, 4, 5, 10, 18, 51, 53, 54					2, 3, 4, 5, 10, 18, 51, 53, 54	2, 3, 4, 5, 10, 18, 31, 34, 35, 36, 42, 51, 53, 54, 56																									2, 3, 4, 5, 10, 18, 51, 53, 54
Blautia hydrogenotrophica DSM 10507		2, 3, 4, 5, 10, 18, 22, 23, 25, 26, 27, 28, 30, 31, 32, 33, 34, 35, 36, 40, 42, 48, 49, 50, 51, 52, 53, 54, 55, 56
Bryantella formatexigens DSM 14469		22, 23, 25, 26, 27, 28, 30, 31, 32, 33, 34, 35, 36, 40, 42, 50, 55, 56	31, 34, 35, 36, 42, 56		50									50					50	31, 34, 35, 36, 42, 50, 56																									50
butyrate-producing bacterium SM4/1		2	31, 34, 35, 36, 42, 56																	31, 34, 35, 36, 42, 56
butyrate-producing bacterium SSC/2		2
Butyricicoccus pullicaecorum 1.2		2, 3, 4, 5, 10, 18, 22, 23, 25, 26, 27, 28, 30, 31, 32, 33, 34, 35, 36, 40, 42, 48, 49, 50, 51, 52, 53, 54, 55, 56	31, 34, 35, 36, 42, 56																	31, 34, 35, 36, 42, 56
Butyrivibrio crossotus DSM 2876		22, 48, 49, 50, 52					12, 13, 14, 39, 44, 45, 46		12, 13, 14, 39, 44, 45, 46	12, 13, 14, 39, 44, 45, 46
Butyrivibrio fibrisolvens 16/4		2, 3, 4, 5, 10, 18, 22, 23, 25, 26, 27, 28, 30, 31, 32, 33, 34, 35, 36, 40, 42, 48, 49, 50, 51, 52, 53, 54, 55, 56	31, 34, 35, 36, 42, 56																	31, 34, 35, 36, 42, 56
Catenibacterium mitsuokai DSM 15897		2, 3, 4, 5, 10, 18, 22, 23, 25, 26, 27, 28, 30, 31, 32, 33, 34, 35, 36, 40, 42, 48, 49, 50, 51, 52, 53, 54, 55, 56	31, 34, 35, 36, 42, 56																	31, 34, 35, 36, 42, 56
Cedecea davisae DSM 4568	6, 7, 8, 9, 15, 16, 17, 19, 20, 21, 24, 29, 37, 38, 41		6, 7, 8, 9, 15, 16, 17, 19, 20, 21, 24, 29, 31, 34, 35, 36, 37, 38, 41, 42, 56	6, 7, 8, 9, 15, 16, 17, 19, 20, 21, 24, 29, 37, 38, 41	15, 24, 29, 37, 38, 41	6, 7, 8, 9, 15, 16, 17, 19, 20, 21, 24, 29, 37, 38, 41						6, 7, 8, 9, 15, 16, 17, 19, 20, 21, 24, 29, 37, 38, 41		15, 24, 29, 37, 38, 41	6, 7, 8, 9, 15, 16, 17, 19, 20, 21, 24, 29, 37, 38, 41	6, 7, 8, 9, 15, 16, 17, 19, 20, 21, 24, 29, 37, 38, 41	6, 7, 8, 9, 15, 16, 17, 19, 20, 21, 24, 29, 37, 38, 41	6, 7, 8, 9, 15, 16, 17, 19, 20, 21, 24, 29, 37, 38, 41	15, 24, 29, 37, 38, 41	15, 24, 29, 31, 34, 35, 36, 37, 38, 41, 42, 56	6, 7, 8, 9, 15, 16, 17, 19, 20, 21, 24, 29, 37, 38, 41	6, 7, 8, 9, 15, 16, 17, 19, 20, 21, 24, 29, 37, 38, 41	6, 7, 8, 9, 15, 16, 17, 19, 20, 21, 24, 29, 37, 38, 41	6, 7, 8, 9, 15, 16, 17, 19, 20, 21, 24, 29, 37, 38, 41	6, 7, 8, 9, 15, 16, 17, 19, 20, 21, 24, 29, 37, 38, 41	6, 7, 8, 9, 15, 16, 17, 19, 20, 21, 24, 29, 37, 38, 41	6, 7, 8, 9, 15, 16, 17, 19, 20, 21, 24, 29, 37, 38, 41	6, 7, 8, 9, 15, 16, 17, 19, 20, 21, 24, 29, 37, 38, 41	6, 7, 8, 9, 15, 16, 17, 19, 20, 21, 24, 29, 37, 38, 41	6, 7, 8, 9, 15, 16, 17, 19, 20, 21, 24, 29, 37, 38, 41	6, 7, 8, 9, 15, 16, 17, 19, 20, 21, 24, 29, 37, 38, 41	6, 7, 8, 9, 15, 16, 17, 19, 20, 21, 24, 29, 37, 38, 41	6, 7, 8, 9, 15, 16, 17, 19, 20, 21, 24, 29, 37, 38, 41	6, 7, 8, 9, 15, 16, 17, 19, 20, 21, 24, 29, 37, 38, 41	6, 7, 8, 9, 15, 16, 17, 19, 20, 21, 24, 29, 37, 38, 41	6, 7, 8, 9, 15, 16, 17, 19, 20, 21, 24, 29, 37, 38, 41	6, 7, 8, 9, 15, 16, 17, 19, 20, 21, 24, 29, 37, 38, 41	6, 7, 8, 9, 15, 16, 17, 19, 20, 21, 24, 29, 37, 38, 41	6, 7, 8, 9, 15, 16, 17, 19, 20, 21, 24, 29, 37, 38, 41	6, 7, 8, 9, 15, 16, 17, 19, 20, 21, 24, 29, 37, 38, 41	6, 7, 8, 9, 15, 16, 17, 19, 20, 21, 24, 29, 37, 38, 41	6, 7, 8, 9, 15, 16, 17, 19, 20, 21, 24, 29, 37, 38, 41	6, 7, 8, 9, 15, 16, 17, 19, 20, 21, 24, 29, 37, 38, 41	6, 7, 8, 9, 15, 16, 17, 19, 20, 21, 24, 29, 37, 38, 41	15, 24, 29, 37, 38, 41	6, 7, 8, 9, 15, 16, 17, 19, 20, 21, 24, 29, 37, 38, 41	6, 7, 8, 9, 15, 16, 17, 19, 20, 21, 24, 29, 37, 38, 41	6, 7, 8, 9, 15, 16, 17, 19, 20, 21, 24, 29, 37, 38, 41	6, 7, 8, 9, 15, 16, 17, 19, 20, 21, 24, 29, 37, 38, 41
Citrobacter freundii 4_7_47CFAA	47	22, 48, 49, 50, 52	31, 34, 35, 36, 42, 47, 56		47		12, 13, 14, 39, 44, 45, 46		12, 13, 14, 39, 44, 45, 46	12, 13, 14, 39, 44, 45, 46					47	47			47	31, 34, 35, 36, 42, 47, 56															47			47		47	47				47
Citrobacter sp. 30_2		2, 3, 4, 5, 10, 18, 22, 23, 25, 26, 27, 28, 30, 31, 32, 33, 34, 35, 36, 40, 42, 48, 49, 50, 51, 52, 53, 54, 55, 56	31, 34, 35, 36, 42, 56																	31, 34, 35, 36, 42, 56
Citrobacter youngae ATCC 29220	47	22, 48, 49, 50, 52	31, 34, 35, 36, 42, 47, 56		47		12, 13, 14, 39, 44, 45, 46		12, 13, 14, 39, 44, 45, 46	12, 13, 14, 39, 44, 45, 46					47	47			47	31, 34, 35, 36, 42, 47, 56															47			47		47	47				47
Clostridiales bacterium 1_7_47FAA		2, 3, 4, 5, 10, 18, 22, 23, 25, 26, 27, 28, 30, 31, 32, 33, 34, 35, 36, 40, 42, 48, 49, 50, 51, 52, 53, 54, 55, 56	31, 34, 35, 36, 42, 56																	31, 34, 35, 36, 42, 56
Clostridium asparagiforme DSM 15981		2, 3, 4, 5, 10, 18, 22, 23, 25, 26, 27, 28, 30, 31, 32, 33, 34, 35, 36, 40, 42, 48, 49, 50, 51, 52, 53, 54, 55, 56	31, 34, 35, 36, 42, 56																	31, 34, 35, 36, 42, 56
Clostridium bartlettii DSM 16795		2
Clostridium bolteae 90A5		2, 3, 4, 5, 10, 18, 22, 23, 25, 26, 27, 28, 30, 31, 32, 33, 34, 35, 36, 40, 42, 48, 49, 50, 51, 52, 53, 54, 55, 56	31, 34, 35, 36, 42, 56																	31, 34, 35, 36, 42, 56
Clostridium bolteae ATCC BAA-613		2, 3, 4, 5, 10, 18, 22, 23, 25, 26, 27, 28, 30, 31, 32, 33, 34, 35, 36, 40, 42, 48, 49, 50, 51, 52, 53, 54, 55, 56	31, 34, 35, 36, 42, 56																	31, 34, 35, 36, 42, 56
Clostridium celatum DSM 1785		31, 34, 35, 36, 42, 56					31, 34, 35, 36, 42, 56		31, 34, 35, 36, 42, 56	31, 34, 35, 36, 42, 56	31, 34, 35, 36, 42, 56
Clostridium cf. saccharolyticum K10		2	31, 34, 35, 36, 42, 56																	31, 34, 35, 36, 42, 56
Clostridium citroniae WAL-17108		2, 3, 4, 5, 10, 18, 22, 23, 25, 26, 27, 28, 30, 31, 32, 33, 34, 35, 36, 40, 42, 48, 49, 50, 51, 52, 53, 54, 55, 56	31, 34, 35, 36, 42, 56																	31, 34, 35, 36, 42, 56
Clostridium clostridioforme 2_1_49FAA		2, 3, 4, 5, 10, 18, 22, 23, 25, 26, 27, 28, 30, 31, 32, 33, 34, 35, 36, 40, 42, 48, 49, 50, 51, 52, 53, 54, 55, 56	31, 34, 35, 36, 42, 56																	31, 34, 35, 36, 42, 56
Clostridium difficile CD196					2, 3, 4, 5, 10, 18, 48, 49, 50, 51, 52, 53, 54		2	2, 3, 4, 5, 10, 18, 48, 49, 51, 52, 53, 54	2	2	2, 3, 4, 5, 10, 18, 48, 49, 51, 52, 53, 54		2, 3, 4, 5, 10, 18, 48, 49, 51, 52, 53, 54	2, 3, 4, 5, 10, 18, 48, 49, 50, 51, 52, 53, 54					2, 3, 4, 5, 10, 18, 48, 49, 50, 51, 52, 53, 54	2, 3, 4, 5, 10, 18, 48, 49, 50, 51, 52, 53, 54																									2, 3, 4, 5, 10, 18, 48, 49, 50, 51, 52, 53, 54
Clostridium difficile NAP07					2, 3, 4, 5, 10, 18, 48, 49, 50, 51, 52, 53, 54		2	2, 3, 4, 5, 10, 18, 48, 49, 51, 52, 53, 54	2	2	2, 3, 4, 5, 10, 18, 48, 49, 51, 52, 53, 54		2, 3, 4, 5, 10, 18, 48, 49, 51, 52, 53, 54	2, 3, 4, 5, 10, 18, 48, 49, 50, 51, 52, 53, 54					2, 3, 4, 5, 10, 18, 48, 49, 50, 51, 52, 53, 54	2, 3, 4, 5, 10, 18, 48, 49, 50, 51, 52, 53, 54																									2, 3, 4, 5, 10, 18, 48, 49, 50, 51, 52, 53, 54
Clostridium difficile NAP08					2, 3, 4, 5, 10, 18, 48, 49, 50, 51, 52, 53, 54		2	2, 3, 4, 5, 10, 18, 48, 49, 51, 52, 53, 54	2	2	2, 3, 4, 5, 10, 18, 48, 49, 51, 52, 53, 54		2, 3, 4, 5, 10, 18, 48, 49, 51, 52, 53, 54	2, 3, 4, 5, 10, 18, 48, 49, 50, 51, 52, 53, 54					2, 3, 4, 5, 10, 18, 48, 49, 50, 51, 52, 53, 54	2, 3, 4, 5, 10, 18, 48, 49, 50, 51, 52, 53, 54																									2, 3, 4, 5, 10, 18, 48, 49, 50, 51, 52, 53, 54
Clostridium hathewayi WAL-18680		22, 23, 25, 26, 27, 28, 30, 31, 32, 33, 34, 35, 36, 40, 42, 50, 55, 56	31, 34, 35, 36, 42, 56		50									50					50	31, 34, 35, 36, 42, 50, 56																									50
Clostridium hiranonis DSM 13275		2
Clostridium hylemonae DSM 15053		22, 50	31, 34, 35, 36, 42, 56		2, 3, 4, 5, 10, 18, 50, 51, 53, 54		2, 3, 4, 5, 10, 12, 13, 14, 18, 39, 44, 45, 46, 51, 53, 54	2, 3, 4, 5, 10, 18, 51, 53, 54	2, 3, 4, 5, 10, 12, 13, 14, 18, 39, 44, 45, 46, 51, 53, 54	2, 3, 4, 5, 10, 12, 13, 14, 18, 39, 44, 45, 46, 51, 53, 54	2, 3, 4, 5, 10, 18, 51, 53, 54		2, 3, 4, 5, 10, 18, 51, 53, 54	2, 3, 4, 5, 10, 18, 50, 51, 53, 54					2, 3, 4, 5, 10, 18, 50, 51, 53, 54	2, 3, 4, 5, 10, 18, 31, 34, 35, 36, 42, 50, 51, 53, 54, 56																									2, 3, 4, 5, 10, 18, 50, 51, 53, 54
Clostridium leptum DSM 753		2, 3, 4, 5, 10, 18, 48, 49, 50, 51, 52, 53, 54
Clostridium methylpentosum DSM 5476								22, 23, 25, 26, 27, 28, 30, 32, 33, 40, 55			22, 23, 25, 26, 27, 28, 30, 31, 32, 33, 34, 35, 36, 40, 42, 55, 56		22, 23, 25, 26, 27, 28, 30, 32, 33, 40, 55
Clostridium nexile DSM 1787
Clostridium ramosum DSM 1402		22, 23, 25, 26, 27, 28, 30, 31, 32, 33, 34, 35, 36, 40, 42, 50, 55, 56	31, 34, 35, 36, 42, 56		50									50					50	31, 34, 35, 36, 42, 50, 56																									50
Clostridium scindens ATCC 35704					2, 3, 4, 5, 10, 18, 51, 53, 54		2, 3, 4, 5, 10, 12, 13, 14, 18, 23, 25, 26, 27, 28, 30, 31, 32, 33, 34, 35, 36, 39, 40, 42, 44, 45, 46, 51, 53, 54, 55, 56	2, 3, 4, 5, 10, 18, 23, 25, 26, 27, 28, 30, 32, 33, 40, 51, 53, 54, 55	2, 3, 4, 5, 10, 12, 13, 14, 18, 23, 25, 26, 27, 28, 30, 31, 32, 33, 34, 35, 36, 39, 40, 42, 44, 45, 46, 51, 53, 54, 55, 56	2, 3, 4, 5, 10, 12, 13, 14, 18, 23, 25, 26, 27, 28, 30, 31, 32, 33, 34, 35, 36, 39, 40, 42, 44, 45, 46, 51, 53, 54, 55, 56	2, 3, 4, 5, 10, 18, 23, 25, 26, 27, 28, 30, 31, 32, 33, 34, 35, 36, 40, 42, 51, 53, 54, 55, 56		2, 3, 4, 5, 10, 18, 23, 25, 26, 27, 28, 30, 32, 33, 40, 51, 53, 54, 55	2, 3, 4, 5, 10, 18, 51, 53, 54					2, 3, 4, 5, 10, 18, 51, 53, 54	2, 3, 4, 5, 10, 18, 51, 53, 54																									2, 3, 4, 5, 10, 18, 51, 53, 54
Clostridium sp. 7_2_43FAA		22, 23, 25, 26, 27, 28, 30, 31, 32, 33, 34, 35, 36, 40, 42, 50, 55, 56	31, 34, 35, 36, 42, 56		50									50					50	31, 34, 35, 36, 42, 50, 56																									50
Clostridium sp. 7_3_54FAA		2, 3, 4, 5, 10, 18, 22, 23, 25, 26, 27, 28, 30, 31, 32, 33, 34, 35, 36, 40, 42, 48, 49, 50, 51, 52, 53, 54, 55, 56
Clostridium sp. D5		48, 49, 50, 52	31, 34, 35, 36, 42, 56				12, 13, 14, 23, 25, 26, 27, 28, 30, 31, 32, 33, 34, 35, 36, 39, 40, 42, 44, 45, 46, 55, 56	23, 25, 26, 27, 28, 30, 31, 32, 33, 34, 35, 36, 40, 42, 55, 56	12, 13, 14, 23, 25, 26, 27, 28, 30, 31, 32, 33, 34, 35, 36, 39, 40, 42, 44, 45, 46, 55, 56	12, 13, 14, 23, 25, 26, 27, 28, 30, 31, 32, 33, 34, 35, 36, 39, 40, 42, 44, 45, 46, 55, 56	23, 25, 26, 27, 28, 30, 31, 32, 33, 34, 35, 36, 40, 42, 55, 56		23, 25, 26, 27, 28, 30, 31, 32, 33, 34, 35, 36, 40, 42, 55, 56							31, 34, 35, 36, 42, 56
Clostridium sp. HGF2			31, 34, 35, 36, 42, 56																	31, 34, 35, 36, 42, 56
Clostridium sp. L2-50		2, 3, 4, 5, 10, 18, 22, 23, 25, 26, 27, 28, 30, 31, 32, 33, 34, 35, 36, 40, 42, 48, 49, 50, 51, 52, 53, 54, 55, 56	31, 34, 35, 36, 42, 56																	31, 34, 35, 36, 42, 56
Clostridium sp. M62/1		2	31, 34, 35, 36, 42, 56																	31, 34, 35, 36, 42, 56
Clostridium sp. SS2/1		2, 3, 4, 5, 10, 18, 22, 23, 25, 26, 27, 28, 30, 31, 32, 33, 34, 35, 36, 40, 42, 48, 49, 50, 51, 52, 53, 54, 55, 56
Clostridium spiroforme DSM 1552	6, 7, 8, 9, 16, 17, 19, 20, 21	2, 3, 4, 5, 6, 7, 8, 9, 10, 16, 17, 18, 19, 20, 21, 31, 34, 35, 36, 42, 48, 49, 50, 51, 52, 53, 54, 56	6, 7, 8, 9, 16, 17, 19, 20, 21	6, 7, 8, 9, 16, 17, 19, 20, 21		6, 7, 8, 9, 16, 17, 19, 20, 21	31, 34, 35, 36, 42, 56		31, 34, 35, 36, 42, 56	31, 34, 35, 36, 42, 56	31, 34, 35, 36, 42, 56	6, 7, 8, 9, 16, 17, 19, 20, 21			6, 7, 8, 9, 16, 17, 19, 20, 21	6, 7, 8, 9, 16, 17, 19, 20, 21	6, 7, 8, 9, 16, 17, 19, 20, 21	6, 7, 8, 9, 16, 17, 19, 20, 21			6, 7, 8, 9, 16, 17, 19, 20, 21	6, 7, 8, 9, 16, 17, 19, 20, 21	6, 7, 8, 9, 16, 17, 19, 20, 21	6, 7, 8, 9, 16, 17, 19, 20, 21	6, 7, 8, 9, 16, 17, 19, 20, 21	6, 7, 8, 9, 16, 17, 19, 20, 21	6, 7, 8, 9, 16, 17, 19, 20, 21	6, 7, 8, 9, 16, 17, 19, 20, 21	6, 7, 8, 9, 16, 17, 19, 20, 21	6, 7, 8, 9, 16, 17, 19, 20, 21	6, 7, 8, 9, 16, 17, 19, 20, 21	6, 7, 8, 9, 16, 17, 19, 20, 21	6, 7, 8, 9, 16, 17, 19, 20, 21	6, 7, 8, 9, 16, 17, 19, 20, 21	6, 7, 8, 9, 16, 17, 19, 20, 21	6, 7, 8, 9, 16, 17, 19, 20, 21	6, 7, 8, 9, 16, 17, 19, 20, 21	6, 7, 8, 9, 16, 17, 19, 20, 21	6, 7, 8, 9, 16, 17, 19, 20, 21	6, 7, 8, 9, 16, 17, 19, 20, 21	6, 7, 8, 9, 16, 17, 19, 20, 21	6, 7, 8, 9, 16, 17, 19, 20, 21	6, 7, 8, 9, 16, 17, 19, 20, 21	6, 7, 8, 9, 16, 17, 19, 20, 21		6, 7, 8, 9, 16, 17, 19, 20, 21	6, 7, 8, 9, 16, 17, 19, 20, 21	6, 7, 8, 9, 16, 17, 19, 20, 21	6, 7, 8, 9, 16, 17, 19, 20, 21
Clostridium sporogenes ATCC 15579					2, 3, 4, 5, 10, 18, 48, 49, 50, 51, 52, 53, 54		2	2, 3, 4, 5, 10, 18, 48, 49, 51, 52, 53, 54	2	2	2, 3, 4, 5, 10, 18, 48, 49, 51, 52, 53, 54		2, 3, 4, 5, 10, 18, 48, 49, 51, 52, 53, 54	2, 3, 4, 5, 10, 18, 48, 49, 50, 51, 52, 53, 54					2, 3, 4, 5, 10, 18, 48, 49, 50, 51, 52, 53, 54	2, 3, 4, 5, 10, 18, 48, 49, 50, 51, 52, 53, 54																									2, 3, 4, 5, 10, 18, 48, 49, 50, 51, 52, 53, 54
Clostridium symbiosum WAL-14163		2, 3, 4, 5, 10, 18, 22, 23, 25, 26, 27, 28, 30, 31, 32, 33, 34, 35, 36, 40, 42, 48, 49, 50, 51, 52, 53, 54, 55, 56
Clostridium symbiosum WAL-14673		2, 3, 4, 5, 10, 18, 22, 23, 25, 26, 27, 28, 30, 31, 32, 33, 34, 35, 36, 40, 42, 48, 49, 50, 51, 52, 53, 54, 55, 56
Collinsella intestinalis DSM 13280					3, 4, 5, 10, 18, 48, 49, 50, 51, 52, 53, 54			3, 4, 5, 10, 18, 48, 49, 51, 52, 53, 54			3, 4, 5, 10, 18, 48, 49, 51, 52, 53, 54		3, 4, 5, 10, 18, 48, 49, 51, 52, 53, 54	3, 4, 5, 10, 18, 48, 49, 50, 51, 52, 53, 54					3, 4, 5, 10, 18, 48, 49, 50, 51, 52, 53, 54	3, 4, 5, 10, 18, 48, 49, 50, 51, 52, 53, 54																									3, 4, 5, 10, 18, 48, 49, 50, 51, 52, 53, 54
Collinsella stercoris DSM 13279	6, 7, 8, 9, 16, 17, 19, 20, 21	2, 3, 4, 5, 6, 7, 8, 9, 10, 16, 17, 18, 19, 20, 21, 31, 34, 35, 36, 42, 48, 49, 50, 51, 52, 53, 54, 56	6, 7, 8, 9, 16, 17, 19, 20, 21	6, 7, 8, 9, 16, 17, 19, 20, 21		6, 7, 8, 9, 16, 17, 19, 20, 21	31, 34, 35, 36, 42, 56		31, 34, 35, 36, 42, 56	31, 34, 35, 36, 42, 56	31, 34, 35, 36, 42, 56	6, 7, 8, 9, 16, 17, 19, 20, 21			6, 7, 8, 9, 16, 17, 19, 20, 21	6, 7, 8, 9, 16, 17, 19, 20, 21	6, 7, 8, 9, 16, 17, 19, 20, 21	6, 7, 8, 9, 16, 17, 19, 20, 21			6, 7, 8, 9, 16, 17, 19, 20, 21	6, 7, 8, 9, 16, 17, 19, 20, 21	6, 7, 8, 9, 16, 17, 19, 20, 21	6, 7, 8, 9, 16, 17, 19, 20, 21	6, 7, 8, 9, 16, 17, 19, 20, 21	6, 7, 8, 9, 16, 17, 19, 20, 21	6, 7, 8, 9, 16, 17, 19, 20, 21	6, 7, 8, 9, 16, 17, 19, 20, 21	6, 7, 8, 9, 16, 17, 19, 20, 21	6, 7, 8, 9, 16, 17, 19, 20, 21	6, 7, 8, 9, 16, 17, 19, 20, 21	6, 7, 8, 9, 16, 17, 19, 20, 21	6, 7, 8, 9, 16, 17, 19, 20, 21	6, 7, 8, 9, 16, 17, 19, 20, 21	6, 7, 8, 9, 16, 17, 19, 20, 21	6, 7, 8, 9, 16, 17, 19, 20, 21	6, 7, 8, 9, 16, 17, 19, 20, 21	6, 7, 8, 9, 16, 17, 19, 20, 21	6, 7, 8, 9, 16, 17, 19, 20, 21	6, 7, 8, 9, 16, 17, 19, 20, 21	6, 7, 8, 9, 16, 17, 19, 20, 21	6, 7, 8, 9, 16, 17, 19, 20, 21	6, 7, 8, 9, 16, 17, 19, 20, 21	6, 7, 8, 9, 16, 17, 19, 20, 21		6, 7, 8, 9, 16, 17, 19, 20, 21	6, 7, 8, 9, 16, 17, 19, 20, 21	6, 7, 8, 9, 16, 17, 19, 20, 21	6, 7, 8, 9, 16, 17, 19, 20, 21
Coprobacillus sp. 29_1		22, 23, 25, 26, 27, 28, 30, 31, 32, 33, 34, 35, 36, 40, 42, 50, 55, 56			50									50					50	50																									50
Coprobacillus sp. 3_3_56FAA		22, 23, 25, 26, 27, 28, 30, 31, 32, 33, 34, 35, 36, 40, 42, 50, 55, 56	31, 34, 35, 36, 42, 56		50									50					50	31, 34, 35, 36, 42, 50, 56																									50
Coprobacillus sp. 8_2_54BFAA		22, 23, 25, 26, 27, 28, 30, 31, 32, 33, 34, 35, 36, 40, 42, 50, 55, 56	31, 34, 35, 36, 42, 56		50									50					50	31, 34, 35, 36, 42, 50, 56																									50
Coprobacillus sp. D6		22, 23, 25, 26, 27, 28, 30, 31, 32, 33, 34, 35, 36, 40, 42, 50, 55, 56			50									50					50	50																									50
Coprococcus catus GD/7		2, 3, 4, 5, 10, 18, 22, 23, 25, 26, 27, 28, 30, 31, 32, 33, 34, 35, 36, 40, 42, 48, 49, 50, 51, 52, 53, 54, 55, 56
Coprococcus comes ATCC 27758		22, 48, 49, 50, 52	31, 34, 35, 36, 42, 56				12, 13, 14, 39, 44, 45, 46		12, 13, 14, 39, 44, 45, 46	12, 13, 14, 39, 44, 45, 46										31, 34, 35, 36, 42, 56
Coprococcus eutactus ATCC 27759		2, 3, 4, 5, 10, 18, 22, 23, 25, 26, 27, 28, 30, 31, 32, 33, 34, 35, 36, 40, 42, 48, 49, 50, 51, 52, 53, 54, 55, 56	31, 34, 35, 36, 42, 56																	31, 34, 35, 36, 42, 56
Coprococcus sp. ART55/1		2, 3, 4, 5, 10, 18, 22, 23, 25, 26, 27, 28, 30, 31, 32, 33, 34, 35, 36, 40, 42, 48, 49, 50, 51, 52, 53, 54, 55, 56	31, 34, 35, 36, 42, 56																	31, 34, 35, 36, 42, 56
Coprococcus sp. HPP0048
Coprococcus sp. HPP0074
Corynebacterium ammoniagenes DSM 20306		2
Dermabacter sp. HFH0086			31, 34, 35, 36, 42, 56		2, 3, 4, 5, 10, 18, 48, 49, 50, 51, 52, 53, 54		2	2, 3, 4, 5, 10, 18, 48, 49, 51, 52, 53, 54	2	2	2, 3, 4, 5, 10, 18, 48, 49, 51, 52, 53, 54		2, 3, 4, 5, 10, 18, 48, 49, 51, 52, 53, 54	2, 3, 4, 5, 10, 18, 48, 49, 50, 51, 52, 53, 54					2, 3, 4, 5, 10, 18, 48, 49, 50, 51, 52, 53, 54	2, 3, 4, 5, 10, 18, 31, 34, 35, 36, 42, 48, 49, 50, 51, 52, 53, 54, 56																									2, 3, 4, 5, 10, 18, 48, 49, 50, 51, 52, 53, 54
Desulfitobacterium hafniense DP7		2
Desulfovibrio sp. 3_1_syn3		2
Dorea formicigenerans 4_6_53AFAA					2, 3, 4, 5, 10, 18, 51, 53, 54		2, 3, 4, 5, 10, 12, 13, 14, 18, 23, 25, 26, 27, 28, 30, 31, 32, 33, 34, 35, 36, 39, 40, 42, 44, 45, 46, 51, 53, 54, 55, 56	2, 3, 4, 5, 10, 18, 23, 25, 26, 27, 28, 30, 32, 33, 40, 51, 53, 54, 55	2, 3, 4, 5, 10, 12, 13, 14, 18, 23, 25, 26, 27, 28, 30, 31, 32, 33, 34, 35, 36, 39, 40, 42, 44, 45, 46, 51, 53, 54, 55, 56	2, 3, 4, 5, 10, 12, 13, 14, 18, 23, 25, 26, 27, 28, 30, 31, 32, 33, 34, 35, 36, 39, 40, 42, 44, 45, 46, 51, 53, 54, 55, 56	2, 3, 4, 5, 10, 18, 23, 25, 26, 27, 28, 30, 31, 32, 33, 34, 35, 36, 40, 42, 51, 53, 54, 55, 56		2, 3, 4, 5, 10, 18, 23, 25, 26, 27, 28, 30, 32, 33, 40, 51, 53, 54, 55	2, 3, 4, 5, 10, 18, 51, 53, 54					2, 3, 4, 5, 10, 18, 51, 53, 54	2, 3, 4, 5, 10, 18, 51, 53, 54																									2, 3, 4, 5, 10, 18, 51, 53, 54
Dorea formicigenerans ATCC 27755		22, 23, 25, 26, 27, 28, 30, 31, 32, 33, 34, 35, 36, 40, 42, 50, 55, 56			50									50					50	50																									50
Dorea longicatena DSM 13814		22, 48, 49, 50, 52	31, 34, 35, 36, 42, 56				12, 13, 14, 39, 44, 45, 46		12, 13, 14, 39, 44, 45, 46	12, 13, 14, 39, 44, 45, 46										31, 34, 35, 36, 42, 56
Dysgonomonas gadei ATCC BAA-286		2, 3, 4, 5, 10, 18, 48, 49, 50, 51, 52, 53, 54
Dysgonomonas mossii DSM 22836		2, 3, 4, 5, 10, 18, 48, 49, 50, 51, 52, 53, 54
Edwardsiella tarda ATCC 23685		2	31, 34, 35, 36, 42, 56																	31, 34, 35, 36, 42, 56
Enterobacter cancerogenus ATCC 35316		2, 3, 4, 5, 10, 18, 22, 23, 25, 26, 27, 28, 30, 31, 32, 33, 34, 35, 36, 40, 42, 48, 49, 50, 51, 52, 53, 54, 55, 56
Enterobacter cloacae NCTC 9394		2, 3, 4, 5, 10, 18, 22, 23, 25, 26, 27, 28, 30, 31, 32, 33, 34, 35, 36, 40, 42, 48, 49, 50, 51, 52, 53, 54, 55, 56	31, 34, 35, 36, 42, 56																	31, 34, 35, 36, 42, 56
Enterobacteriaceae bacterium 9_2_54FAA		2, 3, 4, 5, 10, 18, 22, 23, 25, 26, 27, 28, 30, 31, 32, 33, 34, 35, 36, 40, 42, 48, 49, 50, 51, 52, 53, 54, 55, 56
Enterococcus faecalis PC1.1		22, 48, 49, 50, 52	31, 34, 35, 36, 42, 56				12, 13, 14, 39, 44, 45, 46		12, 13, 14, 39, 44, 45, 46	12, 13, 14, 39, 44, 45, 46										31, 34, 35, 36, 42, 56
Enterococcus faecalis TX0104		2, 3, 4, 5, 10, 18, 22, 23, 25, 26, 27, 28, 30, 31, 32, 33, 34, 35, 36, 40, 42, 48, 49, 50, 51, 52, 53, 54, 55, 56
Enterococcus faecalis TX1302		2, 3, 4, 5, 10, 18, 22, 23, 25, 26, 27, 28, 30, 31, 32, 33, 34, 35, 36, 40, 42, 48, 49, 50, 51, 52, 53, 54, 55, 56
Enterococcus faecalis TX1322		2, 3, 4, 5, 10, 18, 22, 23, 25, 26, 27, 28, 30, 31, 32, 33, 34, 35, 36, 40, 42, 48, 49, 50, 51, 52, 53, 54, 55, 56
Enterococcus faecalis TX1341		2, 3, 4, 5, 10, 18, 22, 23, 25, 26, 27, 28, 30, 31, 32, 33, 34, 35, 36, 40, 42, 48, 49, 50, 51, 52, 53, 54, 55, 56
Enterococcus faecalis TX1342		22, 48, 49, 50, 52					12, 13, 14, 39, 44, 45, 46		12, 13, 14, 39, 44, 45, 46	12, 13, 14, 39, 44, 45, 46
Enterococcus faecalis TX1346		2
Enterococcus faecalis TX2134		2, 3, 4, 5, 10, 18, 22, 23, 25, 26, 27, 28, 30, 31, 32, 33, 34, 35, 36, 40, 42, 48, 49, 50, 51, 52, 53, 54, 55, 56
Enterococcus faecalis TX2137		2, 3, 4, 5, 10, 18, 22, 23, 25, 26, 27, 28, 30, 31, 32, 33, 34, 35, 36, 40, 42, 48, 49, 50, 51, 52, 53, 54, 55, 56
Enterococcus faecalis TX4244		2, 3, 4, 5, 10, 18, 22, 23, 25, 26, 27, 28, 30, 31, 32, 33, 34, 35, 36, 40, 42, 48, 49, 50, 51, 52, 53, 54, 55, 56
Enterococcus faecium PC4.1		22, 48, 49, 50, 52	31, 34, 35, 36, 42, 56				12, 13, 14, 39, 44, 45, 46		12, 13, 14, 39, 44, 45, 46	12, 13, 14, 39, 44, 45, 46										31, 34, 35, 36, 42, 56
Enterococcus faecium TX1330		22, 48, 49, 50, 52	31, 34, 35, 36, 42, 56				12, 13, 14, 39, 44, 45, 46		12, 13, 14, 39, 44, 45, 46	12, 13, 14, 39, 44, 45, 46										31, 34, 35, 36, 42, 56
Enterococcus saccharolyticus 30_1		2, 3, 4, 5, 10, 18, 48, 49, 50, 51, 52, 53, 54
Enterococcus sp. 7L76		22, 48, 49, 50, 52					12, 13, 14, 39, 44, 45, 46		12, 13, 14, 39, 44, 45, 46	12, 13, 14, 39, 44, 45, 46
Erysipelotrichaceae bacterium 21_3			31, 34, 35, 36, 42, 56																	31, 34, 35, 36, 42, 56
Erysipelotrichaceae bacterium 2_2_44A			31, 34, 35, 36, 42, 56																	31, 34, 35, 36, 42, 56
Erysipelotrichaceae bacterium 5_2_54FAA	47	2	47		47										47	47			47	47															47			47		47	47				47
Erysipelotrichaceae bacterium 6_1_45			31, 34, 35, 36, 42, 56																	31, 34, 35, 36, 42, 56
Escherichia coli 4_1_47FAA		22, 48, 49, 50, 52	31, 34, 35, 36, 42, 56				12, 13, 14, 39, 44, 45, 46		12, 13, 14, 39, 44, 45, 46	12, 13, 14, 39, 44, 45, 46										31, 34, 35, 36, 42, 56
Escherichia coli K-12 MG1655		22, 48, 49, 50, 52	31, 34, 35, 36, 42, 56				12, 13, 14, 39, 44, 45, 46		12, 13, 14, 39, 44, 45, 46	12, 13, 14, 39, 44, 45, 46										31, 34, 35, 36, 42, 56
Escherichia coli MS 107-1		22, 48, 49, 50, 52	31, 34, 35, 36, 42, 56				12, 13, 14, 39, 44, 45, 46		12, 13, 14, 39, 44, 45, 46	12, 13, 14, 39, 44, 45, 46										31, 34, 35, 36, 42, 56
Escherichia coli MS 115-1		22, 48, 49, 50, 52	31, 34, 35, 36, 42, 56				12, 13, 14, 39, 44, 45, 46		12, 13, 14, 39, 44, 45, 46	12, 13, 14, 39, 44, 45, 46										31, 34, 35, 36, 42, 56
Escherichia coli MS 116-1		22, 48, 49, 50, 52	31, 34, 35, 36, 42, 56				12, 13, 14, 39, 44, 45, 46		12, 13, 14, 39, 44, 45, 46	12, 13, 14, 39, 44, 45, 46										31, 34, 35, 36, 42, 56
Escherichia coli MS 119-7		22, 48, 49, 50, 52	31, 34, 35, 36, 42, 56				12, 13, 14, 39, 44, 45, 46		12, 13, 14, 39, 44, 45, 46	12, 13, 14, 39, 44, 45, 46										31, 34, 35, 36, 42, 56
Escherichia coli MS 124-1		22, 48, 49, 50, 52	31, 34, 35, 36, 42, 56				12, 13, 14, 39, 44, 45, 46		12, 13, 14, 39, 44, 45, 46	12, 13, 14, 39, 44, 45, 46										31, 34, 35, 36, 42, 56
Escherichia coli MS 145-7		22, 48, 49, 50, 52	31, 34, 35, 36, 42, 56				12, 13, 14, 39, 44, 45, 46		12, 13, 14, 39, 44, 45, 46	12, 13, 14, 39, 44, 45, 46										31, 34, 35, 36, 42, 56
Escherichia coli MS 146-1		22, 48, 49, 50, 52	31, 34, 35, 36, 42, 56				12, 13, 14, 39, 44, 45, 46		12, 13, 14, 39, 44, 45, 46	12, 13, 14, 39, 44, 45, 46										31, 34, 35, 36, 42, 56
Escherichia coli MS 175-1		22, 48, 49, 50, 52	31, 34, 35, 36, 42, 56				12, 13, 14, 39, 44, 45, 46		12, 13, 14, 39, 44, 45, 46	12, 13, 14, 39, 44, 45, 46										31, 34, 35, 36, 42, 56
Escherichia coli MS 182-1		22, 48, 49, 50, 52	31, 34, 35, 36, 42, 56				12, 13, 14, 39, 44, 45, 46		12, 13, 14, 39, 44, 45, 46	12, 13, 14, 39, 44, 45, 46										31, 34, 35, 36, 42, 56
Escherichia coli MS 185-1		22, 48, 49, 50, 52	31, 34, 35, 36, 42, 56				12, 13, 14, 39, 44, 45, 46		12, 13, 14, 39, 44, 45, 46	12, 13, 14, 39, 44, 45, 46										31, 34, 35, 36, 42, 56
Escherichia coli MS 187-1		22, 48, 49, 50, 52	31, 34, 35, 36, 42, 56				12, 13, 14, 39, 44, 45, 46		12, 13, 14, 39, 44, 45, 46	12, 13, 14, 39, 44, 45, 46										31, 34, 35, 36, 42, 56
Escherichia coli MS 196-1		22, 48, 49, 50, 52	31, 34, 35, 36, 42, 56				12, 13, 14, 39, 44, 45, 46		12, 13, 14, 39, 44, 45, 46	12, 13, 14, 39, 44, 45, 46										31, 34, 35, 36, 42, 56
Escherichia coli MS 198-1		22, 48, 49, 50, 52	31, 34, 35, 36, 42, 56				12, 13, 14, 39, 44, 45, 46		12, 13, 14, 39, 44, 45, 46	12, 13, 14, 39, 44, 45, 46										31, 34, 35, 36, 42, 56
Escherichia coli MS 200-1		22, 48, 49, 50, 52	31, 34, 35, 36, 42, 56				12, 13, 14, 39, 44, 45, 46		12, 13, 14, 39, 44, 45, 46	12, 13, 14, 39, 44, 45, 46										31, 34, 35, 36, 42, 56
Escherichia coli MS 21-1		22, 48, 49, 50, 52	31, 34, 35, 36, 42, 56				12, 13, 14, 39, 44, 45, 46		12, 13, 14, 39, 44, 45, 46	12, 13, 14, 39, 44, 45, 46										31, 34, 35, 36, 42, 56
Escherichia coli MS 45-1		22, 48, 49, 50, 52	31, 34, 35, 36, 42, 56				12, 13, 14, 39, 44, 45, 46		12, 13, 14, 39, 44, 45, 46	12, 13, 14, 39, 44, 45, 46										31, 34, 35, 36, 42, 56
Escherichia coli MS 69-1		22, 48, 49, 50, 52	31, 34, 35, 36, 42, 56				12, 13, 14, 39, 44, 45, 46		12, 13, 14, 39, 44, 45, 46	12, 13, 14, 39, 44, 45, 46										31, 34, 35, 36, 42, 56
Escherichia coli MS 78-1		22, 48, 49, 50, 52	31, 34, 35, 36, 42, 56				12, 13, 14, 39, 44, 45, 46		12, 13, 14, 39, 44, 45, 46	12, 13, 14, 39, 44, 45, 46										31, 34, 35, 36, 42, 56
Escherichia coli MS 79-10		22, 48, 49, 50, 52	31, 34, 35, 36, 42, 56				12, 13, 14, 39, 44, 45, 46		12, 13, 14, 39, 44, 45, 46	12, 13, 14, 39, 44, 45, 46										31, 34, 35, 36, 42, 56
Escherichia coli MS 84-1		22, 48, 49, 50, 52	31, 34, 35, 36, 42, 56				12, 13, 14, 39, 44, 45, 46		12, 13, 14, 39, 44, 45, 46	12, 13, 14, 39, 44, 45, 46										31, 34, 35, 36, 42, 56
Escherichia coli MS 85-1		22, 48, 49, 50, 52	31, 34, 35, 36, 42, 56				12, 13, 14, 39, 44, 45, 46		12, 13, 14, 39, 44, 45, 46	12, 13, 14, 39, 44, 45, 46										31, 34, 35, 36, 42, 56
Escherichia coli O157:H7 Sakai		22, 48, 49, 50, 52	31, 34, 35, 36, 42, 56				12, 13, 14, 39, 44, 45, 46		12, 13, 14, 39, 44, 45, 46	12, 13, 14, 39, 44, 45, 46										31, 34, 35, 36, 42, 56
Escherichia coli SE11		22, 48, 49, 50, 52	31, 34, 35, 36, 42, 56				12, 13, 14, 39, 44, 45, 46		12, 13, 14, 39, 44, 45, 46	12, 13, 14, 39, 44, 45, 46										31, 34, 35, 36, 42, 56
Escherichia coli SE15		22, 48, 49, 50, 52	31, 34, 35, 36, 42, 56				12, 13, 14, 39, 44, 45, 46		12, 13, 14, 39, 44, 45, 46	12, 13, 14, 39, 44, 45, 46										31, 34, 35, 36, 42, 56
Escherichia coli UTI89		22, 48, 49, 50, 52	31, 34, 35, 36, 42, 56				12, 13, 14, 39, 44, 45, 46		12, 13, 14, 39, 44, 45, 46	12, 13, 14, 39, 44, 45, 46										31, 34, 35, 36, 42, 56
Escherichia sp. 1_1_43		22, 48, 49, 50, 52	31, 34, 35, 36, 42, 56				12, 13, 14, 39, 44, 45, 46		12, 13, 14, 39, 44, 45, 46	12, 13, 14, 39, 44, 45, 46										31, 34, 35, 36, 42, 56
Escherichia sp. 3_2_53FAA		22, 48, 49, 50, 52	31, 34, 35, 36, 42, 56				12, 13, 14, 39, 44, 45, 46		12, 13, 14, 39, 44, 45, 46	12, 13, 14, 39, 44, 45, 46										31, 34, 35, 36, 42, 56
Escherichia sp. 4_1_40B		22, 48, 49, 50, 52	31, 34, 35, 36, 42, 56				12, 13, 14, 39, 44, 45, 46		12, 13, 14, 39, 44, 45, 46	12, 13, 14, 39, 44, 45, 46										31, 34, 35, 36, 42, 56
Eubacterium biforme DSM 3989		48, 49, 50, 52					12, 13, 14, 23, 25, 26, 27, 28, 30, 31, 32, 33, 34, 35, 36, 39, 40, 42, 44, 45, 46, 55, 56	23, 25, 26, 27, 28, 30, 32, 33, 40, 55	12, 13, 14, 23, 25, 26, 27, 28, 30, 31, 32, 33, 34, 35, 36, 39, 40, 42, 44, 45, 46, 55, 56	12, 13, 14, 23, 25, 26, 27, 28, 30, 31, 32, 33, 34, 35, 36, 39, 40, 42, 44, 45, 46, 55, 56	23, 25, 26, 27, 28, 30, 31, 32, 33, 34, 35, 36, 40, 42, 55, 56		23, 25, 26, 27, 28, 30, 32, 33, 40, 55
Eubacterium dolichum DSM 3991	6, 7, 8, 9, 15, 16, 17, 19, 20, 21, 24, 29, 37, 38, 41, 47	2, 3, 4, 5, 6, 7, 8, 9, 10, 15, 16, 17, 18, 19, 20, 21, 22, 23, 24, 25, 26, 27, 28, 29, 30, 31, 32, 33, 34, 35, 36, 37, 38, 40, 41, 42, 47, 48, 49, 50, 51, 52, 53, 54, 55, 56	6, 7, 8, 9, 15, 16, 17, 19, 20, 21, 24, 29, 37, 38, 41, 47	6, 7, 8, 9, 15, 16, 17, 19, 20, 21, 24, 29, 37, 38, 41	15, 24, 29, 37, 38, 41, 47	6, 7, 8, 9, 15, 16, 17, 19, 20, 21, 24, 29, 37, 38, 41						6, 7, 8, 9, 15, 16, 17, 19, 20, 21, 24, 29, 37, 38, 41		15, 24, 29, 37, 38, 41	6, 7, 8, 9, 15, 16, 17, 19, 20, 21, 24, 29, 37, 38, 41, 47	6, 7, 8, 9, 15, 16, 17, 19, 20, 21, 24, 29, 37, 38, 41, 47	6, 7, 8, 9, 15, 16, 17, 19, 20, 21, 24, 29, 37, 38, 41	6, 7, 8, 9, 15, 16, 17, 19, 20, 21, 24, 29, 37, 38, 41	15, 24, 29, 37, 38, 41, 47	15, 24, 29, 37, 38, 41, 47	6, 7, 8, 9, 15, 16, 17, 19, 20, 21, 24, 29, 37, 38, 41	6, 7, 8, 9, 15, 16, 17, 19, 20, 21, 24, 29, 37, 38, 41	6, 7, 8, 9, 15, 16, 17, 19, 20, 21, 24, 29, 37, 38, 41	6, 7, 8, 9, 15, 16, 17, 19, 20, 21, 24, 29, 37, 38, 41	6, 7, 8, 9, 15, 16, 17, 19, 20, 21, 24, 29, 37, 38, 41	6, 7, 8, 9, 15, 16, 17, 19, 20, 21, 24, 29, 37, 38, 41	6, 7, 8, 9, 15, 16, 17, 19, 20, 21, 24, 29, 37, 38, 41	6, 7, 8, 9, 15, 16, 17, 19, 20, 21, 24, 29, 37, 38, 41	6, 7, 8, 9, 15, 16, 17, 19, 20, 21, 24, 29, 37, 38, 41	6, 7, 8, 9, 15, 16, 17, 19, 20, 21, 24, 29, 37, 38, 41	6, 7, 8, 9, 15, 16, 17, 19, 20, 21, 24, 29, 37, 38, 41	6, 7, 8, 9, 15, 16, 17, 19, 20, 21, 24, 29, 37, 38, 41	6, 7, 8, 9, 15, 16, 17, 19, 20, 21, 24, 29, 37, 38, 41	6, 7, 8, 9, 15, 16, 17, 19, 20, 21, 24, 29, 37, 38, 41	6, 7, 8, 9, 15, 16, 17, 19, 20, 21, 24, 29, 37, 38, 41, 47	6, 7, 8, 9, 15, 16, 17, 19, 20, 21, 24, 29, 37, 38, 41	6, 7, 8, 9, 15, 16, 17, 19, 20, 21, 24, 29, 37, 38, 41	6, 7, 8, 9, 15, 16, 17, 19, 20, 21, 24, 29, 37, 38, 41, 47	6, 7, 8, 9, 15, 16, 17, 19, 20, 21, 24, 29, 37, 38, 41	6, 7, 8, 9, 15, 16, 17, 19, 20, 21, 24, 29, 37, 38, 41, 47	6, 7, 8, 9, 15, 16, 17, 19, 20, 21, 24, 29, 37, 38, 41, 47	6, 7, 8, 9, 15, 16, 17, 19, 20, 21, 24, 29, 37, 38, 41	6, 7, 8, 9, 15, 16, 17, 19, 20, 21, 24, 29, 37, 38, 41	6, 7, 8, 9, 15, 16, 17, 19, 20, 21, 24, 29, 37, 38, 41	15, 24, 29, 37, 38, 41, 47	6, 7, 8, 9, 15, 16, 17, 19, 20, 21, 24, 29, 37, 38, 41	6, 7, 8, 9, 15, 16, 17, 19, 20, 21, 24, 29, 37, 38, 41	6, 7, 8, 9, 15, 16, 17, 19, 20, 21, 24, 29, 37, 38, 41	6, 7, 8, 9, 15, 16, 17, 19, 20, 21, 24, 29, 37, 38, 41
Eubacterium hallii DSM 3353		2, 3, 4, 5, 10, 18, 22, 23, 25, 26, 27, 28, 30, 31, 32, 33, 34, 35, 36, 40, 42, 48, 49, 50, 51, 52, 53, 54, 55, 56
Eubacterium rectale DSM 17629		2, 3, 4, 5, 10, 18, 22, 23, 25, 26, 27, 28, 30, 31, 32, 33, 34, 35, 36, 40, 42, 48, 49, 50, 51, 52, 53, 54, 55, 56	31, 34, 35, 36, 42, 56																	31, 34, 35, 36, 42, 56
Eubacterium rectale M104/1		2, 3, 4, 5, 10, 18, 22, 23, 25, 26, 27, 28, 30, 31, 32, 33, 34, 35, 36, 40, 42, 48, 49, 50, 51, 52, 53, 54, 55, 56	31, 34, 35, 36, 42, 56																	31, 34, 35, 36, 42, 56
Eubacterium siraeum 70/3		48, 49, 50, 52	31, 34, 35, 36, 42, 56				12, 13, 14, 23, 25, 26, 27, 28, 30, 31, 32, 33, 34, 35, 36, 39, 40, 42, 44, 45, 46, 55, 56	23, 25, 26, 27, 28, 30, 31, 32, 33, 34, 35, 36, 40, 42, 55, 56	12, 13, 14, 23, 25, 26, 27, 28, 30, 31, 32, 33, 34, 35, 36, 39, 40, 42, 44, 45, 46, 55, 56	12, 13, 14, 23, 25, 26, 27, 28, 30, 31, 32, 33, 34, 35, 36, 39, 40, 42, 44, 45, 46, 55, 56	23, 25, 26, 27, 28, 30, 31, 32, 33, 34, 35, 36, 40, 42, 55, 56		23, 25, 26, 27, 28, 30, 31, 32, 33, 34, 35, 36, 40, 42, 55, 56							31, 34, 35, 36, 42, 56
Eubacterium siraeum DSM 15702		2, 3, 4, 5, 10, 18, 48, 49, 50, 51, 52, 53, 54
Eubacterium siraeum V10Sc8a		2, 3, 4, 5, 10, 18, 48, 49, 50, 51, 52, 53, 54
Eubacterium sp. 3_1_31		2
Eubacterium ventriosum ATCC 27560		22, 48, 49, 50, 52					12, 13, 14, 39, 44, 45, 46		12, 13, 14, 39, 44, 45, 46	12, 13, 14, 39, 44, 45, 46
Faecalibacterium cf. prausnitzii KLE1255		22, 48, 49, 50, 52					12, 13, 14, 39, 44, 45, 46		12, 13, 14, 39, 44, 45, 46	12, 13, 14, 39, 44, 45, 46
Faecalibacterium prausnitzii A2-165		2, 3, 4, 5, 10, 18, 22, 23, 25, 26, 27, 28, 30, 31, 32, 33, 34, 35, 36, 40, 42, 48, 49, 50, 51, 52, 53, 54, 55, 56	31, 34, 35, 36, 42, 56																	31, 34, 35, 36, 42, 56
Faecalibacterium prausnitzii L2-6		22, 48, 49, 50, 52					12, 13, 14, 39, 44, 45, 46		12, 13, 14, 39, 44, 45, 46	12, 13, 14, 39, 44, 45, 46
Faecalibacterium prausnitzii M21/2		22, 48, 49, 50, 52	31, 34, 35, 36, 42, 56				12, 13, 14, 39, 44, 45, 46		12, 13, 14, 39, 44, 45, 46	12, 13, 14, 39, 44, 45, 46										31, 34, 35, 36, 42, 56
Faecalibacterium prausnitzii SL3/3		22, 48, 49, 50, 52	31, 34, 35, 36, 42, 56				12, 13, 14, 39, 44, 45, 46		12, 13, 14, 39, 44, 45, 46	12, 13, 14, 39, 44, 45, 46										31, 34, 35, 36, 42, 56
Fusobacterium mortiferum ATCC 9817		22, 48, 49, 50, 52	31, 34, 35, 36, 42, 56				12, 13, 14, 39, 44, 45, 46		12, 13, 14, 39, 44, 45, 46	12, 13, 14, 39, 44, 45, 46										31, 34, 35, 36, 42, 56
Hafnia alvei ATCC 51873		2, 3, 4, 5, 10, 18, 22, 23, 25, 26, 27, 28, 30, 31, 32, 33, 34, 35, 36, 40, 42, 48, 49, 50, 51, 52, 53, 54, 55, 56	31, 34, 35, 36, 42, 56																	31, 34, 35, 36, 42, 56
Holdemania filiformis DSM 12042		2, 3, 4, 5, 10, 18, 31, 34, 35, 36, 42, 48, 49, 50, 51, 52, 53, 54, 56					31, 34, 35, 36, 42, 56		31, 34, 35, 36, 42, 56	31, 34, 35, 36, 42, 56	31, 34, 35, 36, 42, 56
Klebsiella pneumoniae 1162281		22, 48, 49, 50, 52	31, 34, 35, 36, 42, 56				12, 13, 14, 39, 44, 45, 46		12, 13, 14, 39, 44, 45, 46	12, 13, 14, 39, 44, 45, 46										31, 34, 35, 36, 42, 56
Klebsiella pneumoniae WGLW5		22, 48, 49, 50, 52	31, 34, 35, 36, 42, 56				12, 13, 14, 39, 44, 45, 46		12, 13, 14, 39, 44, 45, 46	12, 13, 14, 39, 44, 45, 46										31, 34, 35, 36, 42, 56
Klebsiella sp. 1_1_55		22, 48, 49, 50, 52	31, 34, 35, 36, 42, 56				12, 13, 14, 39, 44, 45, 46		12, 13, 14, 39, 44, 45, 46	12, 13, 14, 39, 44, 45, 46										31, 34, 35, 36, 42, 56
Klebsiella sp. 4_1_44FAA		22, 48, 49, 50, 52	31, 34, 35, 36, 42, 56				12, 13, 14, 39, 44, 45, 46		12, 13, 14, 39, 44, 45, 46	12, 13, 14, 39, 44, 45, 46										31, 34, 35, 36, 42, 56
Lachnospiraceae bacterium 1_4_56FAA		2, 3, 4, 5, 10, 18, 48, 49, 50, 51, 52, 53, 54
Lachnospiraceae bacterium 2_1_46FAA		31, 34, 35, 36, 42, 56					31, 34, 35, 36, 42, 56		31, 34, 35, 36, 42, 56	31, 34, 35, 36, 42, 56	31, 34, 35, 36, 42, 56
Lachnospiraceae bacterium 2_1_58FAA		2, 3, 4, 5, 10, 18, 48, 49, 50, 51, 52, 53, 54
Lachnospiraceae bacterium 3_1_57FAA_CT1
Lachnospiraceae bacterium 4_1_37FAA
Lachnospiraceae bacterium 5_1_57FAA					2, 3, 4, 5, 10, 18, 51, 53, 54		2, 3, 4, 5, 10, 12, 13, 14, 18, 23, 25, 26, 27, 28, 30, 31, 32, 33, 34, 35, 36, 39, 40, 42, 44, 45, 46, 51, 53, 54, 55, 56	2, 3, 4, 5, 10, 18, 23, 25, 26, 27, 28, 30, 32, 33, 40, 51, 53, 54, 55	2, 3, 4, 5, 10, 12, 13, 14, 18, 23, 25, 26, 27, 28, 30, 31, 32, 33, 34, 35, 36, 39, 40, 42, 44, 45, 46, 51, 53, 54, 55, 56	2, 3, 4, 5, 10, 12, 13, 14, 18, 23, 25, 26, 27, 28, 30, 31, 32, 33, 34, 35, 36, 39, 40, 42, 44, 45, 46, 51, 53, 54, 55, 56	2, 3, 4, 5, 10, 18, 23, 25, 26, 27, 28, 30, 31, 32, 33, 34, 35, 36, 40, 42, 51, 53, 54, 55, 56		2, 3, 4, 5, 10, 18, 23, 25, 26, 27, 28, 30, 32, 33, 40, 51, 53, 54, 55	2, 3, 4, 5, 10, 18, 51, 53, 54					2, 3, 4, 5, 10, 18, 51, 53, 54	2, 3, 4, 5, 10, 18, 51, 53, 54																									2, 3, 4, 5, 10, 18, 51, 53, 54
Lachnospiraceae bacterium 5_1_63FAA		2, 3, 4, 5, 10, 18, 22, 23, 25, 26, 27, 28, 30, 31, 32, 33, 34, 35, 36, 40, 42, 48, 49, 50, 51, 52, 53, 54, 55, 56	31, 34, 35, 36, 42, 56																	31, 34, 35, 36, 42, 56
Lachnospiraceae bacterium 6_1_63FAA		48, 49, 50, 52	31, 34, 35, 36, 42, 56				12, 13, 14, 23, 25, 26, 27, 28, 30, 31, 32, 33, 34, 35, 36, 39, 40, 42, 44, 45, 46, 55, 56	23, 25, 26, 27, 28, 30, 31, 32, 33, 34, 35, 36, 40, 42, 55, 56	12, 13, 14, 23, 25, 26, 27, 28, 30, 31, 32, 33, 34, 35, 36, 39, 40, 42, 44, 45, 46, 55, 56	12, 13, 14, 23, 25, 26, 27, 28, 30, 31, 32, 33, 34, 35, 36, 39, 40, 42, 44, 45, 46, 55, 56	23, 25, 26, 27, 28, 30, 31, 32, 33, 34, 35, 36, 40, 42, 55, 56		23, 25, 26, 27, 28, 30, 31, 32, 33, 34, 35, 36, 40, 42, 55, 56							31, 34, 35, 36, 42, 56
Lachnospiraceae bacterium 7_1_58FAA		22, 50	31, 34, 35, 36, 42, 56		2, 3, 4, 5, 10, 18, 50, 51, 53, 54		2, 3, 4, 5, 10, 12, 13, 14, 18, 39, 44, 45, 46, 51, 53, 54	2, 3, 4, 5, 10, 18, 51, 53, 54	2, 3, 4, 5, 10, 12, 13, 14, 18, 39, 44, 45, 46, 51, 53, 54	2, 3, 4, 5, 10, 12, 13, 14, 18, 39, 44, 45, 46, 51, 53, 54	2, 3, 4, 5, 10, 18, 51, 53, 54		2, 3, 4, 5, 10, 18, 51, 53, 54	2, 3, 4, 5, 10, 18, 50, 51, 53, 54					2, 3, 4, 5, 10, 18, 50, 51, 53, 54	2, 3, 4, 5, 10, 18, 31, 34, 35, 36, 42, 50, 51, 53, 54, 56																									2, 3, 4, 5, 10, 18, 50, 51, 53, 54
Lachnospiraceae bacterium 9_1_43BFAA
Lactobacillus acidophilus ATCC 4796		22, 48, 49, 50, 52	31, 34, 35, 36, 42, 56				12, 13, 14, 39, 44, 45, 46		12, 13, 14, 39, 44, 45, 46	12, 13, 14, 39, 44, 45, 46										31, 34, 35, 36, 42, 56
Lactobacillus acidophilus NCFM		22, 48, 49, 50, 52	31, 34, 35, 36, 42, 56				12, 13, 14, 39, 44, 45, 46		12, 13, 14, 39, 44, 45, 46	12, 13, 14, 39, 44, 45, 46										31, 34, 35, 36, 42, 56
Lactobacillus amylolyticus DSM 11664		2
Lactobacillus antri DSM 16041		22, 48, 49, 50, 52	31, 34, 35, 36, 42, 56				12, 13, 14, 39, 44, 45, 46		12, 13, 14, 39, 44, 45, 46	12, 13, 14, 39, 44, 45, 46										31, 34, 35, 36, 42, 56
Lactobacillus brevis ATCC 27305		2, 3, 4, 5, 10, 18, 22, 23, 25, 26, 27, 28, 30, 31, 32, 33, 34, 35, 36, 40, 42, 48, 49, 50, 51, 52, 53, 54, 55, 56	31, 34, 35, 36, 42, 56																	31, 34, 35, 36, 42, 56
Lactobacillus brevis ATCC 367		22, 48, 49, 50, 52	31, 34, 35, 36, 42, 56				12, 13, 14, 39, 44, 45, 46		12, 13, 14, 39, 44, 45, 46	12, 13, 14, 39, 44, 45, 46										31, 34, 35, 36, 42, 56
Lactobacillus buchneri ATCC 11577		2, 3, 4, 5, 10, 18, 22, 23, 25, 26, 27, 28, 30, 31, 32, 33, 34, 35, 36, 40, 42, 48, 49, 50, 51, 52, 53, 54, 55, 56	31, 34, 35, 36, 42, 56																	31, 34, 35, 36, 42, 56
Lactobacillus casei ATCC 334		2, 3, 4, 5, 10, 18, 48, 49, 50, 51, 52, 53, 54
Lactobacillus casei BL23		2	31, 34, 35, 36, 42, 56					22, 23, 25, 26, 27, 28, 30, 31, 32, 33, 34, 35, 36, 40, 42, 55, 56			22, 23, 25, 26, 27, 28, 30, 31, 32, 33, 34, 35, 36, 40, 42, 55, 56		22, 23, 25, 26, 27, 28, 30, 31, 32, 33, 34, 35, 36, 40, 42, 55, 56							31, 34, 35, 36, 42, 56
Lactobacillus crispatus 125-2-CHN		22, 48, 49, 50, 52					12, 13, 14, 39, 44, 45, 46		12, 13, 14, 39, 44, 45, 46	12, 13, 14, 39, 44, 45, 46
Lactobacillus delbrueckii ATCC 11842		22, 48, 49, 50, 52					12, 13, 14, 39, 44, 45, 46		12, 13, 14, 39, 44, 45, 46	12, 13, 14, 39, 44, 45, 46
Lactobacillus delbrueckii ATCC BAA-365		22, 48, 49, 50, 52					12, 13, 14, 39, 44, 45, 46		12, 13, 14, 39, 44, 45, 46	12, 13, 14, 39, 44, 45, 46
Lactobacillus fermentum ATCC 14931		22, 48, 49, 50, 52	31, 34, 35, 36, 42, 56				12, 13, 14, 39, 44, 45, 46		12, 13, 14, 39, 44, 45, 46	12, 13, 14, 39, 44, 45, 46										31, 34, 35, 36, 42, 56
Lactobacillus fermentum IFO 3956		22, 48, 49, 50, 52	31, 34, 35, 36, 42, 56				12, 13, 14, 39, 44, 45, 46		12, 13, 14, 39, 44, 45, 46	12, 13, 14, 39, 44, 45, 46										31, 34, 35, 36, 42, 56
Lactobacillus gasseri ATCC 33323			31, 34, 35, 36, 42, 56																	31, 34, 35, 36, 42, 56
Lactobacillus helveticus DPC 4571		22, 48, 49, 50, 52	31, 34, 35, 36, 42, 56				12, 13, 14, 39, 44, 45, 46		12, 13, 14, 39, 44, 45, 46	12, 13, 14, 39, 44, 45, 46										31, 34, 35, 36, 42, 56
Lactobacillus helveticus DSM 20075		22, 48, 49, 50, 52	31, 34, 35, 36, 42, 56				12, 13, 14, 39, 44, 45, 46		12, 13, 14, 39, 44, 45, 46	12, 13, 14, 39, 44, 45, 46										31, 34, 35, 36, 42, 56
Lactobacillus hilgardii ATCC 8290		2, 3, 4, 5, 10, 18, 22, 23, 25, 26, 27, 28, 30, 31, 32, 33, 34, 35, 36, 40, 42, 48, 49, 50, 51, 52, 53, 54, 55, 56	31, 34, 35, 36, 42, 56																	31, 34, 35, 36, 42, 56
Lactobacillus johnsonii NCC 533		22, 48, 49, 50, 52	31, 34, 35, 36, 42, 56				12, 13, 14, 39, 44, 45, 46		12, 13, 14, 39, 44, 45, 46	12, 13, 14, 39, 44, 45, 46										31, 34, 35, 36, 42, 56
Lactobacillus paracasei 8700:2		2	31, 34, 35, 36, 42, 56					22, 23, 25, 26, 27, 28, 30, 31, 32, 33, 34, 35, 36, 40, 42, 55, 56			22, 23, 25, 26, 27, 28, 30, 31, 32, 33, 34, 35, 36, 40, 42, 55, 56		22, 23, 25, 26, 27, 28, 30, 31, 32, 33, 34, 35, 36, 40, 42, 55, 56							31, 34, 35, 36, 42, 56
Lactobacillus paracasei ATCC 25302		2	31, 34, 35, 36, 42, 56					22, 23, 25, 26, 27, 28, 30, 31, 32, 33, 34, 35, 36, 40, 42, 55, 56			22, 23, 25, 26, 27, 28, 30, 31, 32, 33, 34, 35, 36, 40, 42, 55, 56		22, 23, 25, 26, 27, 28, 30, 31, 32, 33, 34, 35, 36, 40, 42, 55, 56							31, 34, 35, 36, 42, 56
Lactobacillus plantarum 16		22, 48, 49, 50, 52	31, 34, 35, 36, 42, 56				12, 13, 14, 39, 44, 45, 46		12, 13, 14, 39, 44, 45, 46	12, 13, 14, 39, 44, 45, 46										31, 34, 35, 36, 42, 56
Lactobacillus plantarum ATCC 14917		22, 48, 49, 50, 52	31, 34, 35, 36, 42, 56				12, 13, 14, 39, 44, 45, 46		12, 13, 14, 39, 44, 45, 46	12, 13, 14, 39, 44, 45, 46										31, 34, 35, 36, 42, 56
Lactobacillus plantarum WCFS1		22, 48, 49, 50, 52	31, 34, 35, 36, 42, 56				12, 13, 14, 39, 44, 45, 46		12, 13, 14, 39, 44, 45, 46	12, 13, 14, 39, 44, 45, 46										31, 34, 35, 36, 42, 56
Lactobacillus reuteri CF48-3A		22, 48, 49, 50, 52	31, 34, 35, 36, 42, 56				12, 13, 14, 39, 44, 45, 46		12, 13, 14, 39, 44, 45, 46	12, 13, 14, 39, 44, 45, 46										31, 34, 35, 36, 42, 56
Lactobacillus reuteri DSM 20016		22, 48, 49, 50, 52	31, 34, 35, 36, 42, 56				12, 13, 14, 39, 44, 45, 46		12, 13, 14, 39, 44, 45, 46	12, 13, 14, 39, 44, 45, 46										31, 34, 35, 36, 42, 56
Lactobacillus reuteri F275		22, 48, 49, 50, 52	31, 34, 35, 36, 42, 56				12, 13, 14, 39, 44, 45, 46		12, 13, 14, 39, 44, 45, 46	12, 13, 14, 39, 44, 45, 46										31, 34, 35, 36, 42, 56
Lactobacillus reuteri MM2-3		22, 48, 49, 50, 52	31, 34, 35, 36, 42, 56				12, 13, 14, 39, 44, 45, 46		12, 13, 14, 39, 44, 45, 46	12, 13, 14, 39, 44, 45, 46										31, 34, 35, 36, 42, 56
Lactobacillus reuteri MM4-1A		22, 48, 49, 50, 52	31, 34, 35, 36, 42, 56				12, 13, 14, 39, 44, 45, 46		12, 13, 14, 39, 44, 45, 46	12, 13, 14, 39, 44, 45, 46										31, 34, 35, 36, 42, 56
Lactobacillus reuteri SD2112		22, 48, 49, 50, 52	31, 34, 35, 36, 42, 56				12, 13, 14, 39, 44, 45, 46		12, 13, 14, 39, 44, 45, 46	12, 13, 14, 39, 44, 45, 46										31, 34, 35, 36, 42, 56
Lactobacillus rhamnosus ATCC 21052			31, 34, 35, 36, 42, 56					22, 23, 25, 26, 27, 28, 30, 31, 32, 33, 34, 35, 36, 40, 42, 55, 56			22, 23, 25, 26, 27, 28, 30, 31, 32, 33, 34, 35, 36, 40, 42, 55, 56		22, 23, 25, 26, 27, 28, 30, 31, 32, 33, 34, 35, 36, 40, 42, 55, 56							31, 34, 35, 36, 42, 56
Lactobacillus rhamnosus GG		2	31, 34, 35, 36, 42, 56					22, 23, 25, 26, 27, 28, 30, 31, 32, 33, 34, 35, 36, 40, 42, 55, 56			22, 23, 25, 26, 27, 28, 30, 31, 32, 33, 34, 35, 36, 40, 42, 55, 56		22, 23, 25, 26, 27, 28, 30, 31, 32, 33, 34, 35, 36, 40, 42, 55, 56							31, 34, 35, 36, 42, 56
Lactobacillus rhamnosus LMS2-1			31, 34, 35, 36, 42, 56					22, 23, 25, 26, 27, 28, 30, 31, 32, 33, 34, 35, 36, 40, 42, 55, 56			22, 23, 25, 26, 27, 28, 30, 31, 32, 33, 34, 35, 36, 40, 42, 55, 56		22, 23, 25, 26, 27, 28, 30, 31, 32, 33, 34, 35, 36, 40, 42, 55, 56							31, 34, 35, 36, 42, 56
Lactobacillus ruminis ATCC 25644		2, 3, 4, 5, 10, 18, 22, 23, 25, 26, 27, 28, 30, 31, 32, 33, 34, 35, 36, 40, 42, 48, 49, 50, 51, 52, 53, 54, 55, 56	31, 34, 35, 36, 42, 56																	31, 34, 35, 36, 42, 56
Lactobacillus sakei 23K		22, 48, 49, 50, 52	31, 34, 35, 36, 42, 56				12, 13, 14, 39, 44, 45, 46		12, 13, 14, 39, 44, 45, 46	12, 13, 14, 39, 44, 45, 46										31, 34, 35, 36, 42, 56
Lactobacillus salivarius ATCC 11741		2, 3, 4, 5, 10, 18, 22, 23, 25, 26, 27, 28, 30, 31, 32, 33, 34, 35, 36, 40, 42, 48, 49, 50, 51, 52, 53, 54, 55, 56	31, 34, 35, 36, 42, 56																	31, 34, 35, 36, 42, 56
Lactobacillus salivarius UCC118		22, 23, 25, 26, 27, 28, 30, 31, 32, 33, 34, 35, 36, 40, 42, 50, 55, 56	31, 34, 35, 36, 42, 56		50									50					50	31, 34, 35, 36, 42, 50, 56																									50
Lactobacillus ultunensis DSM 16047		22, 48, 49, 50, 52	31, 34, 35, 36, 42, 56				12, 13, 14, 39, 44, 45, 46		12, 13, 14, 39, 44, 45, 46	12, 13, 14, 39, 44, 45, 46										31, 34, 35, 36, 42, 56
Leuconostoc mesenteroides ATCC 19254		22, 48, 49, 50, 52					12, 13, 14, 39, 44, 45, 46		12, 13, 14, 39, 44, 45, 46	12, 13, 14, 39, 44, 45, 46
Listeria grayi DSM 20601			31, 34, 35, 36, 42, 56																	31, 34, 35, 36, 42, 56
Megamonas funiformis YIT 11815		2, 3, 4, 5, 10, 18, 22, 23, 25, 26, 27, 28, 30, 31, 32, 33, 34, 35, 36, 40, 42, 48, 49, 50, 51, 52, 53, 54, 55, 56	31, 34, 35, 36, 42, 56																	31, 34, 35, 36, 42, 56
Megamonas hypermegale ART12/1		2, 3, 4, 5, 10, 18, 22, 23, 25, 26, 27, 28, 30, 31, 32, 33, 34, 35, 36, 40, 42, 48, 49, 50, 51, 52, 53, 54, 55, 56	31, 34, 35, 36, 42, 56																	31, 34, 35, 36, 42, 56
Mitsuokella multacida DSM 20544		2, 3, 4, 5, 10, 18, 22, 23, 25, 26, 27, 28, 30, 31, 32, 33, 34, 35, 36, 40, 42, 48, 49, 50, 51, 52, 53, 54, 55, 56	31, 34, 35, 36, 42, 56																	31, 34, 35, 36, 42, 56
Mollicutes bacterium D7		22, 23, 25, 26, 27, 28, 30, 31, 32, 33, 34, 35, 36, 40, 42, 50, 55, 56	31, 34, 35, 36, 42, 56		50									50					50	31, 34, 35, 36, 42, 50, 56																									50
Odoribacter laneus YIT 12061
Paenibacillus sp. HGF5
Paenibacillus sp. HGF7		2, 3, 4, 5, 10, 18, 48, 49, 50, 51, 52, 53, 54
Paenibacillus sp. HGH0039
Parabacteroides distasonis ATCC 8503
Parabacteroides johnsonii DSM 18315
Parabacteroides merdae ATCC 43184
Parabacteroides sp. D13
Parabacteroides sp. D25
Paraprevotella clara YIT 11840		48, 49, 50, 52	31, 34, 35, 36, 42, 56				12, 13, 14, 23, 25, 26, 27, 28, 30, 31, 32, 33, 34, 35, 36, 39, 40, 42, 44, 45, 46, 55, 56	23, 25, 26, 27, 28, 30, 31, 32, 33, 34, 35, 36, 40, 42, 55, 56	12, 13, 14, 23, 25, 26, 27, 28, 30, 31, 32, 33, 34, 35, 36, 39, 40, 42, 44, 45, 46, 55, 56	12, 13, 14, 23, 25, 26, 27, 28, 30, 31, 32, 33, 34, 35, 36, 39, 40, 42, 44, 45, 46, 55, 56	23, 25, 26, 27, 28, 30, 31, 32, 33, 34, 35, 36, 40, 42, 55, 56		23, 25, 26, 27, 28, 30, 31, 32, 33, 34, 35, 36, 40, 42, 55, 56							31, 34, 35, 36, 42, 56
Paraprevotella xylaniphila YIT 11841		48, 49, 50, 52	31, 34, 35, 36, 42, 56				12, 13, 14, 23, 25, 26, 27, 28, 30, 31, 32, 33, 34, 35, 36, 39, 40, 42, 44, 45, 46, 55, 56	23, 25, 26, 27, 28, 30, 31, 32, 33, 34, 35, 36, 40, 42, 55, 56	12, 13, 14, 23, 25, 26, 27, 28, 30, 31, 32, 33, 34, 35, 36, 39, 40, 42, 44, 45, 46, 55, 56	12, 13, 14, 23, 25, 26, 27, 28, 30, 31, 32, 33, 34, 35, 36, 39, 40, 42, 44, 45, 46, 55, 56	23, 25, 26, 27, 28, 30, 31, 32, 33, 34, 35, 36, 40, 42, 55, 56		23, 25, 26, 27, 28, 30, 31, 32, 33, 34, 35, 36, 40, 42, 55, 56							31, 34, 35, 36, 42, 56
Pediococcus acidilactici 7_4			31, 34, 35, 36, 42, 56					22, 23, 25, 26, 27, 28, 30, 31, 32, 33, 34, 35, 36, 40, 42, 55, 56			22, 23, 25, 26, 27, 28, 30, 31, 32, 33, 34, 35, 36, 40, 42, 55, 56		22, 23, 25, 26, 27, 28, 30, 31, 32, 33, 34, 35, 36, 40, 42, 55, 56							31, 34, 35, 36, 42, 56
Pediococcus acidilactici DSM 20284					2, 3, 4, 5, 10, 18, 51, 53, 54		2, 3, 4, 5, 10, 12, 13, 14, 18, 23, 25, 26, 27, 28, 30, 31, 32, 33, 34, 35, 36, 39, 40, 42, 44, 45, 46, 51, 53, 54, 55, 56	2, 3, 4, 5, 10, 18, 23, 25, 26, 27, 28, 30, 32, 33, 40, 51, 53, 54, 55	2, 3, 4, 5, 10, 12, 13, 14, 18, 23, 25, 26, 27, 28, 30, 31, 32, 33, 34, 35, 36, 39, 40, 42, 44, 45, 46, 51, 53, 54, 55, 56	2, 3, 4, 5, 10, 12, 13, 14, 18, 23, 25, 26, 27, 28, 30, 31, 32, 33, 34, 35, 36, 39, 40, 42, 44, 45, 46, 51, 53, 54, 55, 56	2, 3, 4, 5, 10, 18, 23, 25, 26, 27, 28, 30, 31, 32, 33, 34, 35, 36, 40, 42, 51, 53, 54, 55, 56		2, 3, 4, 5, 10, 18, 23, 25, 26, 27, 28, 30, 32, 33, 40, 51, 53, 54, 55	2, 3, 4, 5, 10, 18, 51, 53, 54					2, 3, 4, 5, 10, 18, 51, 53, 54	2, 3, 4, 5, 10, 18, 51, 53, 54																									2, 3, 4, 5, 10, 18, 51, 53, 54
Prevotella copri DSM 18205		2, 3, 4, 5, 10, 18, 22, 23, 25, 26, 27, 28, 30, 31, 32, 33, 34, 35, 36, 40, 42, 48, 49, 50, 51, 52, 53, 54, 55, 56	31, 34, 35, 36, 42, 56																	31, 34, 35, 36, 42, 56
Prevotella oralis HGA0225
Prevotella salivae DSM 15606
Propionibacterium sp. 5_U_42AFAA		31, 34, 35, 36, 42, 56					31, 34, 35, 36, 42, 56		31, 34, 35, 36, 42, 56	31, 34, 35, 36, 42, 56	31, 34, 35, 36, 42, 56
Propionibacterium sp. HGH0353		2, 3, 4, 5, 10, 18, 22, 23, 25, 26, 27, 28, 30, 31, 32, 33, 34, 35, 36, 40, 42, 48, 49, 50, 51, 52, 53, 54, 55, 56	31, 34, 35, 36, 42, 56																	31, 34, 35, 36, 42, 56
Providencia rettgeri DSM 1131		2
Providencia stuartii ATCC 25827		2
Roseburia intestinalis L1-82		2, 3, 4, 5, 10, 18, 48, 49, 50, 51, 52, 53, 54
Roseburia intestinalis M50/1		2, 3, 4, 5, 10, 18, 48, 49, 50, 51, 52, 53, 54
Roseburia intestinalis XB6B4		2, 3, 4, 5, 10, 18, 48, 49, 50, 51, 52, 53, 54
Roseburia inulinivorans DSM 16841		2, 3, 4, 5, 10, 18, 48, 49, 50, 51, 52, 53, 54
Ruminococcaceae bacterium D16		2, 3, 4, 5, 10, 18, 22, 23, 25, 26, 27, 28, 30, 31, 32, 33, 34, 35, 36, 40, 42, 48, 49, 50, 51, 52, 53, 54, 55, 56	31, 34, 35, 36, 42, 56																	31, 34, 35, 36, 42, 56
Ruminococcus bromii L2-63		2
Ruminococcus gnavus ATCC 29149			31, 34, 35, 36, 42, 56		2, 3, 4, 5, 10, 18, 51, 53, 54		2, 3, 4, 5, 10, 12, 13, 14, 18, 23, 25, 26, 27, 28, 30, 31, 32, 33, 34, 35, 36, 39, 40, 42, 44, 45, 46, 51, 53, 54, 55, 56	2, 3, 4, 5, 10, 18, 23, 25, 26, 27, 28, 30, 31, 32, 33, 34, 35, 36, 40, 42, 51, 53, 54, 55, 56	2, 3, 4, 5, 10, 12, 13, 14, 18, 23, 25, 26, 27, 28, 30, 31, 32, 33, 34, 35, 36, 39, 40, 42, 44, 45, 46, 51, 53, 54, 55, 56	2, 3, 4, 5, 10, 12, 13, 14, 18, 23, 25, 26, 27, 28, 30, 31, 32, 33, 34, 35, 36, 39, 40, 42, 44, 45, 46, 51, 53, 54, 55, 56	2, 3, 4, 5, 10, 18, 23, 25, 26, 27, 28, 30, 31, 32, 33, 34, 35, 36, 40, 42, 51, 53, 54, 55, 56		2, 3, 4, 5, 10, 18, 23, 25, 26, 27, 28, 30, 31, 32, 33, 34, 35, 36, 40, 42, 51, 53, 54, 55, 56	2, 3, 4, 5, 10, 18, 51, 53, 54					2, 3, 4, 5, 10, 18, 51, 53, 54	2, 3, 4, 5, 10, 18, 31, 34, 35, 36, 42, 51, 53, 54, 56																									2, 3, 4, 5, 10, 18, 51, 53, 54
Ruminococcus lactaris ATCC 29176		31, 34, 35, 36, 42, 56					31, 34, 35, 36, 42, 56		31, 34, 35, 36, 42, 56	31, 34, 35, 36, 42, 56	31, 34, 35, 36, 42, 56
Ruminococcus obeum A2-162		22, 48, 49, 50, 52	31, 34, 35, 36, 42, 56				12, 13, 14, 39, 44, 45, 46		12, 13, 14, 39, 44, 45, 46	12, 13, 14, 39, 44, 45, 46										31, 34, 35, 36, 42, 56
Ruminococcus obeum ATCC 29174		48, 49, 50, 52	31, 34, 35, 36, 42, 56				12, 13, 14, 23, 25, 26, 27, 28, 30, 31, 32, 33, 34, 35, 36, 39, 40, 42, 44, 45, 46, 55, 56	23, 25, 26, 27, 28, 30, 31, 32, 33, 34, 35, 36, 40, 42, 55, 56	12, 13, 14, 23, 25, 26, 27, 28, 30, 31, 32, 33, 34, 35, 36, 39, 40, 42, 44, 45, 46, 55, 56	12, 13, 14, 23, 25, 26, 27, 28, 30, 31, 32, 33, 34, 35, 36, 39, 40, 42, 44, 45, 46, 55, 56	23, 25, 26, 27, 28, 30, 31, 32, 33, 34, 35, 36, 40, 42, 55, 56		23, 25, 26, 27, 28, 30, 31, 32, 33, 34, 35, 36, 40, 42, 55, 56							31, 34, 35, 36, 42, 56
Ruminococcus sp. 18P13		22, 48, 49, 50, 52	31, 34, 35, 36, 42, 56				12, 13, 14, 39, 44, 45, 46		12, 13, 14, 39, 44, 45, 46	12, 13, 14, 39, 44, 45, 46										31, 34, 35, 36, 42, 56
Ruminococcus sp. 5_1_39BFAA		48, 49, 50, 52	31, 34, 35, 36, 42, 56				12, 13, 14, 23, 25, 26, 27, 28, 30, 31, 32, 33, 34, 35, 36, 39, 40, 42, 44, 45, 46, 55, 56	23, 25, 26, 27, 28, 30, 31, 32, 33, 34, 35, 36, 40, 42, 55, 56	12, 13, 14, 23, 25, 26, 27, 28, 30, 31, 32, 33, 34, 35, 36, 39, 40, 42, 44, 45, 46, 55, 56	12, 13, 14, 23, 25, 26, 27, 28, 30, 31, 32, 33, 34, 35, 36, 39, 40, 42, 44, 45, 46, 55, 56	23, 25, 26, 27, 28, 30, 31, 32, 33, 34, 35, 36, 40, 42, 55, 56		23, 25, 26, 27, 28, 30, 31, 32, 33, 34, 35, 36, 40, 42, 55, 56							31, 34, 35, 36, 42, 56
Ruminococcus sp. SR1/5		48, 49, 50, 52	31, 34, 35, 36, 42, 56				12, 13, 14, 23, 25, 26, 27, 28, 30, 31, 32, 33, 34, 35, 36, 39, 40, 42, 44, 45, 46, 55, 56	23, 25, 26, 27, 28, 30, 31, 32, 33, 34, 35, 36, 40, 42, 55, 56	12, 13, 14, 23, 25, 26, 27, 28, 30, 31, 32, 33, 34, 35, 36, 39, 40, 42, 44, 45, 46, 55, 56	12, 13, 14, 23, 25, 26, 27, 28, 30, 31, 32, 33, 34, 35, 36, 39, 40, 42, 44, 45, 46, 55, 56	23, 25, 26, 27, 28, 30, 31, 32, 33, 34, 35, 36, 40, 42, 55, 56		23, 25, 26, 27, 28, 30, 31, 32, 33, 34, 35, 36, 40, 42, 55, 56							31, 34, 35, 36, 42, 56
Ruminococcus torques L2-14		48, 49, 50, 52	31, 34, 35, 36, 42, 56				12, 13, 14, 23, 25, 26, 27, 28, 30, 31, 32, 33, 34, 35, 36, 39, 40, 42, 44, 45, 46, 55, 56	23, 25, 26, 27, 28, 30, 31, 32, 33, 34, 35, 36, 40, 42, 55, 56	12, 13, 14, 23, 25, 26, 27, 28, 30, 31, 32, 33, 34, 35, 36, 39, 40, 42, 44, 45, 46, 55, 56	12, 13, 14, 23, 25, 26, 27, 28, 30, 31, 32, 33, 34, 35, 36, 39, 40, 42, 44, 45, 46, 55, 56	23, 25, 26, 27, 28, 30, 31, 32, 33, 34, 35, 36, 40, 42, 55, 56		23, 25, 26, 27, 28, 30, 31, 32, 33, 34, 35, 36, 40, 42, 55, 56							31, 34, 35, 36, 42, 56
Salmonella enterica Typhimurium LT2			31, 34, 35, 36, 42, 56		2, 3, 4, 5, 10, 18, 48, 49, 50, 51, 52, 53, 54		2	2, 3, 4, 5, 10, 18, 48, 49, 51, 52, 53, 54	2	2	2, 3, 4, 5, 10, 18, 48, 49, 51, 52, 53, 54		2, 3, 4, 5, 10, 18, 48, 49, 51, 52, 53, 54	2, 3, 4, 5, 10, 18, 48, 49, 50, 51, 52, 53, 54					2, 3, 4, 5, 10, 18, 48, 49, 50, 51, 52, 53, 54	2, 3, 4, 5, 10, 18, 31, 34, 35, 36, 42, 48, 49, 50, 51, 52, 53, 54, 56																									2, 3, 4, 5, 10, 18, 48, 49, 50, 51, 52, 53, 54
Staphylococcus sp. HGB0015					2, 3, 4, 5, 10, 18, 48, 49, 50, 51, 52, 53, 54		2	2, 3, 4, 5, 10, 18, 48, 49, 51, 52, 53, 54	2	2	2, 3, 4, 5, 10, 18, 48, 49, 51, 52, 53, 54		2, 3, 4, 5, 10, 18, 48, 49, 51, 52, 53, 54	2, 3, 4, 5, 10, 18, 48, 49, 50, 51, 52, 53, 54					2, 3, 4, 5, 10, 18, 48, 49, 50, 51, 52, 53, 54	2, 3, 4, 5, 10, 18, 48, 49, 50, 51, 52, 53, 54																									2, 3, 4, 5, 10, 18, 48, 49, 50, 51, 52, 53, 54
Streptococcus infantarius ATCC BAA-102			31, 34, 35, 36, 42, 56																	31, 34, 35, 36, 42, 56
Streptococcus sp. 2_1_36FAA		2, 3, 4, 5, 10, 18, 31, 34, 35, 36, 42, 48, 49, 50, 51, 52, 53, 54, 56					31, 34, 35, 36, 42, 56		31, 34, 35, 36, 42, 56	31, 34, 35, 36, 42, 56	31, 34, 35, 36, 42, 56
Streptococcus sp. HPH0090		31, 34, 35, 36, 42, 56					31, 34, 35, 36, 42, 56		31, 34, 35, 36, 42, 56	31, 34, 35, 36, 42, 56	31, 34, 35, 36, 42, 56
Streptomyces sp. HGB0020
Streptomyces sp. HPH0547
Subdoligranulum sp. 4_3_54A2FAA
Subdoligranulum variabile DSM 15176		2, 3, 4, 5, 10, 18, 22, 23, 25, 26, 27, 28, 30, 31, 32, 33, 34, 35, 36, 40, 42, 48, 49, 50, 51, 52, 53, 54, 55, 56	31, 34, 35, 36, 42, 56																	31, 34, 35, 36, 42, 56
Tannerella sp. 6_1_58FAA_CT1		2, 3, 4, 5, 10, 18, 48, 49, 50, 51, 52, 53, 54
Turicibacter sp. HGF1		2, 3, 4, 5, 10, 18, 48, 49, 50, 51, 52, 53, 54
Turicibacter sp. PC909		2, 3, 4, 5, 10, 18, 48, 49, 50, 51, 52, 53, 54
Veillonella sp. 3_1_44		2
Veillonella sp. 6_1_27		2
Weissella paramesenteroides ATCC 33313		22, 48, 49, 50, 52	31, 34, 35, 36, 42, 56				12, 13, 14, 39, 44, 45, 46		12, 13, 14, 39, 44, 45, 46	12, 13, 14, 39, 44, 45, 46										31, 34, 35, 36, 42, 56
Yokenella regensburgei ATCC 43003		2, 3, 4, 5, 10, 18, 22, 23, 25, 26, 27, 28, 30, 31, 32, 33, 34, 35, 36, 40, 42, 48, 49, 50, 51, 52, 53, 54, 55, 56	31, 34, 35, 36, 42, 56																	31, 34, 35, 36, 42, 56
[truncated: 276 more columns]
